# Supplementary material for: Unconventional excitonic states with phonon sidebands in layered silicon diphosphide
Source: Nat Mater. 2022 Jun 16;21(7):773–8. doi: 10.1038/s41563-022-01285-3 (PMC9242852; doi:10.1038/s41563-022-01285-3)
Supplement: Source Data Fig. 1 — Statistical Source Data [file 41563_2022_1285_MOESM2_ESM.xlsx]

## Sheet: Fig_1_e
Momentum	Energy (eV)
0	-14.8489
0.01814	-14.8478
0.03627	-14.8447
0.05441	-14.8396
0.07254	-14.8323
0.09068	-14.8228
0.10881	-14.8112
0.12695	-14.7974
0.14509	-14.7815
0.16322	-14.7636
0.18136	-14.7436
0.19949	-14.7217
0.21763	-14.6977
0.23577	-14.6716
0.2539	-14.6435
0.27204	-14.6131
0.29017	-14.5805
0.30831	-14.5456
0.32644	-14.5084
0.34458	-14.469
0.36272	-14.4274
0.38085	-14.3837
0.39899	-14.3381
0.41712	-14.2907
0.43526	-14.2414
0.45339	-14.1902
0.47153	-14.1371
0.48967	-14.0818
0.5078	-14.0243
0.52594	-13.9645
0.54407	-13.9026
0.56221	-13.8385
0.58034	-13.7726
0.59848	-13.7049
0.61662	-13.6356
0.63475	-13.5649
0.65289	-13.4928
0.67102	-13.4193
0.68916	-13.3442
0.7073	-13.2674
0.72543	-13.1888
0.74357	-13.1082
0.7617	-13.0256
0.77984	-12.9411
0.79797	-12.8551
0.81611	-12.7678
0.83425	-12.6797
0.85238	-12.5913
0.87052	-12.5035
0.88865	-12.4176
0.90685	-12.3404
0.92505	-12.34
0.94324	-12.3388
0.96144	-12.3369
0.97964	-12.3343
0.99783	-12.3308
1.01603	-12.3267
1.03423	-12.3219
1.05242	-12.3164
1.07062	-12.3104
1.08882	-12.3039
1.10701	-12.2969
1.12521	-12.2896
1.14341	-12.2819
1.1616	-12.274
1.1798	-12.2658
1.198	-12.2576
1.21613	-12.2493
1.23427	-12.3026
1.2524	-12.3752
1.27054	-12.4536
1.28868	-12.5339
1.30681	-12.6147
1.32495	-12.6954
1.34308	-12.7759
1.36122	-12.8558
1.37935	-12.9351
1.39749	-13.0134
1.41563	-13.0906
1.43376	-13.1666
1.4519	-13.2412
1.47003	-13.3143
1.48817	-13.3856
1.5063	-13.4551
1.52444	-13.5227
1.54258	-13.5884
1.56071	-13.6524
1.57885	-13.7148
1.59698	-13.7754
1.61512	-13.8343
1.63325	-13.8913
1.65139	-13.9465
1.66953	-13.9998
1.68766	-14.0512
1.7058	-14.1006
1.72393	-14.1478
1.74207	-14.1927
1.76021	-14.2355
1.77834	-14.2761
1.79648	-14.3148
1.81461	-14.3515
1.83275	-14.3861
1.85088	-14.4186
1.86902	-14.449
1.88716	-14.4773
1.90529	-14.5036
1.92343	-14.5279
1.94156	-14.5499
1.9597	-14.5698
1.97783	-14.5875
1.99597	-14.603
2.01411	-14.6164
2.03224	-14.628
2.05038	-14.6374
2.06851	-14.6447
2.08665	-14.6499
2.10479	-14.653
2.12298	-14.654
2.14118	-14.6747
2.15937	-14.6944
2.17757	-14.7132
2.19577	-14.7309
2.21396	-14.7476
2.23216	-14.7633
2.25036	-14.7778
2.26855	-14.7911
2.28675	-14.8032
2.30495	-14.814
2.32314	-14.8233
2.34134	-14.8312
2.35954	-14.8376
2.37773	-14.8426
2.39593	-14.8461
2.41413	-14.8482
2.43263	-14.8489
2.45114	-14.8484
2.46965	-14.847
2.48815	-14.8446
2.50666	-14.8414
2.52517	-14.8372
2.54367	-14.8321
2.56218	-14.8262
2.58069	-14.8196
2.59919	-14.8122
2.6177	-14.8042
2.63621	-14.7958
2.65434	-14.7868
2.67248	-14.7858
2.69061	-14.7827
2.70875	-14.7774
2.72689	-14.7701
2.74502	-14.7607
2.76316	-14.7491
2.78129	-14.7356
2.79943	-14.7199
2.81756	-14.7021
2.8357	-14.6822
2.85384	-14.6601
2.87197	-14.6359
2.89011	-14.6096
2.90824	-14.5812
2.92638	-14.5506
2.94451	-14.518
2.96265	-14.4833
2.98079	-14.4464
2.99892	-14.4074
3.01706	-14.3663
3.03519	-14.323
3.05333	-14.2776
3.07146	-14.2301
3.0896	-14.1805
3.10774	-14.1289
3.12587	-14.0753
3.14401	-14.0197
3.16214	-13.9622
3.18028	-13.9027
3.19842	-13.8412
3.21655	-13.7779
3.23469	-13.7126
3.25282	-13.6455
3.27096	-13.5766
3.28909	-13.5061
3.30723	-13.4339
3.32537	-13.3601
3.3435	-13.2848
3.36164	-13.2079
3.37977	-13.1293
3.39791	-13.049
3.41604	-12.9669
3.43418	-12.8832
3.45232	-12.798
3.47045	-12.7116
3.48859	-12.6245
3.50672	-12.5373
3.52486	-12.451
3.543	-12.3691
3.56119	-12.318
3.57939	-12.3177
3.59759	-12.3168
3.61578	-12.3154
3.63398	-12.3132
3.65217	-12.3105
3.67037	-12.3071
3.68857	-12.3031
3.70676	-12.2986
3.72496	-12.2936
3.74316	-12.2882
3.76135	-12.2824
3.77955	-12.2765
3.79775	-12.2703
3.81594	-12.2639
3.83414	-12.2576
3.85234	-12.2512
3.87047	-12.2449
3.88861	-12.2767
3.90675	-12.3424
3.92488	-12.4185
3.94302	-12.4978
3.96115	-12.5783
3.97929	-12.6589
3.99742	-12.7393
4.01556	-12.8193
4.0337	-12.8986
4.05183	-12.977
4.06997	-13.0544
4.0881	-13.1305
4.10624	-13.2052
4.12437	-13.2783
4.14251	-13.3496
4.16065	-13.4191
4.17878	-13.4868
4.19692	-13.5527
4.21505	-13.6167
4.23319	-13.679
4.25133	-13.7396
4.26946	-13.7985
4.2876	-13.8555
4.30573	-13.9108
4.32387	-13.9641
4.342	-14.0153
4.36014	-14.0646
4.37828	-14.1116
4.39641	-14.1566
4.41455	-14.1995
4.43268	-14.2402
4.45082	-14.2789
4.46895	-14.3155
4.48709	-14.35
4.50523	-14.3825
4.52336	-14.4129
4.5415	-14.4412
4.55963	-14.4674
4.57777	-14.4915
4.59591	-14.5135
4.61404	-14.5333
4.63218	-14.551
4.65031	-14.5666
4.66845	-14.5801
4.68658	-14.5915
4.70472	-14.6009
4.72286	-14.6082
4.74099	-14.6134
4.75913	-14.6166
4.77732	-14.6176
4.79552	-14.6317
4.81372	-14.6491
4.83191	-14.6658
4.85011	-14.6816
4.86831	-14.6963
4.8865	-14.71
4.9047	-14.7227
4.9229	-14.7344
4.94109	-14.7454
4.95929	-14.7554
4.97749	-14.7641
4.99568	-14.7713
5.01388	-14.7771
5.03208	-14.7815
5.05027	-14.7845
5.06847	-14.7863
5.08661	-14.7868
	--
0	-14.7026
0.01814	-14.7015
0.03627	-14.6984
0.05441	-14.6932
0.07254	-14.6859
0.09068	-14.6765
0.10881	-14.6649
0.12695	-14.6513
0.14509	-14.6356
0.16322	-14.6178
0.18136	-14.5979
0.19949	-14.5759
0.21763	-14.5518
0.23577	-14.5256
0.2539	-14.4973
0.27204	-14.4668
0.29017	-14.4342
0.30831	-14.3994
0.32644	-14.3625
0.34458	-14.3234
0.36272	-14.2823
0.38085	-14.239
0.39899	-14.1937
0.41712	-14.1463
0.43526	-14.0969
0.45339	-14.0455
0.47153	-13.992
0.48967	-13.9366
0.5078	-13.8792
0.52594	-13.8198
0.54407	-13.7586
0.56221	-13.6956
0.58034	-13.6307
0.59848	-13.564
0.61662	-13.4954
0.63475	-13.4252
0.65289	-13.3532
0.67102	-13.2796
0.68916	-13.2043
0.7073	-13.1273
0.72543	-13.0488
0.74357	-12.9687
0.7617	-12.8871
0.77984	-12.8042
0.79797	-12.7201
0.81611	-12.6351
0.83425	-12.5496
0.85238	-12.4644
0.87052	-12.3821
0.88865	-12.3183
0.90685	-12.3404
0.92505	-12.34
0.94324	-12.3388
0.96144	-12.3369
0.97964	-12.3342
0.99783	-12.3308
1.01603	-12.3267
1.03423	-12.3218
1.05242	-12.3164
1.07062	-12.3104
1.08882	-12.3038
1.10701	-12.2969
1.12521	-12.2895
1.14341	-12.2819
1.1616	-12.2739
1.1798	-12.2658
1.198	-12.2576
1.21613	-12.2493
1.23427	-12.3026
1.2524	-12.375
1.27054	-12.4534
1.28868	-12.5337
1.30681	-12.6145
1.32495	-12.6954
1.34308	-12.7758
1.36122	-12.8556
1.37935	-12.9348
1.39749	-13.0131
1.41563	-13.0904
1.43376	-13.1665
1.4519	-13.2411
1.47003	-13.3141
1.48817	-13.3853
1.5063	-13.4548
1.52444	-13.5224
1.54258	-13.5883
1.56071	-13.6524
1.57885	-13.7146
1.59698	-13.7751
1.61512	-13.8339
1.63325	-13.891
1.65139	-13.9464
1.66953	-13.9998
1.68766	-14.0511
1.7058	-14.1003
1.72393	-14.1474
1.74207	-14.1924
1.76021	-14.2353
1.77834	-14.2761
1.79648	-14.3147
1.81461	-14.3512
1.83275	-14.3857
1.85088	-14.4182
1.86902	-14.4488
1.88716	-14.4772
1.90529	-14.5035
1.92343	-14.5276
1.94156	-14.5495
1.9597	-14.5694
1.97783	-14.5871
1.99597	-14.6028
2.01411	-14.6164
2.03224	-14.6277
2.05038	-14.637
2.06851	-14.6443
2.08665	-14.6496
2.10479	-14.6528
2.12298	-14.654
2.14118	-14.6324
2.15937	-14.6103
2.17757	-14.6045
2.19577	-14.6165
2.21396	-14.628
2.23216	-14.6391
2.25036	-14.6495
2.26855	-14.6593
2.28675	-14.6684
2.30495	-14.6765
2.32314	-14.6837
2.34134	-14.6896
2.35954	-14.6944
2.37773	-14.6981
2.39593	-14.7006
2.41413	-14.7021
2.43263	-14.7026
2.45114	-14.7035
2.46965	-14.7061
2.48815	-14.7104
2.50666	-14.7161
2.52517	-14.7231
2.54367	-14.7311
2.56218	-14.7398
2.58069	-14.749
2.59919	-14.7585
2.6177	-14.7681
2.63621	-14.7776
2.65434	-14.7868
2.67248	-14.7858
2.69061	-14.7826
2.70875	-14.7774
2.72689	-14.77
2.74502	-14.7606
2.76316	-14.7491
2.78129	-14.7355
2.79943	-14.7199
2.81756	-14.7021
2.8357	-14.6822
2.85384	-14.6601
2.87197	-14.6359
2.89011	-14.6096
2.90824	-14.5811
2.92638	-14.5506
2.94451	-14.518
2.96265	-14.4832
2.98079	-14.4464
2.99892	-14.4074
3.01706	-14.3662
3.03519	-14.323
3.05333	-14.2775
3.07146	-14.23
3.0896	-14.1805
3.10774	-14.1289
3.12587	-14.0753
3.14401	-14.0197
3.16214	-13.9621
3.18028	-13.9026
3.19842	-13.8412
3.21655	-13.7779
3.23469	-13.7126
3.25282	-13.6455
3.27096	-13.5766
3.28909	-13.506
3.30723	-13.4338
3.32537	-13.3601
3.3435	-13.2848
3.36164	-13.2078
3.37977	-13.1292
3.39791	-13.0489
3.41604	-12.9669
3.43418	-12.8832
3.45232	-12.798
3.47045	-12.7116
3.48859	-12.6244
3.50672	-12.5372
3.52486	-12.4509
3.543	-12.369
3.56119	-12.318
3.57939	-12.3177
3.59759	-12.3168
3.61578	-12.3153
3.63398	-12.3132
3.65217	-12.3104
3.67037	-12.3071
3.68857	-12.3031
3.70676	-12.2986
3.72496	-12.2936
3.74316	-12.2881
3.76135	-12.2824
3.77955	-12.2764
3.79775	-12.2702
3.81594	-12.2639
3.83414	-12.2575
3.85234	-12.2512
3.87047	-12.2449
3.88861	-12.2767
3.90675	-12.3424
3.92488	-12.4184
3.94302	-12.4978
3.96115	-12.5783
3.97929	-12.6589
3.99742	-12.7393
4.01556	-12.8193
4.0337	-12.8985
4.05183	-12.977
4.06997	-13.0544
4.0881	-13.1305
4.10624	-13.2052
4.12437	-13.2783
4.14251	-13.3496
4.16065	-13.4191
4.17878	-13.4868
4.19692	-13.5526
4.21505	-13.6167
4.23319	-13.679
4.25133	-13.7396
4.26946	-13.7985
4.2876	-13.8555
4.30573	-13.9108
4.32387	-13.9641
4.342	-14.0153
4.36014	-14.0645
4.37828	-14.1116
4.39641	-14.1566
4.41455	-14.1995
4.43268	-14.2402
4.45082	-14.2789
4.46895	-14.3154
4.48709	-14.35
4.50523	-14.3824
4.52336	-14.4128
4.5415	-14.4412
4.55963	-14.4674
4.57777	-14.4915
4.59591	-14.5135
4.61404	-14.5333
4.63218	-14.551
4.65031	-14.5666
4.66845	-14.5801
4.68658	-14.5915
4.70472	-14.6009
4.72286	-14.6082
4.74099	-14.6134
4.75913	-14.6166
4.77732	-14.6176
4.79552	-14.6309
4.81372	-14.6476
4.83191	-14.6638
4.85011	-14.6794
4.86831	-14.6943
4.8865	-14.7084
4.9047	-14.7217
4.9229	-14.7341
4.94109	-14.7451
4.95929	-14.7546
4.97749	-14.763
4.99568	-14.7702
5.01388	-14.7762
5.03208	-14.7808
5.05027	-14.7841
5.06847	-14.7861
5.08661	-14.7868
	--
0	-14.4265
0.01814	-14.4254
0.03627	-14.4223
0.05441	-14.4171
0.07254	-14.4099
0.09068	-14.4005
0.10881	-14.3891
0.12695	-14.3757
0.14509	-14.3602
0.16322	-14.3426
0.18136	-14.3229
0.19949	-14.301
0.21763	-14.277
0.23577	-14.2509
0.2539	-14.2227
0.27204	-14.1925
0.29017	-14.1602
0.30831	-14.1259
0.32644	-14.0896
0.34458	-14.0512
0.36272	-14.0107
0.38085	-13.9682
0.39899	-13.9235
0.41712	-13.8767
0.43526	-13.8277
0.45339	-13.7767
0.47153	-13.7236
0.48967	-13.6687
0.5078	-13.612
0.52594	-13.5535
0.54407	-13.4934
0.56221	-13.4317
0.58034	-13.3682
0.59848	-13.3031
0.61662	-13.2361
0.63475	-13.1673
0.65289	-13.0968
0.67102	-13.0246
0.68916	-12.9511
0.7073	-12.8763
0.72543	-12.8007
0.74357	-12.7246
0.7617	-12.6483
0.77984	-12.5722
0.79797	-12.4968
0.81611	-12.4227
0.83425	-12.3511
0.85238	-12.2839
0.87052	-12.2252
0.88865	-12.1839
0.90685	-12.1628
0.92505	-12.1631
0.94324	-12.1643
0.96144	-12.1661
0.97964	-12.1687
0.99783	-12.1719
1.01603	-12.1758
1.03423	-12.1802
1.05242	-12.1851
1.07062	-12.1906
1.08882	-12.1966
1.10701	-12.203
1.12521	-12.2099
1.14341	-12.2172
1.1616	-12.2249
1.1798	-12.2328
1.198	-12.241
1.21613	-12.2493
1.23427	-12.2494
1.2524	-12.3029
1.27054	-12.3753
1.28868	-12.4531
1.30681	-12.5327
1.32495	-12.6127
1.34308	-12.6927
1.36122	-12.7723
1.37935	-12.8512
1.39749	-12.9292
1.41563	-13.0062
1.43376	-13.0819
1.4519	-13.1563
1.47003	-13.2292
1.48817	-13.3003
1.5063	-13.3695
1.52444	-13.4369
1.54258	-13.5025
1.56071	-13.5663
1.57885	-13.6285
1.59698	-13.6889
1.61512	-13.7476
1.63325	-13.8045
1.65139	-13.8596
1.66953	-13.9127
1.68766	-13.964
1.7058	-14.0131
1.72393	-14.0602
1.74207	-14.1051
1.76021	-14.1479
1.77834	-14.1885
1.79648	-14.2272
1.81461	-14.2637
1.83275	-14.2982
1.85088	-14.3307
1.86902	-14.3611
1.88716	-14.3894
1.90529	-14.4157
1.92343	-14.4398
1.94156	-14.4618
1.9597	-14.4816
1.97783	-14.4993
1.99597	-14.5149
2.01411	-14.5284
2.03224	-14.5398
2.05038	-14.5492
2.06851	-14.5565
2.08665	-14.5617
2.10479	-14.5648
2.12298	-14.5659
2.14118	-14.5791
2.15937	-14.592
2.17757	-14.5876
2.19577	-14.5649
2.21396	-14.5424
2.23216	-14.5206
2.25036	-14.5002
2.26855	-14.4825
2.28675	-14.469
2.30495	-14.4589
2.32314	-14.4506
2.34134	-14.4436
2.35954	-14.4377
2.37773	-14.4329
2.39593	-14.4294
2.41413	-14.4272
2.43263	-14.4265
2.45114	-14.4259
2.46965	-14.4243
2.48815	-14.4217
2.50666	-14.4183
2.52517	-14.4142
2.54367	-14.4097
2.56218	-14.405
2.58069	-14.4002
2.59919	-14.3955
2.6177	-14.391
2.63621	-14.3868
2.65434	-14.383
2.67248	-14.382
2.69061	-14.3788
2.70875	-14.3736
2.72689	-14.3664
2.74502	-14.357
2.76316	-14.3457
2.78129	-14.3324
2.79943	-14.317
2.81756	-14.2994
2.8357	-14.2798
2.85384	-14.2579
2.87197	-14.2339
2.89011	-14.2077
2.90824	-14.1795
2.92638	-14.1492
2.94451	-14.1169
2.96265	-14.0827
2.98079	-14.0466
2.99892	-14.0084
3.01706	-13.9682
3.03519	-13.9259
3.05333	-13.8814
3.07146	-13.8346
3.0896	-13.7857
3.10774	-13.7347
3.12587	-13.6817
3.14401	-13.6268
3.16214	-13.5703
3.18028	-13.5122
3.19842	-13.4524
3.21655	-13.3911
3.23469	-13.3282
3.25282	-13.2636
3.27096	-13.1971
3.28909	-13.1288
3.30723	-13.0588
3.32537	-12.9872
3.3435	-12.9141
3.36164	-12.84
3.37977	-12.7653
3.39791	-12.6902
3.41604	-12.6153
3.43418	-12.5409
3.45232	-12.4677
3.47045	-12.3964
3.48859	-12.3285
3.50672	-12.2666
3.52486	-12.2179
3.543	-12.2055
3.56119	-12.2333
3.57939	-12.2329
3.59759	-12.232
3.61578	-12.2304
3.63398	-12.2284
3.65217	-12.226
3.67037	-12.2234
3.68857	-12.221
3.70676	-12.219
3.72496	-12.2178
3.74316	-12.2176
3.76135	-12.2186
3.77955	-12.2208
3.79775	-12.2241
3.81594	-12.2283
3.83414	-12.2333
3.85234	-12.2389
3.87047	-12.2449
3.88861	-12.2748
3.90675	-12.3396
3.92488	-12.4151
3.94302	-12.494
3.96115	-12.5741
3.97929	-12.6544
3.99742	-12.7345
4.01556	-12.814
4.0337	-12.8928
4.05183	-12.9707
4.06997	-13.0475
4.0881	-13.1231
4.10624	-13.1972
4.12437	-13.2698
4.14251	-13.3407
4.16065	-13.4099
4.17878	-13.4774
4.19692	-13.5431
4.21505	-13.607
4.23319	-13.6692
4.25133	-13.7297
4.26946	-13.7884
4.2876	-13.8453
4.30573	-13.9003
4.32387	-13.9535
4.342	-14.0046
4.36014	-14.0538
4.37828	-14.1008
4.39641	-14.1458
4.41455	-14.1887
4.43268	-14.2295
4.45082	-14.2682
4.46895	-14.3049
4.48709	-14.3395
4.50523	-14.372
4.52336	-14.4024
4.5415	-14.4307
4.55963	-14.4569
4.57777	-14.481
4.59591	-14.503
4.61404	-14.5229
4.63218	-14.5406
4.65031	-14.5563
4.66845	-14.5698
4.68658	-14.5813
4.70472	-14.5907
4.72286	-14.598
4.74099	-14.6032
4.75913	-14.6063
4.77732	-14.6074
4.79552	-14.5935
4.81372	-14.5751
4.83191	-14.5563
4.85011	-14.5373
4.86831	-14.5186
4.8865	-14.5004
4.9047	-14.4828
4.9229	-14.4661
4.94109	-14.4505
4.95929	-14.4363
4.97749	-14.4233
4.99568	-14.4117
5.01388	-14.4018
5.03208	-14.3938
5.05027	-14.3879
5.06847	-14.3843
5.08661	-14.383
	--
0	-14.3632
0.01814	-14.3621
0.03627	-14.359
0.05441	-14.3538
0.07254	-14.3466
0.09068	-14.3373
0.10881	-14.326
0.12695	-14.3126
0.14509	-14.2971
0.16322	-14.2796
0.18136	-14.2599
0.19949	-14.2381
0.21763	-14.2142
0.23577	-14.1882
0.2539	-14.1601
0.27204	-14.13
0.29017	-14.0978
0.30831	-14.0636
0.32644	-14.0274
0.34458	-13.9891
0.36272	-13.9488
0.38085	-13.9064
0.39899	-13.8619
0.41712	-13.8153
0.43526	-13.7666
0.45339	-13.716
0.47153	-13.6634
0.48967	-13.609
0.5078	-13.5527
0.52594	-13.4947
0.54407	-13.435
0.56221	-13.3737
0.58034	-13.3107
0.59848	-13.2461
0.61662	-13.1798
0.63475	-13.112
0.65289	-13.0426
0.67102	-12.9718
0.68916	-12.8998
0.7073	-12.8268
0.72543	-12.7531
0.74357	-12.6791
0.7617	-12.6051
0.77984	-12.5315
0.79797	-12.4592
0.81611	-12.3888
0.83425	-12.3218
0.85238	-12.2605
0.87052	-12.2088
0.88865	-12.1818
0.90685	-12.1628
0.92505	-12.1631
0.94324	-12.1643
0.96144	-12.1661
0.97964	-12.1687
0.99783	-12.1719
1.01603	-12.1757
1.03423	-12.1801
1.05242	-12.1851
1.07062	-12.1906
1.08882	-12.1965
1.10701	-12.203
1.12521	-12.2099
1.14341	-12.2172
1.1616	-12.2248
1.1798	-12.2328
1.198	-12.241
1.21613	-12.2493
1.23427	-12.2493
1.2524	-12.3027
1.27054	-12.375
1.28868	-12.4528
1.30681	-12.5325
1.32495	-12.6127
1.34308	-12.6926
1.36122	-12.772
1.37935	-12.8509
1.39749	-12.9289
1.41563	-13.006
1.43376	-13.0819
1.4519	-13.1562
1.47003	-13.2289
1.48817	-13.3
1.5063	-13.3692
1.52444	-13.4367
1.54258	-13.5024
1.56071	-13.5663
1.57885	-13.6283
1.59698	-13.6887
1.61512	-13.7474
1.63325	-13.8043
1.65139	-13.8595
1.66953	-13.9127
1.68766	-13.9639
1.7058	-14.013
1.72393	-14.06
1.74207	-14.105
1.76021	-14.1478
1.77834	-14.1885
1.79648	-14.2271
1.81461	-14.2637
1.83275	-14.2982
1.85088	-14.3307
1.86902	-14.3611
1.88716	-14.3894
1.90529	-14.4157
1.92343	-14.4398
1.94156	-14.4617
1.9597	-14.4815
1.97783	-14.4992
1.99597	-14.5148
2.01411	-14.5283
2.03224	-14.5398
2.05038	-14.5491
2.06851	-14.5564
2.08665	-14.5617
2.10479	-14.5648
2.12298	-14.5659
2.14118	-14.5525
2.15937	-14.5391
2.17757	-14.5259
2.19577	-14.513
2.21396	-14.5007
2.23216	-14.4887
2.25036	-14.4767
2.26855	-14.4637
2.28675	-14.4483
2.30495	-14.4316
2.32314	-14.4154
2.34134	-14.4006
2.35954	-14.3878
2.37773	-14.3773
2.39593	-14.3696
2.41413	-14.3648
2.43263	-14.3632
2.45114	-14.3633
2.46965	-14.3636
2.48815	-14.3642
2.50666	-14.365
2.52517	-14.3661
2.54367	-14.3675
2.56218	-14.3692
2.58069	-14.3713
2.59919	-14.3737
2.6177	-14.3764
2.63621	-14.3795
2.65434	-14.383
2.67248	-14.3819
2.69061	-14.3788
2.70875	-14.3736
2.72689	-14.3663
2.74502	-14.357
2.76316	-14.3457
2.78129	-14.3323
2.79943	-14.3169
2.81756	-14.2994
2.8357	-14.2797
2.85384	-14.2579
2.87197	-14.2339
2.89011	-14.2077
2.90824	-14.1794
2.92638	-14.1492
2.94451	-14.1169
2.96265	-14.0827
2.98079	-14.0466
2.99892	-14.0084
3.01706	-13.9682
3.03519	-13.9259
3.05333	-13.8813
3.07146	-13.8346
3.0896	-13.7857
3.10774	-13.7347
3.12587	-13.6817
3.14401	-13.6268
3.16214	-13.5703
3.18028	-13.5121
3.19842	-13.4524
3.21655	-13.3911
3.23469	-13.3282
3.25282	-13.2636
3.27096	-13.1971
3.28909	-13.1288
3.30723	-13.0588
3.32537	-12.9872
3.3435	-12.9141
3.36164	-12.84
3.37977	-12.7653
3.39791	-12.6902
3.41604	-12.6153
3.43418	-12.5409
3.45232	-12.4677
3.47045	-12.3964
3.48859	-12.3284
3.50672	-12.2666
3.52486	-12.2178
3.543	-12.2055
3.56119	-12.2333
3.57939	-12.2329
3.59759	-12.2319
3.61578	-12.2303
3.63398	-12.2283
3.65217	-12.2259
3.67037	-12.2234
3.68857	-12.221
3.70676	-12.219
3.72496	-12.2178
3.74316	-12.2176
3.76135	-12.2186
3.77955	-12.2207
3.79775	-12.224
3.81594	-12.2282
3.83414	-12.2333
3.85234	-12.2389
3.87047	-12.2449
3.88861	-12.2747
3.90675	-12.3395
3.92488	-12.415
3.94302	-12.494
3.96115	-12.5741
3.97929	-12.6544
3.99742	-12.7344
4.01556	-12.814
4.0337	-12.8927
4.05183	-12.9707
4.06997	-13.0475
4.0881	-13.123
4.10624	-13.1972
4.12437	-13.2698
4.14251	-13.3407
4.16065	-13.4099
4.17878	-13.4774
4.19692	-13.5431
4.21505	-13.607
4.23319	-13.6692
4.25133	-13.7297
4.26946	-13.7884
4.2876	-13.8453
4.30573	-13.9003
4.32387	-13.9535
4.342	-14.0046
4.36014	-14.0538
4.37828	-14.1008
4.39641	-14.1458
4.41455	-14.1887
4.43268	-14.2295
4.45082	-14.2682
4.46895	-14.3049
4.48709	-14.3394
4.50523	-14.372
4.52336	-14.4024
4.5415	-14.4307
4.55963	-14.4569
4.57777	-14.481
4.59591	-14.503
4.61404	-14.5229
4.63218	-14.5406
4.65031	-14.5563
4.66845	-14.5698
4.68658	-14.5813
4.70472	-14.5907
4.72286	-14.598
4.74099	-14.6032
4.75913	-14.6063
4.77732	-14.6074
4.79552	-14.5928
4.81372	-14.5738
4.83191	-14.5546
4.85011	-14.5357
4.86831	-14.5171
4.8865	-14.4992
4.9047	-14.4821
4.9229	-14.4659
4.94109	-14.4504
4.95929	-14.4359
4.97749	-14.4228
4.99568	-14.4112
5.01388	-14.4014
5.03208	-14.3934
5.05027	-14.3877
5.06847	-14.3841
5.08661	-14.383
	--
0	-13.4175
0.01814	-13.4165
0.03627	-13.4135
0.05441	-13.4085
0.07254	-13.4014
0.09068	-13.3924
0.10881	-13.3814
0.12695	-13.3683
0.14509	-13.3534
0.16322	-13.3364
0.18136	-13.3174
0.19949	-13.2966
0.21763	-13.2737
0.23577	-13.2489
0.2539	-13.2223
0.27204	-13.1937
0.29017	-13.1633
0.30831	-13.1311
0.32644	-13.0971
0.34458	-13.0614
0.36272	-13.0239
0.38085	-12.9848
0.39899	-12.9439
0.41712	-12.9014
0.43526	-12.8572
0.45339	-12.8115
0.47153	-12.7645
0.48967	-12.7161
0.5078	-12.6665
0.52594	-12.6159
0.54407	-12.5644
0.56221	-12.512
0.58034	-12.4589
0.59848	-12.4053
0.61662	-12.3512
0.63475	-12.297
0.65289	-12.2429
0.67102	-12.1894
0.68916	-12.1367
0.7073	-12.0855
0.72543	-12.0364
0.74357	-11.99
0.7617	-11.9473
0.77984	-11.9092
0.79797	-11.8772
0.81611	-11.8537
0.83425	-11.9439
0.85238	-12.0331
0.87052	-12.1183
0.88865	-12.1733
0.90685	-12.1628
0.92505	-12.1623
0.94324	-12.1609
0.96144	-12.1586
0.97964	-12.1554
0.99783	-12.1512
1.01603	-12.1463
1.03423	-12.1404
1.05242	-12.1338
1.07062	-12.1264
1.08882	-12.1182
1.10701	-12.1093
1.12521	-12.0995
1.14341	-12.0889
1.1616	-12.0776
1.1798	-12.0654
1.198	-12.0525
1.21613	-12.039
1.23427	-12.0403
1.2524	-11.9913
1.27054	-11.928
1.28868	-11.8669
1.30681	-11.8176
1.32495	-11.7913
1.34308	-11.797
1.36122	-11.83
1.37935	-11.8783
1.39749	-11.9339
1.41563	-11.9932
1.43376	-12.0542
1.4519	-12.1163
1.47003	-12.1788
1.48817	-12.2414
1.5063	-12.3037
1.52444	-12.3654
1.54258	-12.4263
1.56071	-12.4861
1.57885	-12.5445
1.59698	-12.6013
1.61512	-12.6565
1.63325	-12.7099
1.65139	-12.7615
1.66953	-12.8115
1.68766	-12.8598
1.7058	-12.9065
1.72393	-12.9515
1.74207	-12.9949
1.76021	-13.0365
1.77834	-13.0763
1.79648	-13.1143
1.81461	-13.1501
1.83275	-13.1839
1.85088	-13.2155
1.86902	-13.245
1.88716	-13.2725
1.90529	-13.2979
1.92343	-13.3214
1.94156	-13.3429
1.9597	-13.3624
1.97783	-13.38
1.99597	-13.3955
2.01411	-13.4089
2.03224	-13.4203
2.05038	-13.4297
2.06851	-13.4368
2.08665	-13.4419
2.10479	-13.445
2.12298	-13.446
2.14118	-13.4486
2.15937	-13.4498
2.17757	-13.4494
2.19577	-13.4474
2.21396	-13.4441
2.23216	-13.4396
2.25036	-13.4343
2.26855	-13.4286
2.28675	-13.4232
2.30495	-13.4188
2.32314	-13.4159
2.34134	-13.4146
2.35954	-13.4146
2.37773	-13.4154
2.39593	-13.4164
2.41413	-13.4172
2.43263	-13.4175
2.45114	-13.4169
2.46965	-13.4149
2.48815	-13.4115
2.50666	-13.4066
2.52517	-13.4
2.54367	-13.3915
2.56218	-13.381
2.58069	-13.3688
2.59919	-13.3555
2.6177	-13.3422
2.63621	-13.3311
2.65434	-13.3251
2.67248	-13.3241
2.69061	-13.3211
2.70875	-13.316
2.72689	-13.3089
2.74502	-13.2999
2.76316	-13.2889
2.78129	-13.276
2.79943	-13.2611
2.81756	-13.2442
2.8357	-13.2253
2.85384	-13.2042
2.87197	-13.1812
2.89011	-13.1561
2.90824	-13.1292
2.92638	-13.1004
2.94451	-13.0699
2.96265	-13.0378
2.98079	-13.004
2.99892	-12.9686
3.01706	-12.9316
3.03519	-12.893
3.05333	-12.8527
3.07146	-12.8108
3.0896	-12.7673
3.10774	-12.7223
3.12587	-12.6761
3.14401	-12.6286
3.16214	-12.5801
3.18028	-12.5307
3.19842	-12.4803
3.21655	-12.429
3.23469	-12.3771
3.25282	-12.3246
3.27096	-12.2716
3.28909	-12.2186
3.30723	-12.1659
3.32537	-12.1138
3.3435	-12.0629
3.36164	-12.0139
3.37977	-11.9673
3.39791	-11.9242
3.41604	-11.8854
3.43418	-11.8522
3.45232	-11.8261
3.47045	-11.8103
3.48859	-11.8852
3.50672	-11.9722
3.52486	-12.0534
3.543	-12.1087
3.56119	-12.1173
3.57939	-12.1175
3.59759	-12.118
3.61578	-12.1188
3.63398	-12.1197
3.65217	-12.1206
3.67037	-12.1212
3.68857	-12.1212
3.70676	-12.1203
3.72496	-12.1183
3.74316	-12.1147
3.76135	-12.1096
3.77955	-12.1028
3.79775	-12.0943
3.81594	-12.0844
3.83414	-12.0731
3.85234	-12.0606
3.87047	-12.047
3.88861	-12.018
3.90675	-11.957
3.92488	-11.8893
3.94302	-11.8247
3.96115	-11.7696
3.97929	-11.732
3.99742	-11.7287
4.01556	-11.7591
4.0337	-11.8073
4.05183	-11.8632
4.06997	-11.9227
4.0881	-11.9839
4.10624	-12.0461
4.12437	-12.1086
4.14251	-12.1711
4.16065	-12.2334
4.17878	-12.2951
4.19692	-12.3559
4.21505	-12.4156
4.23319	-12.474
4.25133	-12.5307
4.26946	-12.5858
4.2876	-12.6391
4.30573	-12.6907
4.32387	-12.7406
4.342	-12.7889
4.36014	-12.8355
4.37828	-12.8805
4.39641	-12.9239
4.41455	-12.9655
4.43268	-13.0053
4.45082	-13.0432
4.46895	-13.079
4.48709	-13.1128
4.50523	-13.1444
4.52336	-13.1739
4.5415	-13.2013
4.55963	-13.2268
4.57777	-13.2503
4.59591	-13.2718
4.61404	-13.2913
4.63218	-13.3089
4.65031	-13.3244
4.66845	-13.3378
4.68658	-13.3492
4.70472	-13.3585
4.72286	-13.3657
4.74099	-13.3708
4.75913	-13.3738
4.77732	-13.3749
4.79552	-13.3751
4.81372	-13.3756
4.83191	-13.3763
4.85011	-13.3768
4.86831	-13.3769
4.8865	-13.3764
4.9047	-13.3752
4.9229	-13.3731
4.94109	-13.3706
4.95929	-13.3674
4.97749	-13.3628
4.99568	-13.3567
5.01388	-13.3495
5.03208	-13.3416
5.05027	-13.3339
5.06847	-13.3278
5.08661	-13.3251
	--
0	-13.3102
0.01814	-13.3092
0.03627	-13.3061
0.05441	-13.301
0.07254	-13.2937
0.09068	-13.2845
0.10881	-13.2731
0.12695	-13.2597
0.14509	-13.2443
0.16322	-13.2268
0.18136	-13.2072
0.19949	-13.1855
0.21763	-13.1617
0.23577	-13.1359
0.2539	-13.108
0.27204	-13.078
0.29017	-13.046
0.30831	-13.012
0.32644	-12.9761
0.34458	-12.9381
0.36272	-12.8982
0.38085	-12.8564
0.39899	-12.8125
0.41712	-12.7667
0.43526	-12.719
0.45339	-12.6695
0.47153	-12.6182
0.48967	-12.5651
0.5078	-12.5105
0.52594	-12.4543
0.54407	-12.3965
0.56221	-12.3373
0.58034	-12.277
0.59848	-12.2257
0.61662	-12.1745
0.63475	-12.1236
0.65289	-12.0734
0.67102	-12.0243
0.68916	-11.9768
0.7073	-11.9315
0.72543	-11.889
0.74357	-11.8505
0.7617	-11.8169
0.77984	-11.7896
0.79797	-11.7702
0.81611	-11.8528
0.83425	-11.8377
0.85238	-11.9105
0.87052	-11.9993
0.88865	-12.0856
0.90685	-12.1628
0.92505	-12.1622
0.94324	-12.1608
0.96144	-12.1585
0.97964	-12.1552
0.99783	-12.1511
1.01603	-12.1461
1.03423	-12.1404
1.05242	-12.1338
1.07062	-12.1264
1.08882	-12.1182
1.10701	-12.1092
1.12521	-12.0994
1.14341	-12.0889
1.1616	-12.0775
1.1798	-12.0654
1.198	-12.0525
1.21613	-12.039
1.23427	-12.0402
1.2524	-11.9912
1.27054	-11.928
1.28868	-11.8668
1.30681	-11.8175
1.32495	-11.7912
1.34308	-11.797
1.36122	-11.8299
1.37935	-11.8782
1.39749	-11.9339
1.41563	-11.9931
1.43376	-12.0542
1.4519	-12.1163
1.47003	-12.1788
1.48817	-12.2413
1.5063	-12.3036
1.52444	-12.3654
1.54258	-12.4263
1.56071	-12.4861
1.57885	-12.5444
1.59698	-12.6012
1.61512	-12.6564
1.63325	-12.7098
1.65139	-12.7615
1.66953	-12.8115
1.68766	-12.8597
1.7058	-12.9064
1.72393	-12.9514
1.74207	-12.9948
1.76021	-13.0365
1.77834	-13.0763
1.79648	-13.1142
1.81461	-13.1501
1.83275	-13.1838
1.85088	-13.2155
1.86902	-13.245
1.88716	-13.2724
1.90529	-13.2979
1.92343	-13.3213
1.94156	-13.3428
1.9597	-13.3623
1.97783	-13.3799
1.99597	-13.3955
2.01411	-13.4089
2.03224	-13.4203
2.05038	-13.4296
2.06851	-13.4367
2.08665	-13.4419
2.10479	-13.4449
2.12298	-13.446
2.14118	-13.4418
2.15937	-13.4363
2.17757	-13.4298
2.19577	-13.4222
2.21396	-13.4138
2.23216	-13.4049
2.25036	-13.3954
2.26855	-13.3856
2.28675	-13.3755
2.30495	-13.3652
2.32314	-13.3548
2.34134	-13.3446
2.35954	-13.3349
2.37773	-13.3258
2.39593	-13.318
2.41413	-13.3124
2.43263	-13.3102
2.45114	-13.3101
2.46965	-13.3097
2.48815	-13.3094
2.50666	-13.3096
2.52517	-13.3105
2.54367	-13.3124
2.56218	-13.3147
2.58069	-13.3172
2.59919	-13.3195
2.6177	-13.3215
2.63621	-13.323
2.65434	-13.3251
2.67248	-13.3241
2.69061	-13.321
2.70875	-13.3159
2.72689	-13.3089
2.74502	-13.2999
2.76316	-13.2889
2.78129	-13.276
2.79943	-13.2611
2.81756	-13.2442
2.8357	-13.2252
2.85384	-13.2042
2.87197	-13.1811
2.89011	-13.1561
2.90824	-13.1291
2.92638	-13.1004
2.94451	-13.0699
2.96265	-13.0378
2.98079	-13.004
2.99892	-12.9686
3.01706	-12.9316
3.03519	-12.893
3.05333	-12.8527
3.07146	-12.8107
3.0896	-12.7672
3.10774	-12.7223
3.12587	-12.676
3.14401	-12.6286
3.16214	-12.5801
3.18028	-12.5306
3.19842	-12.4802
3.21655	-12.429
3.23469	-12.3771
3.25282	-12.3245
3.27096	-12.2716
3.28909	-12.2186
3.30723	-12.1658
3.32537	-12.1138
3.3435	-12.0629
3.36164	-12.0138
3.37977	-11.9673
3.39791	-11.9241
3.41604	-11.8854
3.43418	-11.8522
3.45232	-11.8261
3.47045	-11.8102
3.48859	-11.885
3.50672	-11.9721
3.52486	-12.0533
3.543	-12.1087
3.56119	-12.1173
3.57939	-12.1175
3.59759	-12.118
3.61578	-12.1188
3.63398	-12.1197
3.65217	-12.1205
3.67037	-12.1211
3.68857	-12.1212
3.70676	-12.1203
3.72496	-12.1182
3.74316	-12.1147
3.76135	-12.1095
3.77955	-12.1027
3.79775	-12.0943
3.81594	-12.0843
3.83414	-12.0731
3.85234	-12.0606
3.87047	-12.047
3.88861	-12.018
3.90675	-11.9569
3.92488	-11.8893
3.94302	-11.8247
3.96115	-11.7696
3.97929	-11.732
3.99742	-11.7287
4.01556	-11.7591
4.0337	-11.8072
4.05183	-11.8631
4.06997	-11.9227
4.0881	-11.9839
4.10624	-12.046
4.12437	-12.1085
4.14251	-12.1711
4.16065	-12.2333
4.17878	-12.2951
4.19692	-12.3559
4.21505	-12.4156
4.23319	-12.4739
4.25133	-12.5307
4.26946	-12.5857
4.2876	-12.6391
4.30573	-12.6907
4.32387	-12.7406
4.342	-12.7888
4.36014	-12.8354
4.37828	-12.8804
4.39641	-12.9238
4.41455	-12.9655
4.43268	-13.0053
4.45082	-13.0431
4.46895	-13.079
4.48709	-13.1127
4.50523	-13.1443
4.52336	-13.1738
4.5415	-13.2013
4.55963	-13.2268
4.57777	-13.2502
4.59591	-13.2717
4.61404	-13.2913
4.63218	-13.3088
4.65031	-13.3244
4.66845	-13.3378
4.68658	-13.3492
4.70472	-13.3585
4.72286	-13.3657
4.74099	-13.3708
4.75913	-13.3738
4.77732	-13.3749
4.79552	-13.3747
4.81372	-13.3745
4.83191	-13.3742
4.85011	-13.3741
4.86831	-13.374
4.8865	-13.3739
4.9047	-13.3735
4.9229	-13.3725
4.94109	-13.37
4.95929	-13.3658
4.97749	-13.3605
4.99568	-13.3541
5.01388	-13.3471
5.03208	-13.3397
5.05027	-13.3327
5.06847	-13.3272
5.08661	-13.3251
	--
0	-13.2755
0.01814	-13.2745
0.03627	-13.2714
0.05441	-13.2663
0.07254	-13.2591
0.09068	-13.2499
0.10881	-13.2386
0.12695	-13.2252
0.14509	-13.2098
0.16322	-13.1923
0.18136	-13.1728
0.19949	-13.1513
0.21763	-13.1277
0.23577	-13.1021
0.2539	-13.0745
0.27204	-13.0448
0.29017	-13.0131
0.30831	-12.9793
0.32644	-12.9434
0.34458	-12.9056
0.36272	-12.8659
0.38085	-12.8243
0.39899	-12.7808
0.41712	-12.7355
0.43526	-12.6884
0.45339	-12.6395
0.47153	-12.5888
0.48967	-12.5364
0.5078	-12.4824
0.52594	-12.4288
0.54407	-12.3788
0.56221	-12.3281
0.58034	-12.2767
0.59848	-12.2146
0.61662	-12.1511
0.63475	-12.0862
0.65289	-12.02
0.67102	-11.9526
0.68916	-11.8842
0.7073	-11.8151
0.72543	-11.7456
0.74357	-11.6795
0.7617	-11.6456
0.77984	-11.6847
0.79797	-11.7649
0.81611	-11.7604
0.83425	-11.8209
0.85238	-11.8323
0.87052	-11.8349
0.88865	-11.8393
0.90685	-11.8362
0.92505	-11.8375
0.94324	-11.8415
0.96144	-11.8478
0.97964	-11.8562
0.99783	-11.8665
1.01603	-11.8783
1.03423	-11.8912
1.05242	-11.905
1.07062	-11.9195
1.08882	-11.9344
1.10701	-11.9496
1.12521	-11.9649
1.14341	-11.9802
1.1616	-11.9953
1.1798	-12.0103
1.198	-12.0249
1.21613	-12.039
1.23427	-11.9868
1.2524	-11.9181
1.27054	-11.8471
1.28868	-11.7795
1.30681	-11.7201
1.32495	-11.6765
1.34308	-11.6602
1.36122	-11.6767
1.37935	-11.717
1.39749	-11.7694
1.41563	-11.8273
1.43376	-11.8877
1.4519	-11.9493
1.47003	-12.0115
1.48817	-12.0738
1.5063	-12.1356
1.52444	-12.1968
1.54258	-12.2572
1.56071	-12.3164
1.57885	-12.3744
1.59698	-12.4309
1.61512	-12.4858
1.63325	-12.539
1.65139	-12.5904
1.66953	-12.6402
1.68766	-12.6884
1.7058	-12.735
1.72393	-12.7799
1.74207	-12.8231
1.76021	-12.8645
1.77834	-12.9041
1.79648	-12.9417
1.81461	-12.9774
1.83275	-13.011
1.85088	-13.0426
1.86902	-13.0721
1.88716	-13.0995
1.90529	-13.1249
1.92343	-13.1484
1.94156	-13.1699
1.9597	-13.1894
1.97783	-13.2068
1.99597	-13.2221
2.01411	-13.2355
2.03224	-13.2469
2.05038	-13.2561
2.06851	-13.2633
2.08665	-13.2684
2.10479	-13.2714
2.12298	-13.2723
2.14118	-13.277
2.15937	-13.2818
2.17757	-13.2864
2.19577	-13.2908
2.21396	-13.2947
2.23216	-13.2978
2.25036	-13.2998
2.26855	-13.3001
2.28675	-13.2981
2.30495	-13.293
2.32314	-13.2844
2.34134	-13.2726
2.35954	-13.2633
2.37773	-13.2671
2.39593	-13.271
2.41413	-13.2742
2.43263	-13.2755
2.45114	-13.2757
2.46965	-13.2764
2.48815	-13.2775
2.50666	-13.2791
2.52517	-13.2812
2.54367	-13.2842
2.56218	-13.2882
2.58069	-13.2929
2.59919	-13.2977
2.6177	-13.3014
2.63621	-13.302
2.65434	-13.297
2.67248	-13.296
2.69061	-13.293
2.70875	-13.2879
2.72689	-13.2807
2.74502	-13.2715
2.76316	-13.2602
2.78129	-13.2469
2.79943	-13.2316
2.81756	-13.2142
2.8357	-13.1948
2.85384	-13.1734
2.87197	-13.1499
2.89011	-13.1244
2.90824	-13.097
2.92638	-13.0674
2.94451	-13.0359
2.96265	-13.0022
2.98079	-12.9664
2.99892	-12.9286
3.01706	-12.8888
3.03519	-12.847
3.05333	-12.8031
3.07146	-12.7573
3.0896	-12.7095
3.10774	-12.6597
3.12587	-12.6083
3.14401	-12.5552
3.16214	-12.5004
3.18028	-12.4441
3.19842	-12.3863
3.21655	-12.3272
3.23469	-12.2669
3.25282	-12.2054
3.27096	-12.1427
3.28909	-12.0788
3.30723	-12.0138
3.32537	-11.9479
3.3435	-11.8813
3.36164	-11.8145
3.37977	-11.7481
3.39791	-11.6838
3.41604	-11.629
3.43418	-11.6336
3.45232	-11.7086
3.47045	-11.7942
3.48859	-11.8007
3.50672	-11.8041
3.52486	-11.8161
3.543	-11.8302
3.56119	-11.8367
3.57939	-11.8381
3.59759	-11.8421
3.61578	-11.8486
3.63398	-11.8572
3.65217	-11.8678
3.67037	-11.8799
3.68857	-11.8932
3.70676	-11.9075
3.72496	-11.9224
3.74316	-11.938
3.76135	-11.9538
3.77955	-11.9699
3.79775	-11.986
3.81594	-12.0019
3.83414	-12.0175
3.85234	-12.0326
3.87047	-12.047
3.88861	-12.0168
3.90675	-11.9552
3.92488	-11.8871
3.94302	-11.8216
3.96115	-11.7659
3.97929	-11.7305
3.99742	-11.7218
4.01556	-11.7419
4.0337	-11.7831
4.05183	-11.8354
4.06997	-11.8931
4.0881	-11.9533
4.10624	-12.0148
4.12437	-12.0769
4.14251	-12.139
4.16065	-12.2009
4.17878	-12.2622
4.19692	-12.3226
4.21505	-12.3819
4.23319	-12.4399
4.25133	-12.4965
4.26946	-12.5514
4.2876	-12.6046
4.30573	-12.6561
4.32387	-12.706
4.342	-12.7542
4.36014	-12.8008
4.37828	-12.8457
4.39641	-12.8889
4.41455	-12.9303
4.43268	-12.9699
4.45082	-13.0075
4.46895	-13.0432
4.48709	-13.0768
4.50523	-13.1083
4.52336	-13.1378
4.5415	-13.1652
4.55963	-13.1906
4.57777	-13.214
4.59591	-13.2355
4.61404	-13.2549
4.63218	-13.2723
4.65031	-13.2878
4.66845	-13.3011
4.68658	-13.3124
4.70472	-13.3216
4.72286	-13.3288
4.74099	-13.3339
4.75913	-13.3369
4.77732	-13.3379
4.79552	-13.3373
4.81372	-13.3354
4.83191	-13.3322
4.85011	-13.3279
4.86831	-13.3228
4.8865	-13.3172
4.9047	-13.3115
4.9229	-13.3059
4.94109	-13.3009
4.95929	-13.2969
4.97749	-13.2939
4.99568	-13.292
5.01388	-13.2913
5.03208	-13.292
5.05027	-13.2938
5.06847	-13.296
5.08661	-13.297
	--
0	-13.2146
0.01814	-13.2136
0.03627	-13.2107
0.05441	-13.2057
0.07254	-13.1987
0.09068	-13.1898
0.10881	-13.1789
0.12695	-13.1661
0.14509	-13.1513
0.16322	-13.1345
0.18136	-13.1158
0.19949	-13.0952
0.21763	-13.0728
0.23577	-13.0484
0.2539	-13.0222
0.27204	-12.9942
0.29017	-12.9643
0.30831	-12.9326
0.32644	-12.899
0.34458	-12.8637
0.36272	-12.8267
0.38085	-12.788
0.39899	-12.7478
0.41712	-12.7062
0.43526	-12.6631
[truncated: 25,072 more rows]
