# Supplementary material for: Unconventional excitonic states with phonon sidebands in layered silicon diphosphide
Source: Nat Mater. 2022 Jun 16;21(7):773–8. doi: 10.1038/s41563-022-01285-3 (PMC9242852; doi:10.1038/s41563-022-01285-3)
Supplement: Source Data Fig. 2 — Statistical Source Data [file 41563_2022_1285_MOESM3_ESM.xlsx]

## Sheet: Fig_2_a
Energy (eV)	measured PL	Energy (eV)	fitted peak A	fitted peak A'
2.15023	76.8	1.20019	0	0
2.14893	84.4	1.20114	0	0
2.14764	78.6	1.20209	0	0
2.14635	71.2	1.20304	0	0
2.14506	80.6	1.20399	0	0
2.14377	73	1.20494	0	0
2.14248	70.4	1.2059	0	0
2.14119	79.8	1.20685	0	0
2.13991	73.8	1.2078	0	0
2.13863	78.2	1.20875	0	0
2.13735	69	1.2097	0	0
2.13607	68.6	1.21065	0	0
2.13479	71.2	1.2116	0	0
2.13352	74.8	1.21255	0	0
2.13224	75.4	1.2135	0	0
2.13097	72.6	1.21445	0	0
2.1297	71.2	1.21541	0	0
2.12843	78.8	1.21636	0	0
2.12716	75.6	1.21731	0	0
2.12589	80.2	1.21826	0	0
2.12463	80.8	1.21921	0	0
2.12336	84.2	1.22016	0	0
2.1221	82.8	1.22111	0	0
2.12084	90.6	1.22206	0	0
2.11958	86.6	1.22301	0	0
2.11833	98	1.22396	0	0
2.11707	95.2	1.22492	0	0
2.11581	100.6	1.22587	0	0
2.11456	105.2	1.22682	0	0
2.11331	103	1.22777	0	0
2.11206	108.4	1.22872	0	0
2.11081	114	1.22967	0	0
2.10956	114.4	1.23062	0	0
2.10832	121.6	1.23157	0	0
2.10707	133.2	1.23252	0	0
2.10583	129.6	1.23347	0	0
2.10459	138.4	1.23443	0	0
2.10335	142.6	1.23538	0	0
2.10211	157.4	1.23633	0	0
2.10088	163.4	1.23728	0	0
2.09964	178.4	1.23823	0	0
2.09841	181.6	1.23918	0	0
2.09718	193.6	1.24013	0	0
2.09595	205.2	1.24108	0	0
2.09471	216.4	1.24203	0	0
2.09349	231	1.24298	0	0
2.09226	240.8	1.24394	0	0
2.09104	265.8	1.24489	0	0
2.08981	281	1.24584	0	0
2.08859	305.8	1.24679	0	0
2.08737	329.6	1.24774	0	0
2.08615	363.2	1.24869	0	0
2.08494	380.4	1.24964	0	0
2.08372	420	1.25059	0	0
2.0825	461.8	1.25154	0	0
2.08129	502.8	1.25249	0	0
2.08008	533.6	1.25345	0	0
2.07887	569	1.2544	0	0
2.07766	624.6	1.25535	0	0
2.07645	682.6	1.2563	0	0
2.07525	736.4	1.25725	0	0
2.07404	805.8	1.2582	0	0
2.07284	861.2	1.25915	0	0
2.07164	931.2	1.2601	0	0
2.07044	982	1.26105	0	0
2.06924	1035.8	1.262	0	0
2.06804	1120.8	1.26296	0	0
2.06685	1163.6	1.26391	0	0
2.06565	1235.8	1.26486	0	0
2.06446	1295.6	1.26581	0	0
2.06327	1346.2	1.26676	0	0
2.06208	1397	1.26771	0	0
2.06089	1423	1.26866	0	0
2.0597	1460.8	1.26961	0	0
2.05851	1488.2	1.27056	0	0
2.05733	1503.8	1.27151	0	0
2.05615	1526	1.27246	0	0
2.05496	1515.6	1.27342	0	0
2.05378	1529.8	1.27437	0	0
2.0526	1508.6	1.27532	0	0
2.05143	1483.6	1.27627	0	0
2.05025	1482.2	1.27722	0	0
2.04908	1453.2	1.27817	0	0
2.0479	1426.2	1.27912	0	0
2.04673	1393.8	1.28007	0	0
2.04556	1357.2	1.28102	0	0
2.04439	1326.4	1.28197	0	0
2.04322	1284.2	1.28293	0	0
2.04205	1257.8	1.28388	0	0
2.04089	1229.2	1.28483	0	0
2.03972	1183.8	1.28578	0	0
2.03856	1171.8	1.28673	0	0
2.0374	1128.8	1.28768	0	0
2.03624	1102	1.28863	0	0
2.03508	1084.4	1.28958	0	0
2.03392	1059.2	1.29053	0	0
2.03277	1035.8	1.29148	0	0
2.03161	1018.2	1.29244	0	0
2.03046	979.6	1.29339	0	0
2.02931	971.4	1.29434	0	0
2.02816	942.6	1.29529	0	0
2.027	940	1.29624	0	0
2.02586	927.8	1.29719	0	0
2.02471	906.6	1.29814	0	0
2.02356	897.6	1.29909	0	0
2.02242	876.8	1.30004	0	0
2.02128	874.2	1.30099	0	0
2.02014	873.8	1.30195	0	0
2.019	838	1.3029	0	0
2.01786	841.6	1.30385	0	0
2.01672	859.6	1.3048	0	0
2.01559	847.2	1.30575	0	0
2.01445	833.8	1.3067	0	0
2.01332	816.8	1.30765	0	0
2.01218	819	1.3086	0	0
2.01105	807	1.30955	0	0
2.00992	796.8	1.3105	0	0
2.00879	806.4	1.31146	0	0
2.00767	808.4	1.31241	0	0
2.00654	794.6	1.31336	0	0
2.00542	791.6	1.31431	0	0
2.00429	789.4	1.31526	0	0
2.00317	797.4	1.31621	0	0
2.00205	784.6	1.31716	0	0
2.00093	785.6	1.31811	0	0
1.99981	783.2	1.31906	0	0
1.99869	769.2	1.32001	0	0
1.99758	774.4	1.32097	0	0
1.99646	761.8	1.32192	0	0
1.99535	770	1.32287	0	0
1.99424	769.8	1.32382	0	0
1.99313	766.4	1.32477	0	0
1.99202	757	1.32572	0	0
1.99091	764	1.32667	0	0
1.98981	746.8	1.32762	0	0
1.9887	755.8	1.32857	0	0
1.9876	736	1.32952	0	0
1.98649	746.8	1.33048	0	0
1.98539	739.6	1.33143	0	0
1.98429	736.6	1.33238	0	0
1.98319	729.4	1.33333	0	0
1.98209	729.2	1.33428	0	0
1.981	722.4	1.33523	0	0
1.9799	702.4	1.33618	0	0
1.9788	688.8	1.33713	0	0
1.97771	687	1.33808	0	0
1.97662	683	1.33903	0	0
1.97553	678.6	1.33999	0	0
1.97444	673.4	1.34094	0	0
1.97335	655	1.34189	0	0
1.97226	657.4	1.34284	0	0
1.97118	648.8	1.34379	0	0
1.9701	637.8	1.34474	0	0
1.96901	644.2	1.34569	0	0
1.96793	650	1.34664	0	0
1.96685	625.6	1.34759	0	0
1.96577	620.4	1.34854	0	0
1.96469	620	1.3495	0	0
1.96361	620.2	1.35045	0	0
1.96254	610.4	1.3514	0	0
1.96146	596.4	1.35235	0	0
1.96039	596.8	1.3533	0	0
1.95932	614.4	1.35425	0	0
1.95825	581.8	1.3552	0	0
1.95718	592.4	1.35615	0	0
1.9561	601.2	1.3571	0	0
1.95504	595	1.35805	0	0
1.95397	591	1.359	0	0
1.95291	588.6	1.35996	0	0
1.95184	585.4	1.36091	0	0
1.95078	576.6	1.36186	0	0
1.94972	563.8	1.36281	0	0
1.94866	569.6	1.36376	0	0
1.9476	562.2	1.36471	0	0
1.94654	572.4	1.36566	0	0
1.94548	569.4	1.36661	0	0
1.94442	571.2	1.36756	0	0
1.94337	548.6	1.36851	0	0
1.94232	562.8	1.36947	0	0
1.94126	559.2	1.37042	0	0
1.94021	564.8	1.37137	0	0
1.93916	557.6	1.37232	0	0
1.93811	556.2	1.37327	0	0
1.93707	539.2	1.37422	0	0
1.93602	535.4	1.37517	0	0
1.93497	547.8	1.37612	0	0
1.93393	547.6	1.37707	0	0
1.93289	526	1.37802	0	0
1.93184	525.4	1.37898	0	0
1.9308	521.6	1.37993	0	0
1.92976	523.6	1.38088	0	0
1.92872	514.2	1.38183	0	0
1.92769	522	1.38278	0	0
1.92665	535	1.38373	0	0
1.92562	531.2	1.38468	0	0
1.92458	512.4	1.38563	0	0
1.92355	527.4	1.38658	0	0
1.92252	516	1.38753	0	0
1.92149	510.4	1.38849	0	0
1.92046	510.4	1.38944	0	0
1.91943	506.8	1.39039	0	0
1.9184	503.8	1.39134	0	0
1.91737	495.6	1.39229	0	0
1.91635	489	1.39324	0	0
1.91532	504.4	1.39419	0	0
1.9143	486.2	1.39514	0	0
1.91328	498.8	1.39609	0	0
1.91226	492.6	1.39704	0	0
1.91124	483.8	1.398	0	0
1.91022	481.8	1.39895	0	0
1.9092	483.4	1.3999	0	0
1.90819	484.4	1.40085	0	0
1.90717	468.2	1.4018	0	0
1.90616	472.2	1.40275	0	0
1.90515	475.6	1.4037	0	0
1.90413	457.2	1.40465	0	0
1.90312	457.8	1.4056	0	0
1.90211	449.4	1.40655	0	0
1.90111	457.8	1.40751	0	0
1.9001	448	1.40846	0	0
1.89909	455.6	1.40941	0	0
1.89809	441.4	1.41036	0	0
1.89708	450.2	1.41131	0	0
1.89608	447	1.41226	0	0
1.89508	435.6	1.41321	0	0
1.89408	434.8	1.41416	0	0
1.89307	433	1.41511	0	0
1.89208	436.4	1.41606	0	0
1.89108	440.6	1.41702	0	0
1.89008	442.2	1.41797	0	0
1.88909	415.6	1.41892	0	0
1.88809	420.8	1.41987	0	0
1.8871	430.8	1.42082	0	0
1.88611	406.6	1.42177	0	0
1.88512	417.4	1.42272	0	0
1.88413	410.8	1.42367	0	0
1.88314	404.8	1.42462	0	0
1.88215	400	1.42557	0	0
1.88116	412.6	1.42653	0	0
1.88018	404.4	1.42748	0	0
1.87919	403.8	1.42843	0	0
1.87821	383.8	1.42938	0	0
1.87722	394.4	1.43033	0	0
1.87624	382.4	1.43128	0	0
1.87526	378.8	1.43223	0	0
1.87428	390.4	1.43318	0	0
1.8733	372.4	1.43413	0	0
1.87233	375.2	1.43508	0	0
1.87135	373.8	1.43604	0	0
1.87037	380.4	1.43699	0	0
1.8694	375	1.43794	0	0
1.86842	367.6	1.43889	0	0
1.86745	365.6	1.43984	0	0
1.86648	369.6	1.44079	0	0
1.86551	364.2	1.44174	0	0
1.86454	362.8	1.44269	0	0
1.86357	354.6	1.44364	0	0
1.86261	357.8	1.44459	0	0
1.86164	357.4	1.44554	0	0
1.86067	338.4	1.4465	0	0
1.85971	356.4	1.44745	0	0
1.85875	354	1.4484	0	0
1.85778	358	1.44935	0	0
1.85682	338.4	1.4503	0	0
1.85586	347.2	1.45125	0	0
1.8549	338.4	1.4522	0	0
1.85395	335.6	1.45315	0	0
1.85299	330.6	1.4541	0	0
1.85203	340.4	1.45505	0	0
1.85108	341.8	1.45601	0	0
1.85012	345	1.45696	0	0
1.84917	333	1.45791	0	0
1.84822	342.2	1.45886	0	0
1.84727	336.2	1.45981	0	0
1.84632	324.2	1.46076	0	0
1.84537	332.8	1.46171	0	0
1.84442	331.2	1.46266	0	0
1.84347	323.6	1.46361	0	0
1.84253	322.2	1.46456	0	0
1.84158	325.4	1.46552	0	0
1.84064	322	1.46647	0	0
1.83969	316.2	1.46742	0	0
1.83875	329.2	1.46837	0	0
1.83781	329	1.46932	0	0
1.83687	312.4	1.47027	0	0
1.83593	318.6	1.47122	0	0
1.83499	314.4	1.47217	0	0
1.83406	313	1.47312	0	0
1.83312	311.4	1.47407	0	0
1.83218	310.4	1.47503	0	0
1.83125	308.4	1.47598	0	0
1.83032	317.2	1.47693	0	0
1.82938	312.4	1.47788	0	0
1.82845	314.6	1.47883	0	0
1.82752	301.8	1.47978	0	0
1.82659	309	1.48073	0	0
1.82566	304.6	1.48168	0	0
1.82474	301.8	1.48263	0	0
1.82381	301.4	1.48358	0	0
1.82288	300.4	1.48454	0	0
1.82196	306.4	1.48549	0	0
1.82104	304.2	1.48644	0	0
1.82011	292.4	1.48739	0	0
1.81919	289.6	1.48834	0	0
1.81827	290.8	1.48929	0	0
1.81735	286.6	1.49024	0	0
1.81643	290.4	1.49119	0	0
1.81551	295.6	1.49214	0	0
1.8146	282.2	1.49309	0	0
1.81368	285.6	1.49405	0	0
1.81276	276	1.495	0	0
1.81185	282.8	1.49595	0	0
1.81094	278	1.4969	0	0
1.81002	273.8	1.49785	0	0
1.80911	268	1.4988	0	0
1.8082	272.4	1.49975	0	0
1.80729	268.8	1.5007	0	0
1.80638	275.6	1.50165	0	0
1.80548	253.4	1.5026	0	0
1.80457	256.4	1.50356	0	0
1.80366	266.6	1.50451	0	0
1.80276	254.8	1.50546	0	0
1.80185	256.2	1.50641	0	0
1.80095	249.2	1.50736	0	0
1.80005	248.6	1.50831	0	0
1.79915	251.6	1.50926	0	0
1.79825	252	1.51021	0	0
1.79735	258.8	1.51116	0	0
1.79645	250.4	1.51211	0	0
1.79555	251.8	1.51307	0	0
1.79466	251.8	1.51402	0	0
1.79376	249.6	1.51497	0	0
1.79287	234.8	1.51592	0	0
1.79197	241	1.51687	0	0
1.79108	240.6	1.51782	0	0
1.79019	225.2	1.51877	0	0
1.7893	236	1.51972	0	0
1.78841	242.6	1.52067	0	0
1.78752	235.2	1.52162	0	0
1.78663	225	1.52258	0	0
1.78574	226.8	1.52353	0	0
1.78485	224	1.52448	0	0
1.78397	219.6	1.52543	0	0
1.78308	225.4	1.52638	0	0
1.7822	224.6	1.52733	0	0
1.78131	220.2	1.52828	0	0
1.78043	215.8	1.52923	0	0
1.77955	222.2	1.53018	0	0
1.77867	212.6	1.53113	0	0
1.77779	209	1.53209	0	0
1.77691	218.2	1.53304	0	0
1.77604	206.8	1.53399	0	0
1.77516	213.2	1.53494	0	0
1.77428	206.4	1.53589	0	0
1.77341	206.4	1.53684	0	0
1.77254	196.4	1.53779	0	0
1.77166	194	1.53874	0	0
1.77079	203.2	1.53969	0	0
1.76992	199.2	1.54064	0	0
1.76905	192.8	1.54159	0	0
1.76818	204	1.54255	0	0
1.76731	200	1.5435	0	0
1.76644	195.8	1.54445	0	0
1.76557	180.6	1.5454	0	0
1.76471	188.2	1.54635	0	0
1.76384	190	1.5473	0	0
1.76298	193.4	1.54825	0	0
1.76211	192	1.5492	0	0
1.76125	179.8	1.55015	0	0
1.76039	182	1.5511	0	0
1.75953	184.2	1.55206	0	0
1.75867	188.6	1.55301	0	0
1.75781	183.6	1.55396	0	0
1.75695	175.6	1.55491	0	0
1.75609	179.4	1.55586	0	0
1.75523	173.2	1.55681	0	0
1.75438	181	1.55776	0	0
1.75352	164.4	1.55871	0	0
1.75267	170.6	1.55966	0	0
1.75182	177.4	1.56061	0	0
1.75096	173	1.56157	0	0
1.75011	170.8	1.56252	0	0
1.74926	162.6	1.56347	0	0
1.74841	173.2	1.56442	0	0
1.74756	170.6	1.56537	0	0
1.74671	161.6	1.56632	0	0
1.74586	174	1.56727	0	0
1.74502	169	1.56822	0	0
1.74417	167	1.56917	0	0
1.74333	157	1.57012	0	0
1.74248	168.2	1.57108	0	0
1.74164	157.6	1.57203	0	0
1.7408	157.6	1.57298	0	0
1.73996	161.2	1.57393	0	0
1.73912	161.2	1.57488	0	0
1.73827	162.2	1.57583	0	0
1.73743	154.2	1.57678	0	0
1.7366	167.4	1.57773	0	0
1.73576	158.4	1.57868	0	0
1.73492	154.8	1.57963	0	0
1.73409	154.4	1.58059	0	0
1.73325	158.6	1.58154	0	0
1.73242	152.2	1.58249	0	0
1.73158	158.8	1.58344	0	0
1.73075	157	1.58439	0	0
1.72992	153.8	1.58534	0	0
1.72909	155	1.58629	0	0
1.72826	158.4	1.58724	0	0
1.72743	165.4	1.58819	0	0
1.7266	158.6	1.58914	0	0
1.72577	162.2	1.5901	0	0
1.72495	161.8	1.59105	0	0
1.72412	153.2	1.592	0	0
1.72329	158.6	1.59295	0	0
1.72247	157.8	1.5939	0	0
1.72165	157.2	1.59485	0	0
1.72082	169.2	1.5958	0	0
1.72	165.2	1.59675	0	0
1.71918	163.6	1.5977	0	0
1.71836	175.6	1.59865	0	0
1.71754	169.8	1.59961	0	0
1.71672	172.6	1.60056	0	0
1.7159	172.8	1.60151	0	0
1.71509	178.6	1.60246	0	0
1.71427	175.6	1.60341	0	0
1.71346	167.4	1.60436	0	0
1.71264	171.8	1.60531	0	0
1.71183	172	1.60626	0	0
1.71101	172.6	1.60721	0	0
1.7102	183.2	1.60816	0	0
1.70939	179.8	1.60912	0	0
1.70858	182.8	1.61007	0	0
1.70777	185.4	1.61102	0	0
1.70696	190.6	1.61197	0	0
1.70615	194.8	1.61292	0	0
1.70534	188	1.61387	0	0
1.70454	192.4	1.61482	0	0
1.70373	197.4	1.61577	0	0
1.70292	196.8	1.61672	0	0
1.70212	204.2	1.61767	0	0
1.70131	215.2	1.61863	0	0
1.70051	203	1.61958	0	0
1.69971	207.2	1.62053	0	0
1.69891	219.4	1.62148	0	0
1.69811	218.8	1.62243	0	0
1.69731	227.2	1.62338	0	0
1.69651	216	1.62433	0	0
1.69571	233.2	1.62528	0	0
1.69491	238.2	1.62623	0	0
1.69411	235.4	1.62718	0	0
1.69332	235.6	1.62813	0	0
1.69252	244.8	1.62909	0	0
1.69173	256.2	1.63004	0	0
1.69094	251.6	1.63099	0	0
1.69014	262.8	1.63194	0	0
1.68935	273.2	1.63289	0	0
1.68856	275.6	1.63384	0	0
1.68777	276.8	1.63479	0	0
1.68698	278.2	1.63574	0	0
1.68619	298.2	1.63669	0	0
1.6854	298.4	1.63764	0	0
1.68461	299.2	1.6386	0	0
1.68382	307.4	1.63955	0	0
1.68304	311	1.6405	0	0
1.68225	313.8	1.64145	0	0
1.68147	332.6	1.6424	0	0
1.68068	327	1.64335	0	0
1.6799	329	1.6443	0	0
1.67912	335.8	1.64525	0	0
1.67834	349	1.6462	0	0
1.67755	359.6	1.64715	0	0
1.67677	366.4	1.64811	0	0
1.676	388.8	1.64906	0	0
1.67522	375.2	1.65001	0	0
1.67444	386.2	1.65096	0	0
1.67366	394	1.65191	0	0
1.67288	402	1.65286	0	0
1.67211	415	1.65381	0	0
1.67133	407	1.65476	0	0
1.67056	421.2	1.65571	0	0
1.66979	426.8	1.65666	0	0
1.66901	438	1.65762	0	0
1.66824	455.2	1.65857	0	0
1.66747	452.8	1.65952	0	0
1.6667	468	1.66047	0	0
1.66593	491.8	1.66142	0	0
1.66516	482.8	1.66237	0	0
1.66439	511	1.66332	0	0
1.66362	503.8	1.66427	0	0
1.66286	524	1.66522	0	0
1.66209	538	1.66617	0	0
1.66132	513.4	1.66713	0	0
1.66056	549.8	1.66808	0	0
1.65979	555.4	1.66903	0	0
1.65903	571.2	1.66998	0	0
1.65827	578.2	1.67093	0	0
1.65751	590.4	1.67188	0	0
1.65674	594	1.67283	0	0
1.65598	621.8	1.67378	0	0
1.65522	601.6	1.67473	0	0
1.65446	623.6	1.67568	0	0
1.65371	637	1.67664	0	0
1.65295	654.8	1.67759	0	0
1.65219	662.2	1.67854	0	0
1.65144	673.2	1.67949	0	0
1.65068	686	1.68044	0	0
1.64992	709.4	1.68139	0	0
1.64917	719.6	1.68234	0	0
1.64842	715.8	1.68329	0	0
1.64766	731.8	1.68424	0	0
1.64691	757.2	1.68519	0	0
1.64616	779.4	1.68615	0	0
1.64541	792	1.6871	0	0
1.64466	804.6	1.68805	0	0
1.64391	812.8	1.689	0	0
1.64316	825.2	1.68995	0	0
1.64241	828.4	1.6909	0	0
1.64167	847.6	1.69185	0	0
1.64092	883.2	1.6928	0	0
1.64017	892.4	1.69375	0	0
1.63943	887.6	1.6947	0	0
1.63868	930.6	1.69566	0	0
1.63794	925	1.69661	0	0
1.6372	949.4	1.69756	0	0
1.63646	961.8	1.69851	0	0
1.63571	963.4	1.69946	0	0
1.63497	997.6	1.70041	0	0
1.63423	1002.4	1.70136	0	0
1.63349	998.6	1.70231	0	0
1.63275	1035.8	1.70326	0	0
1.63201	1038	1.70421	0	0
1.63128	1045	1.70517	0	0
1.63054	1084	1.70612	0	0
1.62981	1108.2	1.70707	0	0
1.62907	1113.6	1.70802	0	0
1.62834	1124.6	1.70897	0	0
1.6276	1153.4	1.70992	0	0
1.62687	1170.2	1.71087	0	0
1.62613	1169.8	1.71182	0	0
1.6254	1184.8	1.71277	0	0
1.62467	1189.8	1.71372	0	0
1.62394	1203.6	1.71467	0	0
1.62321	1237.2	1.71563	0	0
1.62248	1228.6	1.71658	0	0
1.62175	1245.4	1.71753	0	0
1.62102	1276	1.71848	0	0
1.62029	1276	1.71943	0	0
1.61957	1314.4	1.72038	0	0
1.61884	1321.4	1.72133	0	0
1.61812	1327.8	1.72228	0	0
1.61739	1351.2	1.72323	0	0
1.61667	1354.2	1.72418	0	0
1.61594	1386.2	1.72514	0	0
1.61522	1391	1.72609	0	0
1.6145	1402	1.72704	0	0
1.61378	1423.8	1.72799	0	0
1.61306	1451.4	1.72894	0	0
1.61234	1460	1.72989	0	0
1.61162	1459.4	1.73084	0	0
1.6109	1488.8	1.73179	0	0
1.61018	1478.6	1.73274	0	0
1.60946	1495.6	1.73369	0	0
1.60875	1523.4	1.73465	0	0
1.60803	1522.6	1.7356	0	0
1.60731	1559.4	1.73655	0	0
1.6066	1572.4	1.7375	0	0
1.60588	1591.8	1.73845	0	0
1.60517	1592.4	1.7394	0	0
1.60446	1576.4	1.74035	0	0
1.60375	1568.6	1.7413	0	0
1.60303	1597.8	1.74225	0	0
1.60232	1614.2	1.7432	0	0
1.60161	1629.2	1.74416	0	0
1.6009	1621.4	1.74511	0	0
1.60019	1626	1.74606	0	0
1.59949	1653.2	1.74701	0	0
1.59878	1642.2	1.74796	0	0
1.59807	1651.8	1.74891	0	0
1.59737	1685.6	1.74986	0	0
1.59666	1679	1.75081	0	0
1.59595	1680.2	1.75176	0	0
1.59525	1686	1.75271	0	0
1.59455	1694.8	1.75367	0	0
1.59384	1693	1.75462	0	0
1.59314	1689.2	1.75557	0	0
1.59244	1705.6	1.75652	0	0
1.59174	1702	1.75747	0	0
1.59103	1710.4	1.75842	0	0
1.59033	1721.2	1.75937	0	0
1.58964	1715	1.76032	0	0
1.58894	1731.8	1.76127	0	0
1.58824	1721.2	1.76222	0	0
1.58754	1719.2	1.76318	0	0
1.58684	1725.2	1.76413	0	0
1.58615	1731.8	1.76508	0	1e-05
1.58545	1752.2	1.76603	0	1e-05
1.58476	1736.2	1.76698	0	1e-05
1.58406	1715	1.76793	0	1e-05
1.58337	1730.8	1.76888	0	1e-05
1.58267	1744.8	1.76983	0	1e-05
1.58198	1754	1.77078	0	1e-05
1.58129	1748	1.77173	0	1e-05
1.5806	1766	1.77269	0	2e-05
1.57991	1770.2	1.77364	0	2e-05
1.57922	1731.4	1.77459	0	2e-05
1.57853	1773.2	1.77554	0	2e-05
1.57784	1753.6	1.77649	0	3e-05
1.57715	1724.4	1.77744	0	3e-05
1.57646	1748.4	1.77839	0	4e-05
1.57578	1754.8	1.77934	0	4e-05
1.57509	1756	1.78029	0	5e-05
1.5744	1762	1.78124	0	6e-05
1.57372	1762.8	1.7822	0	6e-05
1.57303	1758.6	1.78315	0	7e-05
1.57235	1774.2	1.7841	0	8e-05
1.57167	1764.6	1.78505	0	9e-05
1.57098	1757.2	1.786	0	0.0001
1.5703	1778.6	1.78695	0	0.00012
1.56962	1758.8	1.7879	0	0.00014
1.56894	1766	1.78885	0	0.00015
1.56826	1764.8	1.7898	0	0.00017
1.56758	1770.4	1.79075	0	0.0002
1.5669	1774.2	1.79171	0	0.00022
1.56622	1765.6	1.79266	0	0.00025
1.56554	1745.4	1.79361	0	0.00029
1.56487	1748.4	1.79456	0	0.00032
1.56419	1766	1.79551	0	0.00037
1.56351	1783.2	1.79646	0	0.00041
1.56284	1773.2	1.79741	0	0.00047
1.56216	1766.4	1.79836	0	0.00053
1.56149	1759.8	1.79931	0	0.00059
1.56081	1792.6	1.80026	0	0.00067
1.56014	1776.8	1.80122	0	0.00076
1.55947	1792.8	1.80217	0	0.00085
1.5588	1799	1.80312	0	0.00096
1.55813	1784	1.80407	0	0.00108
1.55745	1779.6	1.80502	0	0.00121
1.55678	1815.4	1.80597	0	0.00136
1.55611	1775	1.80692	0	0.00153
1.55545	1782	1.80787	0	0.00172
1.55478	1800.8	1.80882	0	0.00193
1.55411	1772.8	1.80977	0	0.00216
1.55344	1802.4	1.81072	0	0.00242
1.55278	1808.8	1.81168	0	0.00271
1.55211	1784	1.81263	0	0.00304
1.55144	1794.8	1.81358	0	0.0034
1.55078	1809.8	1.81453	0	0.0038
1.55011	1842	1.81548	0	0.00425
1.54945	1825.6	1.81643	0	0.00475
1.54879	1850.2	1.81738	0	0.00531
1.54812	1844.4	1.81833	0	0.00592
1.54746	1813.8	1.81928	0	0.00661
1.5468	1823	1.82023	0	0.00737
1.54614	1845.8	1.82119	0	0.00821
1.54548	1847.8	1.82214	0	0.00914
1.54482	1865.6	1.82309	0	0.01018
1.54416	1876.2	1.82404	0	0.01132
1.5435	1883.4	1.82499	0	0.01259
1.54284	1882.8	1.82594	0	0.014
1.54219	1860	1.82689	0	0.01555
1.54153	1891.8	1.82784	0	0.01726
1.54087	1914	1.82879	0	0.01916
1.54022	1903.2	1.82974	0	0.02125
1.53956	1932.4	1.8307	0	0.02355
1.53891	1912.6	1.83165	0	0.02609
1.53825	1900.8	1.8326	0	0.02889
1.5376	1949.2	1.83355	0	0.03197
1.53695	1947.6	1.8345	0	0.03537
1.5363	1960.2	1.83545	0	0.0391
1.53564	1967.4	1.8364	0	0.04321
1.53499	1999	1.83735	0	0.04772
1.53434	1999.6	1.8383	0	0.05267
1.53369	1994	1.83925	0	0.05811
1.53304	2003.4	1.84021	0	0.06407
1.53239	2033.8	1.84116	0	0.07061
1.53175	2022.8	1.84211	0	0.07777
1.5311	2061	1.84306	0	0.08561
1.53045	2089.4	1.84401	0	0.0942
1.5298	2082.6	1.84496	0	0.10359
1.52916	2077.8	1.84591	0	0.11386
1.52851	2123.4	1.84686	0	0.12508
1.52787	2139	1.84781	0	0.13734
1.52722	2134.2	1.84876	0	0.15071
1.52658	2149	1.84972	0	0.1653
1.52594	2185.8	1.85067	0	0.1812
1.52529	2197.4	1.85162	0	0.19853
1.52465	2210.4	1.85257	0	0.2174
1.52401	2216	1.85352	0	0.23794
1.52337	2245.6	1.85447	0	0.26028
1.52273	2282.2	1.85542	0	0.28457
1.52209	2278.8	1.85637	0	0.31096
1.52145	2289	1.85732	0	0.33961
1.52081	2304.4	1.85827	0	0.37071
1.52017	2341.8	1.85923	0	0.40444
1.51953	2352	1.86018	0	0.44101
1.51889	2349.6	1.86113	0	0.48063
1.51826	2380	1.86208	0	0.52354
1.51762	2361.8	1.86303	0	0.56996
1.51699	2415.4	1.86398	0	0.62018
1.51635	2438.8	1.86493	0	0.67447
1.51572	2423.6	1.86588	0	0.73311
1.51508	2485.2	1.86683	0	0.79644
1.51445	2472	1.86778	0	0.86477
1.51382	2477.6	1.86874	0	0.93847
1.51318	2539.8	1.86969	0	1.01791
1.51255	2543.4	1.87064	0	1.10349
1.51192	2583	1.87159	0	1.19563
1.51129	2591.4	1.87254	0	1.29478
1.51066	2592.2	1.87349	0	1.4014
1.51003	2644	1.87444	0	1.51601
1.5094	2643	1.87539	0	1.63911
1.50877	2658.6	1.87634	0	1.77127
1.50815	2684.2	1.87729	0	1.91308
1.50752	2720	1.87825	0	2.06514
1.50689	2766.6	1.8792	0	2.2281
1.50626	2759.6	1.88015	0	2.40265
1.50564	2764	1.8811	0	2.58951
1.50501	2829.8	1.88205	0	2.78941
1.50439	2822	1.883	0	3.00315
1.50376	2868.8	1.88395	0	3.23156
1.50314	2893.8	1.8849	0	3.47549
1.50252	2900.2	1.88585	0	3.73586
1.50189	2938.4	1.8868	0	4.0136
1.50127	2981.4	1.88776	0	4.3097
1.50065	3002.8	1.88871	0	4.6252
1.50003	3041.4	1.88966	0	4.96116
1.49941	3062.8	1.89061	0	5.3187
1.49879	3074.8	1.89156	0	5.69899
1.49817	3094.8	1.89251	0	6.10323
1.49755	3125	1.89346	0	6.53268
1.49693	3158.2	1.89441	0	6.98863
1.49631	3193.4	1.89536	0	7.47245
1.4957	3241.4	1.89631	0	7.98553
1.49508	3251.4	1.89726	0	8.52931
1.49446	3292.4	1.89822	0	9.1053
1.49385	3359.6	1.89917	0	9.71502
1.49323	3365.8	1.90012	0	10.3601
1.49262	3391.4	1.90107	0	11.0421
1.492	3445.6	1.90202	0	11.7628
1.49139	3461	1.90297	0	12.5239
1.49077	3482.4	1.90392	0	13.3272
1.49016	3545.2	1.90487	0	14.1744
1.48955	3570.8	1.90582	0	15.0675
1.48894	3591.4	1.90677	0	16.0085
1.48833	3644.2	1.90773	0	16.9991
1.48771	3683.6	1.90868	0	18.0415
1.4871	3712.4	1.90963	0	19.1377
1.4865	3718.2	1.91058	0	20.2897
1.48589	3740.8	1.91153	0	21.4996
1.48528	3833.4	1.91248	0	22.7696
1.48467	3814.2	1.91343	0	24.1019
1.48406	3890.2	1.91438	0	25.4986
1.48345	3900.6	1.91533	0	26.9619
1.48285	3945.2	1.91628	0	28.494
1.48224	3962.8	1.91724	0	30.0973
1.48164	4004.4	1.91819	0	31.7739
1.48103	4030.2	1.91914	0	33.5262
1.48043	4093.4	1.92009	0	35.3563
1.47982	4113.2	1.92104	0	37.2666
1.47922	4161.4	1.92199	0	39.2592
1.47861	4166.8	1.92294	0	41.3365
1.47801	4198.2	1.92389	0	43.5006
1.47741	4249.8	1.92484	0	45.7537
1.47681	4265.2	1.92579	0	48.098
1.47621	4297.6	1.92675	0	50.5356
1.47561	4354	1.9277	0	53.0686
1.47501	4391.8	1.92865	0	55.6991
1.47441	4411	1.9296	0	58.4289
1.47381	4478.8	1.93055	0	61.26
1.47321	4485.8	1.9315	0	64.1942
1.47261	4515.6	1.93245	0	67.2333
1.47201	4547	1.9334	0	70.379
1.47142	4636.8	1.93435	0	73.6327
1.47082	4631.4	1.9353	0	76.9961
1.47022	4682.2	1.93626	0	80.4704
1.46963	4725	1.93721	0	84.0569
1.46903	4722	1.93816	0	87.7567
1.46844	4730.2	1.93911	0	91.5707
1.46784	4774.4	1.94006	0	95.4999
1.46725	4861	1.94101	0	99.5449
1.46666	4868.4	1.94196	0	103.706
1.46606	4866.2	1.94291	0	107.984
1.46547	4864	1.94386	0	112.379
1.46488	4913.4	1.94481	0	116.891
1.46429	4935.6	1.94577	0	121.519
1.4637	4978.8	1.94672	0	126.263
1.46311	4998.4	1.94767	0	131.124
1.46252	5002.2	1.94862	0	136.099
1.46193	5049.8	1.94957	0	141.188
1.46134	5039.8	1.95052	0	146.39
1.46075	5006.4	1.95147	0	151.703
1.46016	5085.4	1.95242	0	157.125
1.45958	5055.8	1.95337	0	162.655
1.45899	5084.6	1.95432	0	168.29
1.4584	5090	1.95528	0	174.028
1.45782	5112.2	1.95623	0	179.867
1.45723	5094.4	1.95718	0	185.802
1.45665	5120.6	1.95813	0	191.832
1.45606	5126.2	1.95908	0	197.953
1.45548	5116.4	1.96003	0	204.16
1.45489	5147.2	1.96098	0	210.451
1.45431	5191.2	1.96193	0	216.82
1.45373	5125.4	1.96288	0	223.264
1.45315	5168.8	1.96383	1e-05	229.777
1.45256	5191	1.96479	1e-05	236.355
1.45198	5201	1.96574	1e-05	242.992
1.4514	5174	1.96669	2e-05	249.684
1.45082	5194.4	1.96764	3e-05	256.423
1.45024	5148.6	1.96859	4e-05	263.205
1.44966	5182.2	1.96954	5e-05	270.023
1.44908	5189	1.97049	8e-05	276.87
1.44851	5185.4	1.97144	0.00011	283.741
1.44793	5180.4	1.97239	0.00016	290.628
1.44735	5226.2	1.97334	0.00023	297.525
1.44677	5191.4	1.9743	0.00032	304.424
1.4462	5185	1.97525	0.00046	311.317
1.44562	5212.6	1.9762	0.00064	318.198
1.44505	5195	1.97715	0.0009	325.058
1.44447	5203.4	1.9781	0.00126	331.891
1.4439	5196.6	1.97905	0.00175	338.687
1.44332	5187	1.98	0.00243	345.439
1.44275	5170.4	1.98095	0.00336	352.139
1.44218	5172.8	1.9819	0.00462	358.779
1.4416	5178.6	1.98285	0.00633	365.35
1.44103	5149.2	1.9838	0.00863	371.844
1.44046	5141.2	1.98476	0.01172	378.253
1.43989	5173	1.98571	0.01586	384.568
1.43932	5155.8	1.98666	0.02137	390.782
1.43875	5129	1.98761	0.02867	396.885
1.43818	5105	1.98856	0.03832	402.87
1.43761	5057.2	1.98951	0.051	408.729
1.43704	5097.8	1.99046	0.06761	414.453
1.43647	5072.8	1.99141	0.08925	420.034
1.4359	5078.6	1.99236	0.11736	425.464
1.43533	4974.4	1.99331	0.15368	430.737
1.43477	4985.6	1.99427	0.20042	435.843
1.4342	4994	1.99522	0.26032	440.776
1.43363	5025.6	1.99617	0.33674	445.529
1.43307	5004.2	1.99712	0.43383	450.094
1.4325	4912.6	1.99807	0.55664	454.465
1.43194	4860.8	1.99902	0.71131	458.635
1.43137	4927.4	1.99997	0.90526	462.598
1.43081	4868.4	2.00092	1.1474	466.348
1.43025	4854	2.00187	1.4484	469.879
1.42968	4788.8	2.00282	1.82093	473.186
1.42912	4782	2.00378	2.27995	476.263
1.42856	4790.8	2.00473	2.84308	479.106
1.428	4699.6	2.00568	3.53087	481.711
1.42744	4684.8	2.00663	4.36722	484.073
1.42687	4683.2	2.00758	5.3797	486.189
1.42631	4636.6	2.00853	6.59996	488.055
1.42575	4603.2	2.00948	8.06407	489.668
1.42519	4614.8	2.01043	9.81291	491.027
1.42463	4562.8	2.01138	11.8924	492.128
1.42408	4499.4	2.01233	14.354	492.97
1.42352	4467.4	2.01329	17.2547	493.552
1.42296	4455.8	2.01424	20.6571	493.872
1.4224	4404.2	2.01519	24.6299	493.931
1.42185	4378.8	2.01614	29.2473	493.727
1.42129	4354	2.01709	34.5891	493.262
1.42073	4328.8	2.01804	40.7401	492.537
1.42018	4294.8	2.01899	47.7898	491.551
1.41962	4233.2	2.01994	55.8314	490.308
1.41907	4193.8	2.02089	64.9608	488.808
1.41851	4148.6	2.02184	75.2757	487.055
1.41796	4104.6	2.0228	86.8736	485.05
1.41741	4109.4	2.02375	99.8506	482.798
1.41685	4050.2	2.0247	114.299	480.301
1.4163	4005.4	2.02565	130.307	477.564
1.41575	3983.6	2.0266	147.952	474.591
1.4152	3944	2.02755	167.303	471.387
1.41465	3904	2.0285	188.415	467.955
1.4141	3868.8	2.02945	211.329	464.303
1.41355	3822.8	2.0304	236.065	460.434
1.413	3743.2	2.03135	262.624	456.356
1.41245	3690.8	2.03231	290.983	452.074
1.4119	3697	2.03326	321.092	447.595
1.41135	3643	2.03421	352.877	442.926
1.4108	3599	2.03516	386.23	438.072
1.41025	3536.8	2.03611	421.016	433.042
1.40971	3494.4	2.03706	457.069	427.843
1.40916	3480.6	2.03801	494.19	422.482
1.40862	3434.6	2.03896	532.154	416.968
1.40807	3413.2	2.03991	570.703	411.307
1.40752	3380.2	2.04086	609.555	405.507
1.40698	3324.4	2.04182	648.403	399.578
1.40643	3300.4	2.04277	686.923	393.527
1.40589	3217.8	2.04372	724.771	387.361
1.40535	3216.8	2.04467	761.594	381.09
1.4048	3199.2	2.04562	797.033	374.722
1.40426	3158.8	2.04657	830.728	368.265
1.40372	3106.8	2.04752	862.326	361.728
1.40318	3088	2.04847	891.486	355.118
1.40263	3061.2	2.04942	917.883	348.444
1.40209	2994	2.05037	941.217	341.714
1.40155	2974.2	2.05133	961.219	334.936
1.40101	2966.4	2.05228	977.654	328.119
1.40047	2926.2	2.05323	990.325	321.27
1.39993	2866.6	2.05418	999.08	314.398
1.39939	2859.2	2.05513	1003.81	307.509
1.39886	2834.4	2.05608	1004.47	300.612
1.39832	2791.2	2.05703	1001.03	293.713
1.39778	2750.2	2.05798	993.552	286.821
1.39724	2737.6	2.05893	982.117	279.942
1.3967	2723	2.05988	966.865	273.083
1.39617	2674.4	2.06084	947.978	266.251
1.39563	2629.2	2.06179	925.68	259.452
1.3951	2615.2	2.06274	900.23	252.693
1.39456	2570.2	2.06369	871.919	245.98
1.39403	2545.4	2.06464	841.063	239.317
1.39349	2532.8	2.06559	807.999	232.712
1.39296	2493.2	2.06654	773.078	226.169
1.39242	2464	2.06749	736.658	219.694
1.39189	2431.2	2.06844	699.098	213.291
1.39136	2421.4	2.06939	660.755	206.965
1.39083	2403.8	2.07035	621.975	200.719
1.39029	2357	2.0713	583.09	194.559
1.38976	2350.8	2.07225	544.412	188.489
1.38923	2313.8	2.0732	506.233	182.51
1.3887	2262	2.07415	468.816	176.628
1.38817	2263	2.0751	432.399	170.845
1.38764	2237	2.07605	397.189	165.163
1.38711	2190.8	2.077	363.362	159.586
1.38658	2175.6	2.07795	331.064	154.115
1.38605	2153.2	2.0789	300.41	148.753
1.38553	2117.2	2.07985	271.486	143.501
1.385	2070.6	2.08081	244.348	138.362
1.38447	2048.4	2.08176	219.029	133.335
1.38394	2042.4	2.08271	195.535	128.424
1.38342	1997.8	2.08366	173.85	123.627
1.38289	2005	2.08461	153.942	118.947
1.38236	1974.2	2.08556	135.76	114.383
1.38184	1936	2.08651	119.237	109.936
1.38131	1930.8	2.08746	104.3	105.606
1.38079	1923.8	2.08841	90.863	101.392
1.38027	1875.6	2.08936	78.835	97.2953
1.37974	1872	2.09032	68.1211	93.3143
1.37922	1835.8	2.09127	58.6237	89.4489
1.3787	1827.4	2.09222	50.2453	85.6981
1.37817	1810.8	2.09317	42.8892	82.0611
1.37765	1773.8	2.09412	36.4611	78.5367
1.37713	1743.6	2.09507	30.8704	75.1239
1.37661	1717.8	2.09602	26.0306	71.8212
1.37609	1713	2.09697	21.8603	68.6274
1.37557	1676	2.09792	18.2835	65.5408
1.37505	1651.2	2.09887	15.2297	62.5599
1.37453	1658.6	2.09983	12.6343	59.6829
1.37401	1625	2.10078	10.4387	56.908
1.37349	1608.8	2.10173	8.58948	54.2333
1.37297	1617.4	2.10268	7.03913	51.657
1.37245	1594.8	2.10363	5.74514	49.1769
1.37193	1549.8	2.10458	4.66996	46.7911
1.37142	1544.4	2.10553	3.78055	44.4975
1.3709	1510	2.10648	3.04808	42.2938
1.37038	1514	2.10743	2.44753	40.178
1.36987	1498	2.10838	1.95731	38.1477
1.36935	1471	2.10934	1.55892	36.2009
1.36884	1471.6	2.11029	1.23656	34.3352
1.36832	1458	2.11124	0.97687	32.5484
1.36781	1448.2	2.11219	0.76858	30.8382
1.36729	1447.4	2.11314	0.60224	29.2024
1.36678	1372.4	2.11409	0.46998	27.6387
1.36626	1386	2.11504	0.36528	26.1449
1.36575	1364.6	2.11599	0.28275	24.7187
1.36524	1339.8	2.11694	0.21797	23.3578
1.36473	1350.2	2.11789	0.16735	22.0603
1.36422	1324.2	2.11885	0.12797	20.8237
1.3637	1315.6	2.1198	0.09745	19.6461
1.36319	1315.4	2.12075	0.07391	18.5252
1.36268	1280	2.1217	0.05583	17.459
1.36217	1275.8	2.12265	0.042	16.4454
1.36166	1251.8	2.1236	0.03147	15.4825
1.36115	1253.4	2.12455	0.02348	14.5682
1.36064	1244	2.1255	0.01745	13.7007
1.36014	1226.4	2.12645	0.01291	12.8779
1.35963	1221.8	2.1274	0.00952	12.0982
1.35912	1196	2.12836	0.00699	11.3597
1.35861	1181.2	2.12931	0.00511	10.6606
1.3581	1195.6	2.13026	0.00372	9.99915
1.3576	1159	2.13121	0.0027	9.37382
1.35709	1141.4	2.13216	0.00195	8.78293
1.35658	1151.6	2.13311	0.0014	8.22493
1.35608	1124	2.13406	0.001	7.6983
1.35557	1120.2	2.13501	0.00072	7.20157
1.35507	1110	2.13596	0.00051	6.73331
1.35456	1087.6	2.13691	0.00036	6.29217
1.35406	1091.4	2.13787	0.00025	5.87681
1.35356	1079.2	2.13882	0.00018	5.48596
1.35305	1054.4	2.13977	0.00012	5.11839
1.35255	1059.8	2.14072	9e-05	4.77291
1.35205	1041.2	2.14167	6e-05	4.44839
1.35154	1044	2.14262	4e-05	4.14374
1.35104	1021	2.14357	3e-05	3.85791
1.35054	1010.2	2.14452	2e-05	3.58989
1.35004	1015.6	2.14547	1e-05	3.33872
1.34954	1003.6	2.14642	1e-05	3.10348
1.34904	997.2	2.14738	1e-05	2.88328
1.34854	981.8	2.14833	0	2.67728
1.34804	975.2	2.14928	0	2.48469
1.34754	964.2	2.15023	0	2.30472
1.34704	965.6
1.34654	941.2
1.34605	944.2
1.34555	920.4
1.34505	928
1.34455	925
1.34406	903.8
1.34356	891
1.34307	890.6
1.34257	884.2
1.34207	886.2
1.34158	864.6
1.34109	850.8
1.34059	840.4
1.3401	846.2
1.3396	827.4
1.33911	836.4
1.33862	829.4
1.33813	811.8
1.33764	799.8
1.33714	789.8
1.33665	798.2
1.33616	779.6
1.33567	794.4
1.33518	764
1.33469	757
1.3342	756.6
1.33371	745
1.33323	745.4
1.33274	722
1.33225	726.6
1.33176	701.4
1.33127	706.6
1.33079	708.2
1.3303	702.2
1.32982	689.4
1.32933	677.2
1.32885	667.8
1.32836	661.8
1.32787	648.6
1.32739	655.8
1.32691	651.2
1.32642	649.2
1.32594	619.6
1.32546	644
1.32498	633.2
1.32449	615.6
1.32401	605.4
1.32353	606
1.32305	606.4
1.32257	599.6
1.32209	593.4
1.32161	591.4
1.32113	565.8
1.32065	573.4
1.32017	572.2
1.31969	553.6
1.31921	573.2
1.31874	545
1.31826	527.2
1.31778	537.4
1.3173	520.4
1.31683	527.4
1.31635	516.6
1.31588	516
1.3154	497.4
1.31493	505.4
1.31445	497.2
1.31398	502.8
1.3135	491
1.31303	474.4
1.31256	479.8
1.31208	477.2
1.31161	467.6
1.31114	469.4
1.31067	454.4
1.3102	447.4
1.30972	465.4
1.30925	436.2
1.30878	442.8
1.30831	428.8
1.30784	426.6
1.30737	425.6
1.3069	421
1.30643	418
1.30597	416.6
1.3055	397.4
1.30503	401.6
1.30456	409
1.3041	393.2
1.30363	388
1.30316	383.2
1.3027	378.8
1.30223	377.8
1.30177	370.8
1.3013	356.6
1.30084	361.4
1.30037	349.4
1.29991	347.8
1.29944	352.6
1.29898	344.8
1.29852	348.2
1.29805	343.8
1.29759	341.4
1.29713	340.6
1.29667	324
1.29621	321.8
1.29575	319.8
1.29528	314.6
1.29482	308.4
1.29436	312
1.2939	305.8
1.29345	301.6
1.29299	296.6
1.29253	293.6
1.29207	292
1.29161	278.2
1.29115	277.6
1.29069	269.2
1.29024	275.2
1.28978	277
1.28932	268.6
1.28887	265.6
1.28841	258.8
1.28796	256.6
1.2875	247.4
1.28705	257.8
1.28659	251.2
1.28614	246.8
1.28568	244
1.28523	244.2
1.28478	229.4
1.28432	235.6
1.28387	231.8
1.28342	230.4
1.28297	223
1.28252	218.2
1.28206	215.8
1.28161	220.2
1.28116	207.2
1.28071	219.2
1.28026	207
1.27981	201
1.27936	204
1.27891	200.8
1.27847	191
1.27802	181.6
1.27757	196
1.27712	180.4
1.27667	186.6
1.27623	184.8
1.27578	174
1.27533	164.6
1.27489	169.6
1.27444	164.4
1.274	163
1.27355	159.6
1.2731	156.6
1.27266	151.4
1.27222	156.4
1.27177	153
1.27133	165.2
1.27089	155.2
1.27044	145.8
1.27	144.8
1.26956	143
1.26911	141.2
1.26867	141.4
1.26823	130.4
1.26779	132.8
1.26735	129.6
1.26691	138.2
1.26647	129
1.26603	125
1.26559	123.4
1.26515	120.8
1.26471	122.6
1.26427	113.2
1.26383	117.6
1.26339	119.2
1.26296	108.8
1.26252	109.6
1.26208	110.2
1.26164	118.8
1.26121	106.2
1.26077	109
1.26034	113.6
1.2599	107.4
1.25947	104
1.25903	103.6
1.2586	106
1.25816	91
1.25773	98
1.25729	93.8
1.25686	98
1.25643	94.8
1.25599	87.4
1.25556	94.4
1.25513	94.2
1.2547	94.2
1.25426	87
1.25383	85.4
1.2534	81.4
1.25297	81
1.25254	74.6
1.25211	84.4
1.25168	79.8
1.25125	78.8
1.25082	76
1.25039	75.2
1.24996	76.6
1.24953	74.4
1.24911	74.2
1.24868	67.6
1.24825	69.6
1.24782	69.4
1.2474	67
1.24697	67.4
1.24654	65.4
1.24612	64.6
1.24569	63.4
1.24527	67.8
1.24484	65.2
1.24442	65
1.24399	55.4
1.24357	60
1.24314	60.4
1.24272	53.8
1.2423	62.2
1.24187	54.8
1.24145	59.4
1.24103	55.8
1.2406	49.8
1.24018	54.6
1.23976	54.2
1.23934	46.2
1.23892	55
1.2385	49
1.23808	55.6
1.23766	50.4
1.23724	47.2
1.23682	47.4
1.2364	46.2
1.23598	52.4
1.23556	40
1.23515	48.4
1.23473	46.6
1.23431	46.2
1.23389	47.2
1.23347	44.2
1.23306	41.6
1.23263	44.4
1.23221	39
1.2318	44.4
1.23138	38.8
1.23096	41.4
1.23055	41.4
1.23013	42.6
1.22972	39
1.22931	36.8
1.22889	37
1.22848	35.6
1.22806	37
1.22765	35.4
1.22724	38.4
1.22682	36
1.22641	34.8
1.226	35.6
1.22559	35.2
1.22518	32.2
1.22476	34.6
1.22435	34.6
1.22394	32.8
1.22353	32.4
1.22312	28.8
1.22271	31.4
1.2223	31.8
1.22189	34
1.22148	24.8
1.22107	35.8
1.22066	28
1.22026	27.4
1.21985	28
1.21944	25.4
1.21903	30.2
1.21863	29.4
1.21822	29.6
1.21781	27
1.2174	29.8
1.217	26.4
1.21659	25.2
1.21619	25.2
1.21578	24.6
1.21538	28.6
1.21497	26.2
1.21457	26.6
1.21416	19.8
1.21376	17.4
1.21335	24.2
1.21295	26
1.21255	21.6
1.21214	21.6
1.21174	26.2
1.21134	22.8
1.21094	23.4
1.21054	23
1.21013	18.4
1.20973	17.6
1.20933	20.8
1.20893	21.2
1.20853	22.6
1.20813	17
1.20773	17.8
1.20733	17.8
1.20693	16.2
1.20653	23.2
1.20613	20.8
1.20573	17.4
1.20533	11.8
1.20494	14.8
1.20454	15
1.20414	18.6
1.20374	17
1.20336	23.6
1.20296	14.4
1.20256	14.2
1.20217	15.6
1.20177	12.4
1.20138	16.2
1.20098	20
1.20058	17.2
1.20019	11.2

## Sheet: Fig_2_b
Energy (eV)	d-RC
2.9869	3.08329
2.98445	3.25751
2.982	3.41848
2.97955	3.56589
2.97711	3.69937
2.97467	3.81853
2.97224	3.92297
2.9698	4.01227
2.96738	4.08602
2.96495	4.14378
2.96254	4.18515
2.96012	4.20973
2.9577	4.21714
2.95529	4.20704
2.95289	4.17916
2.95049	4.13331
2.94809	4.06945
2.9457	3.98771
2.94331	3.8885
2.94092	3.77261
2.93853	3.64142
2.93615	3.49715
2.93377	3.3431
2.9314	3.18338
2.92903	3.01959
2.92666	2.84134
2.9243	2.57339
2.92194	2.25128
2.91958	1.8725
2.91724	1.43582
2.91488	0.94141
2.91253	0.39106
2.9102	-0.21182
2.90786	-0.86212
2.90553	-1.55306
2.90319	-2.27621
2.90086	-3.02167
2.89854	-3.77817
2.89622	-4.53331
2.8939	-5.27375
2.89159	-5.9855
2.88928	-6.65426
2.88697	-7.26567
2.88467	-7.80569
2.88236	-8.26084
2.88006	-8.61855
2.87777	-8.86737
2.87548	-8.99709
2.8732	-8.99891
2.87091	-8.86544
2.86863	-8.59085
2.86636	-8.17099
2.86408	-7.60383
2.86181	-6.88968
2.85955	-6.03139
2.85728	-5.03439
2.85502	-3.9066
2.85277	-2.65848
2.85051	-1.30286
2.84826	0.1453
2.84601	1.66906
2.84378	3.24978
2.84153	4.86742
2.8393	6.50074
2.83706	8.1276
2.83483	9.72517
2.83261	11.2702
2.83038	12.7392
2.82816	14.1089
2.82595	15.356
2.82373	16.4582
2.82152	17.3938
2.81932	18.1426
2.81711	18.6857
2.81491	19.0068
2.81272	19.0914
2.81052	18.9281
2.80833	18.5084
2.80614	17.827
2.80396	16.8822
2.80177	15.6757
2.7996	14.2123
2.79742	12.5
2.79525	10.5497
2.79308	8.37478
2.79092	5.99084
2.78875	3.41539
2.7866	0.66745
2.78444	-2.23251
2.78229	-5.26281
2.78014	-8.40077
2.778	-11.6228
2.77585	-14.9048
2.77371	-18.2218
2.77158	-21.5483
2.76944	-24.8584
2.76731	-28.1257
2.76518	-31.3236
2.76306	-34.4256
2.76094	-37.4053
2.75882	-40.2368
2.7567	-42.8952
2.75459	-45.356
2.75248	-47.5962
2.75038	-49.594
2.74828	-51.3292
2.74618	-52.7829
2.74408	-53.9381
2.74199	-54.7795
2.7399	-55.2935
2.73781	-55.4686
2.73572	-55.2952
2.73364	-54.766
2.73156	-53.8762
2.72949	-52.6233
2.72741	-51.0077
2.72535	-49.0326
2.72328	-46.7041
2.72121	-44.0313
2.71916	-41.0266
2.7171	-37.7049
2.71504	-34.084
2.71299	-30.1843
2.71095	-26.0283
2.7089	-21.6407
2.70686	-17.048
2.70482	-12.2777
2.70278	-7.35878
2.70075	-2.32088
2.69871	2.80541
2.69669	7.98917
2.69466	13.1992
2.69264	18.4042
2.69062	23.5731
2.68861	28.6755
2.68659	33.6816
2.68458	38.5623
2.68258	43.2897
2.68057	47.8367
2.67857	52.1775
2.67657	56.2878
2.67458	60.1447
2.67258	63.7267
2.6706	67.014
2.66861	69.9886
2.66662	72.6343
2.66464	74.9371
2.66266	76.8853
2.66069	78.4696
2.65871	79.6835
2.65674	80.5234
2.65477	80.9885
2.65281	81.0818
2.65085	80.8094
2.64889	80.1815
2.64693	79.2116
2.64498	77.9168
2.64303	76.3177
2.64109	74.4379
2.63914	72.3037
2.6372	69.9436
2.63526	67.3878
2.63332	64.6677
2.63139	61.8153
2.62945	58.8628
2.62753	55.842
2.6256	52.7841
2.62368	49.7192
2.62176	46.676
2.61984	43.6814
2.61793	40.7603
2.61602	37.9355
2.6141	35.2277
2.6122	32.6551
2.6103	30.2332
2.6084	27.9747
2.6065	25.8895
2.6046	23.9848
2.60271	22.2652
2.60082	20.7326
2.59893	19.3869
2.59704	18.2264
2.59516	17.2475
2.59329	16.4453
2.5914	15.8145
2.58953	15.349
2.58766	15.0428
2.58579	14.8902
2.58393	14.8859
2.58206	15.0252
2.5802	15.3042
2.57834	15.7204
2.57648	16.2725
2.57463	16.96
2.57278	17.7841
2.57093	18.7468
2.56909	19.8513
2.56725	21.1018
2.56541	22.5035
2.56357	24.0625
2.56173	25.7853
2.5599	27.6788
2.55807	29.7497
2.55624	32.0044
2.55442	34.4483
2.5526	37.0853
2.55078	39.9166
2.54896	42.9409
2.54715	46.1532
2.54533	49.5442
2.54353	53.1005
2.54172	56.8035
2.53991	60.6299
2.53811	64.5515
2.53631	68.5356
2.53452	72.5458
2.53272	76.5424
2.53093	80.4833
2.52914	84.3253
2.52735	88.0246
2.52557	91.5383
2.52379	94.8254
2.52201	97.8475
2.52023	100.57
2.51846	102.965
2.51668	105.006
2.51492	106.677
2.51315	107.966
2.51138	108.869
2.50962	109.388
2.50786	109.535
2.5061	109.323
2.50435	108.774
2.5026	107.914
2.50085	106.773
2.4991	105.384
2.49735	103.783
2.49561	102.003
2.49387	100.08
2.49213	98.0496
2.49039	95.9423
2.48867	93.7877
2.48693	91.6116
2.4852	89.4357
2.48348	87.2773
2.48176	85.1489
2.48003	83.0579
2.47831	81.0066
2.4766	78.9923
2.47488	77.0069
2.47317	75.0378
2.47146	73.0674
2.46976	71.0735
2.46805	69.0298
2.46635	66.9061
2.46465	64.669
2.46295	62.2822
2.46126	59.7074
2.45956	56.9051
2.45787	53.835
2.45618	50.4567
2.4545	46.7311
2.45281	42.621
2.45113	38.0914
2.44945	33.1105
2.44777	27.65
2.4461	21.6859
2.44443	15.1974
2.44276	8.16703
2.44109	0.58144
2.43942	-7.56896
2.43776	-16.29
2.4361	-25.5839
2.43444	-35.449
2.43278	-45.8802
2.43113	-56.8698
2.42948	-68.4084
2.42783	-80.4854
2.42618	-93.0885
2.42453	-106.204
2.42289	-119.82
2.42125	-133.921
2.41961	-148.494
2.41797	-163.527
2.41634	-179.009
2.41471	-194.931
2.41308	-211.283
2.41145	-228.057
2.40982	-245.243
2.4082	-262.828
2.40658	-280.798
2.40496	-299.134
2.40334	-317.816
2.40173	-336.819
2.40011	-356.111
2.3985	-375.655
2.39689	-395.406
2.39529	-415.313
2.39369	-435.317
2.39209	-455.357
2.39049	-475.365
2.38889	-495.27
2.38729	-514.994
2.3857	-534.459
2.38411	-553.584
2.38252	-572.289
2.38093	-590.494
2.37935	-608.122
2.37777	-625.096
2.37618	-641.34
2.37461	-656.785
2.37303	-671.365
2.37145	-685.019
2.36988	-697.694
2.36832	-709.341
2.36675	-719.915
2.36518	-729.378
2.36362	-737.7
2.36205	-744.854
2.36049	-750.817
2.35893	-755.572
2.35738	-759.103
2.35583	-761.4
2.35428	-762.454
2.35273	-762.257
2.35118	-760.8
2.34963	-758.077
2.34809	-754.078
2.34655	-748.794
2.34501	-742.212
2.34347	-734.319
2.34194	-725.1
2.3404	-714.537
2.33888	-702.607
2.33735	-689.284
2.33582	-674.54
2.33429	-658.342
2.33277	-640.659
2.33125	-621.456
2.32973	-600.699
2.32821	-578.353
2.3267	-554.384
2.32518	-528.758
2.32367	-501.447
2.32217	-472.427
2.32066	-441.683
2.31915	-409.204
2.31765	-374.993
2.31615	-339.056
2.31465	-301.413
2.31315	-262.097
2.31166	-221.15
2.31016	-178.632
2.30867	-134.613
2.30718	-89.1779
2.30569	-42.4223
2.30421	5.54258
2.30273	54.5934
2.30124	104.594
2.29976	155.397
2.29828	206.845
2.29681	258.774
2.29534	311.007
2.29386	363.362
2.29239	415.65
2.29093	467.681
2.28946	519.261
2.28799	570.196
2.28653	620.291
2.28507	669.349
2.28361	717.178
2.28216	763.59
2.2807	808.395
2.27924	851.409
2.2778	892.45
2.27634	931.343
2.2749	967.919
2.27345	1002.02
2.27201	1033.48
2.27056	1062.17
2.26913	1087.96
2.26769	1110.72
2.26625	1130.37
2.26482	1146.81
2.26338	1159.99
2.26195	1169.86
2.26052	1176.39
2.25909	1179.58
2.25767	1179.44
2.25624	1176
2.25482	1169.33
2.2534	1159.48
2.25198	1146.55
2.25057	1130.66
2.24915	1111.92
2.24774	1090.49
2.24633	1066.51
2.24492	1040.16
2.24351	1011.63
2.2421	981.1
2.2407	948.785
2.2393	914.89
2.2379	879.63
2.2365	843.218
2.2351	805.87
2.23371	767.799
2.23232	729.212
2.23092	690.308
2.22953	651.282
2.22814	612.317
2.22676	573.586
2.22537	535.256
2.22399	497.483
2.22261	460.412
2.22123	424.179
2.21985	388.91
2.21848	354.72
2.2171	321.715
2.21573	289.986
2.21436	259.611
2.21299	230.653
2.21162	203.164
2.21026	177.175
2.20889	152.706
2.20753	129.758
2.20617	108.322
2.20481	88.3707
2.20345	69.8667
2.2021	52.7598
2.20075	36.9889
2.19939	22.4821
2.19804	9.15871
2.19669	-3.07046
2.19535	-14.3007
2.194	-24.6325
2.19266	-34.1682
2.19132	-43.0102
2.18998	-51.2572
2.18864	-59.001
2.1873	-66.3237
2.18597	-73.2946
2.18463	-79.9676
2.1833	-86.3791
2.18197	-92.5462
2.18064	-98.4662
2.17932	-104.115
2.17799	-109.45
2.17666	-114.409
2.17534	-118.912
2.17402	-122.865
2.1727	-126.163
2.17139	-128.692
2.17007	-130.336
2.16876	-130.979
2.16744	-130.511
2.16613	-128.833
2.16482	-125.86
2.16352	-121.526
2.16221	-115.786
2.16091	-108.615
2.1596	-100.01
2.1583	-89.9895
2.157	-78.5863
2.1557	-65.8439
2.15441	-51.81
2.15311	-36.528
2.15182	-20.0289
2.15053	-2.32166
2.14924	16.6142
2.14795	36.8358
2.14666	58.4407
2.14538	81.5675
2.14409	106.395
2.14281	133.133
2.14153	162.013
2.14025	193.266
2.13897	227.104
2.1377	263.696
2.13642	303.141
2.13515	345.438
2.13388	390.463
2.13261	437.943
2.13134	487.434
2.13008	538.303
2.12881	589.72
2.12755	640.644
2.12628	689.83
2.12502	735.838
2.12376	777.049
2.12251	811.695
2.12125	837.888
2.12	853.661
2.11874	857.021
2.11749	846.014
2.11624	818.773
2.11499	773.596
2.11375	709.009
2.1125	623.836
2.11126	517.258
2.11001	388.876
2.10877	238.771
2.10753	67.5277
2.10629	-123.732
2.10506	-333.335
2.10382	-559.069
2.10259	-798.194
2.10136	-1047.49
2.10013	-1303.29
2.0989	-1561.57
2.09767	-1818
2.09644	-2068.06
2.09522	-2307.12
2.09399	-2530.54
2.09277	-2733.79
2.09155	-2912.54
2.09033	-3062.79
2.08911	-3180.93
2.0879	-3263.89
2.08668	-3309.14
2.08547	-3314.83
2.08426	-3279.83
2.08305	-3203.75
2.08184	-3086.98
2.08063	-2930.7
2.07943	-2736.85
2.07822	-2508.13
2.07702	-2247.88
2.07582	-1960.12
2.07462	-1649.35
2.07342	-1320.54
2.07222	-978.985
2.07102	-630.18
2.06983	-279.732
2.06864	66.7827
2.06744	403.936
2.06625	726.565
2.06506	1029.88
2.06388	1309.55
2.06269	1561.81
2.06151	1783.52
2.06032	1972.22
2.05914	2126.17
2.05796	2244.37
2.05678	2326.58
2.0556	2373.27
2.05442	2385.62
2.05325	2365.44
2.05207	2315.12
2.0509	2237.57
2.04973	2136.07
2.04856	2014.21
2.04739	1875.79
2.04622	1724.7
2.04506	1564.81
2.04389	1399.89
2.04273	1233.52
2.04157	1069
2.04041	909.293
2.03925	756.992
2.03809	614.256
2.03694	482.809
2.03578	363.929
2.03463	258.463
2.03348	166.837
2.03232	89.1004
2.03118	24.9539
2.03003	-26.1961
2.02888	-65.1932
2.02773	-93.0734
2.02659	-111.009
2.02545	-120.26
2.0243	-122.122
2.02317	-117.883
2.02202	-108.781
2.02089	-95.9697
2.01975	-80.4943
2.01862	-63.27
2.01748	-45.0752
2.01635	-26.5442
2.01522	-8.17152
2.01409	9.68078
2.01296	26.7684
2.01183	42.9488
2.01071	58.1599
2.00958	72.3987
2.00845	85.7018
2.00733	98.1271
2.00621	109.738
2.00509	120.593
2.00398	130.733
2.00286	140.181
2.00174	148.939
2.00063	156.987
1.99951	164.292
1.9984	170.803
1.99729	176.467
1.99618	181.227
1.99507	185.029
1.99397	187.826
1.99286	189.584
1.99176	190.282
1.99065	189.917
1.98955	188.503
1.98845	186.074
1.98735	182.683
1.98625	178.398
1.98515	173.306
1.98406	167.506
1.98296	161.11
1.98187	154.237
1.98078	147.014
1.97969	139.569
1.9786	132.031
1.97751	124.524
1.97642	117.168
1.97533	110.067
1.97425	103.316
1.97316	96.9924
1.97208	91.1538
1.971	85.8395
1.96992	81.068
1.96884	76.838
1.96777	73.1302
1.96669	69.9095
1.96561	67.1279
1.96454	64.7281
1.96347	62.6462
1.96239	60.8158
1.96132	59.1703
1.96026	57.6454
1.95919	56.1806
1.95812	54.7205
1.95706	53.2161
1.95599	51.6252
1.95493	49.9131
1.95387	48.0523
1.95281	46.0229
1.95174	43.8123
1.95069	41.4151
1.94963	38.8325
1.94857	36.0719
1.94752	33.146
1.94646	30.0718
1.94541	26.8697
1.94436	23.5622
1.94331	20.1728
1.94226	16.7239
1.94121	13.2364
1.94016	9.72737
1.93912	6.20969
1.93807	2.68991
1.93703	-0.83254
1.93599	-4.36655
1.93495	-7.92958
1.93391	-11.5478
1.93287	-15.2551
1.93183	-19.0921
1.93079	-23.1034
1.92976	-27.3357
1.92872	-31.8347
1.92769	-36.6434
1.92666	-41.7997
1.92563	-47.3354
1.9246	-53.2746
1.92357	-59.634
1.92254	-66.4234
1.92151	-73.6458
1.92049	-81.2989
1.91946	-89.3744
1.91844	-97.8596
1.91742	-106.738
1.9164	-115.989
1.91538	-125.586
1.91436	-135.501
1.91334	-145.696
1.91233	-156.132
1.91131	-166.762
1.9103	-177.532
1.90928	-188.388
1.90827	-199.271
1.90726	-210.118
1.90625	-220.871
1.90524	-231.476
1.90423	-241.884
1.90322	-252.059
1.90222	-261.972
1.90121	-271.611
1.90021	-280.974
1.89921	-290.076
1.89821	-298.943
1.89721	-307.612
1.89621	-316.131
1.89521	-324.55
1.89421	-332.925
1.89322	-341.314
1.89222	-349.774
1.89123	-358.36
1.89024	-367.122
1.88924	-376.108
1.88825	-385.365
1.88726	-394.931
1.88628	-404.843
1.88529	-415.129
1.8843	-425.808
1.88332	-436.894
1.88233	-448.389
1.88135	-460.283
1.88037	-472.555
1.87939	-485.169
1.8784	-498.077
1.87743	-511.221
1.87645	-524.533
1.87547	-537.941
1.87449	-551.371
1.87352	-564.749
1.87255	-578.002
1.87157	-591.066
1.8706	-603.882
1.86963	-616.397
1.86866	-628.565
1.86769	-640.346
1.86672	-651.705
1.86576	-662.612
1.86479	-673.044
1.86383	-682.979
1.86286	-692.4
1.8619	-701.297
1.86094	-709.662
1.85998	-717.497
1.85902	-724.81
1.85806	-731.618
1.8571	-737.949
1.85615	-743.836
1.85519	-749.322
1.85424	-754.454
1.85328	-759.285
1.85233	-763.867
1.85138	-768.249
1.85043	-772.473
1.84948	-776.569
1.84853	-780.559
1.84758	-784.45
1.84663	-788.234
1.84569	-791.89
1.84474	-795.387
1.8438	-798.682
1.84286	-801.725
1.84192	-804.456
1.84098	-806.811
1.84004	-808.718
1.8391	-810.105
1.83816	-810.891
1.83722	-810.997
1.83629	-810.34
1.83535	-808.839
1.83442	-806.412
1.83348	-802.983
1.83255	-798.482
1.83162	-792.851
1.83069	-786.041
1.82976	-778.017
1.82884	-768.761
1.82791	-758.267
1.82698	-746.546
1.82606	-733.625
1.82513	-719.539
1.82421	-704.333
1.82329	-688.063
1.82237	-670.789
1.82145	-652.571
1.82053	-633.474
1.81961	-613.556
1.81869	-592.874
1.81777	-571.482
1.81686	-549.429
1.81594	-526.763
1.81503	-503.527
1.81411	-479.764
1.8132	-455.516
1.81229	-430.825
1.81138	-405.737
1.81047	-380.294
1.80956	-354.545
1.80866	-328.534
1.80775	-302.307
1.80685	-275.906
1.80594	-249.373
1.80504	-222.746
1.80413	-196.062
1.80323	-169.354
1.80233	-142.655
1.80143	-115.994
1.80053	-89.3998
1.79963	-62.9002
1.79874	-36.5196
1.79784	-10.2797
1.79695	15.8004
1.79605	41.703
1.79516	67.4127
1.79426	92.9151
1.79337	118.198
1.79248	143.25
1.79159	168.063
1.7907	192.63
1.78981	216.943
1.78892	240.994
1.78804	264.775
1.78715	288.276
1.78627	311.485
1.78539	334.39
1.7845	356.973
1.78362	379.217
1.78274	401.102
1.78186	422.604
1.78098	443.699
1.7801	464.363
1.77922	484.571
1.77835	504.297
1.77747	523.515
1.7766	542.202
1.77572	560.336
1.77485	577.894
1.77398	594.854
1.77311	611.197
1.77223	626.9
1.77137	641.943
1.7705	656.308
1.76963	669.977
1.76876	682.937
1.7679	695.174
1.76703	706.679
1.76617	717.448
1.7653	727.478
1.76444	736.772
1.76358	745.336
1.76272	753.182
1.76185	760.321
1.761	766.771
1.76014	772.548
1.75928	777.672
1.75842	782.164
1.75757	786.043
1.75671	789.328
1.75586	792.039
1.755	794.192
1.75415	795.802
1.7533	796.883
1.75245	797.446
1.7516	797.501
1.75075	797.053
1.7499	796.102
1.74905	794.649
1.7482	792.687
1.74736	790.208
1.74652	787.2
1.74567	783.647
1.74483	779.535
1.74399	774.847
1.74314	769.566
1.7423	763.681
1.74146	757.184
1.74062	750.069
1.73978	742.34
1.73895	734.008
1.73811	725.095
1.73727	715.63
1.73644	705.652
1.7356	695.207
1.73477	684.348
1.73394	673.134
1.73311	661.626
1.73227	649.888
1.73144	637.984
1.73062	625.975
1.72979	613.92
1.72896	601.871
1.72813	589.874
1.72731	577.968
1.72648	566.184
1.72565	554.545
1.72483	543.063
1.72401	531.739
1.72319	520.568
1.72236	509.529
1.72154	498.598
1.72072	487.739
1.71991	476.911
1.71909	466.066
1.71827	455.154
1.71745	444.119
1.71664	432.909
1.71582	421.473
1.71501	409.762
1.71419	397.733
1.71338	385.355
1.71257	372.601
1.71176	359.456
1.71095	345.918
1.71014	331.998
1.70933	317.718
1.70852	303.115
1.70771	288.236
1.70691	273.142
1.7061	257.905
1.70529	242.602
1.70449	227.32
1.70369	212.147
1.70289	197.175
1.70208	182.49
1.70128	168.179
1.70048	154.322
1.69968	140.99
1.69888	128.247
1.69809	116.144
1.69729	104.722
1.69649	94.0111
1.69569	84.0285
1.6949	74.7795
1.6941	66.2564
1.69331	58.439
1.69252	51.2961
1.69173	44.7859
1.69094	38.8567
1.69014	33.4476
1.68935	28.49
1.68857	23.9089
1.68778	19.6244
1.68699	15.5537
1.6862	11.614
1.68542	7.7248
1.68463	3.80935
1.68385	-0.20259
1.68306	-4.37276
1.68228	-8.7524
1.6815	-13.3807
1.68072	-18.2836
1.67994	-23.4736
1.67916	-28.9502
1.67838	-34.6996
1.6776	-40.6969
1.67682	-46.9062
1.67604	-53.2827
1.67527	-59.7747
1.67449	-66.3249
1.67371	-72.8724
1.67294	-79.3532
1.67217	-85.7023
1.6714	-91.8551
1.67062	-97.7482
1.66985	-103.321
1.66908	-108.517
1.66831	-113.287
1.66754	-117.587
1.66677	-121.384
1.66601	-124.653
1.66524	-127.381
1.66447	-129.567
1.66371	-131.217
1.66294	-132.35
1.66218	-132.993
1.66141	-133.181
1.66065	-132.952
1.65989	-132.349
1.65913	-131.418
1.65837	-130.203
1.65761	-128.746
1.65685	-127.087
1.65609	-125.263
1.65533	-123.304
1.65458	-121.236
1.65382	-119.08
1.65306	-116.851
1.65231	-114.558
1.65155	-112.207
1.6508	-109.802
1.65005	-107.342
1.64929	-104.827
1.64854	-102.26
1.64779	-99.6404
1.64704	-96.975
1.64629	-94.2713
1.64554	-91.5418
1.6448	-88.8031
1.64405	-86.0763
1.6433	-83.3863
1.64256	-80.7614
1.64181	-78.2319
1.64106	-75.8293
1.64032	-73.5844
1.63958	-71.5263
1.63884	-69.6803
1.63809	-68.0666
1.63735	-66.6985
1.63661	-65.5825
1.63587	-64.717
1.63513	-64.093
1.6344	-63.6939
1.63366	-63.4966
1.63292	-63.473
1.63218	-63.5904
1.63145	-63.8132
1.63071	-64.1042
1.62998	-64.425
1.62924	-64.7374
1.62851	-65.0039
1.62778	-65.1883
1.62705	-65.2571
1.62632	-65.1792
1.62559	-64.9279
1.62486	-64.4813
1.62413	-63.8238
1.6234	-62.9471
1.62267	-61.8514
1.62194	-60.5459
1.62122	-59.0486
1.62049	-57.3863
1.61977	-55.593
1.61904	-53.7088
1.61832	-51.7778
1.6176	-49.8461
1.61687	-47.9599
1.61615	-46.1631
1.61543	-44.4959
1.61471	-42.9933
1.61399	-41.6843
1.61327	-40.5911
1.61255	-39.7291
1.61183	-39.1069
1.61112	-38.7271
1.6104	-38.5862
1.60969	-38.6753
1.60897	-38.9806
1.60826	-39.4841
1.60754	-40.1638
1.60683	-40.9941
1.60611	-41.9465
1.6054	-42.9894
1.60469	-44.0896
1.60398	-45.2124
1.60327	-46.3226
1.60256	-47.3857
1.60185	-48.3695
1.60114	-49.2451
1.60044	-49.9889
1.59973	-50.5834
1.59902	-51.0186
1.59832	-51.2933
1.59761	-51.4148
1.59691	-51.3995
1.5962	-51.2722
1.5955	-51.0649
1.5948	-50.8152
1.59409	-50.5639
1.59339	-50.3533
1.59269	-50.2246
1.59199	-50.216
1.59129	-50.3604
1.5906	-50.684
1.5899	-51.2052
1.5892	-51.9329
1.5885	-52.8665
1.58781	-53.9953
1.58711	-55.2987
1.58642	-56.7467
1.58572	-58.3009
1.58503	-59.9154
1.58433	-61.5393
1.58364	-63.1182
1.58295	-64.5971
1.58226	-65.9222
1.58157	-67.0434
1.58088	-67.9164
1.58019	-68.5047
1.5795	-68.7811
1.57881	-68.7285
1.57812	-68.3412
1.57744	-67.6241
1.57675	-66.5931
1.57606	-65.2742
1.57538	-63.7028
1.57469	-61.9221
1.57401	-59.9821
1.57332	-57.9373
1.57264	-55.8447
1.57196	-53.7621
1.57128	-51.7453
1.5706	-49.8465
1.56992	-48.1126
1.56924	-46.5829
1.56856	-45.2881
1.56788	-44.2495
1.5672	-43.4779
1.56652	-42.974
1.56585	-42.7285
1.56517	-42.7229
1.5645	-42.93
1.56382	-43.315
1.56315	-43.837
1.56247	-44.4502
1.5618	-45.1055
1.56112	-45.7523
1.56045	-46.3411
1.55978	-46.8247
1.55911	-47.1602
1.55844	-47.3112
1.55777	-47.2489
1.5571	-46.9532
1.55643	-46.4134
1.55576	-45.6284
1.5551	-44.6067
1.55443	-43.3654
1.55376	-41.9295
1.5531	-40.3298
1.55243	-38.6024
1.55177	-36.7862
1.55111	-34.9213
1.55044	-33.0476
1.54978	-31.2029
1.54912	-29.4226
1.54845	-27.738
1.54779	-26.1766
1.54713	-24.7614
1.54647	-23.5114
1.54581	-22.4411
1.54515	-21.5614
1.5445	-20.8795
1.54384	-20.3991
1.54318	-20.1205
1.54252	-20.0403
1.54187	-20.1515
1.54121	-20.4429
1.54056	-20.8992
1.5399	-21.5013
1.53925	-22.2261
1.5386	-23.048
1.53794	-23.9394
1.53729	-24.8722
1.53664	-25.8194
1.53599	-26.7561
1.53534	-27.6603
1.53469	-28.514
1.53404	-29.3027
1.53339	-30.0151
1.53275	-30.6417
1.5321	-31.1744
1.53145	-31.6049
1.5308	-31.9241
1.53016	-32.1218
1.52951	-32.1867
1.52887	-32.1069
1.52822	-31.871
1.52758	-31.4693
1.52694	-30.8955
1.52629	-30.148
1.52565	-29.231
1.52501	-28.1554
1.52437	-26.9389
1.52373	-25.6048
1.52309	-24.1812
1.52245	-22.6989
1.52181	-21.1897
1.52117	-19.6839
1.52054	-18.2088
1.5199	-16.787
1.51926	-15.4356
1.51863	-14.1656
1.51799	-12.9825
1.51736	-11.8864
1.51672	-10.8727
1.51609	-9.93328
1.51546	-9.05711
1.51482	-8.23081
1.51419	-7.43935
1.51356	-6.66636
1.51293	-5.89442
1.5123	-5.10521
1.51167	-4.2797
1.51104	-3.39863
1.51041	-2.4434
1.50978	-1.39757
1.50915	-0.24864
1.50852	1.00988
1.5079	2.3764
1.50727	3.83965
1.50664	5.37762
1.50602	6.95735
1.5054	8.53568
1.50477	10.0611
1.50415	11.4764
1.50352	12.722
1.5029	13.7393
1.50228	14.4741
1.50166	14.8793
1.50104	14.9176
1.50042	14.5626
1.49979	13.7993
1.49918	12.6242
1.49856	11.0443
1.49794	9.07593
1.49732	6.74349
1.4967	4.07855
1.49608	1.11905
1.49547	-2.09095
1.49485	-5.50121
1.49424	-9.05532
1.49362	-12.6907
1.49301	-16.3394
1.4924	-19.929
1.49178	-23.3842
1.49117	-26.6292
1.49056	-29.5902
1.48994	-32.1984
1.48933	-34.392
1.48872	-36.1193
1.48811	-37.3398
1.4875	-38.0254
1.48689	-38.1607
1.48628	-37.742
1.48568	-36.7769
1.48507	-35.282
1.48446	-33.2823
1.48386	-30.8087
1.48325	-27.8977
1.48264	-24.5905
1.48204	-20.9322
1.48143	-16.9729
1.48083	-12.7675
1.48023	-8.37614
1.47962	-3.86441
1.47902	0.69736
1.47842	5.23525
1.47782	9.67359
1.47721	13.9373
1.47661	17.9548
1.47601	21.6604
1.47541	24.9975
1.47481	27.9199
1.47422	30.3931
1.47362	32.3948
1.47302	33.9139
1.47242	34.9486
1.47183	35.5045
1.47123	35.5918
1.47063	35.223
1.47004	34.4115
1.46944	33.17
1.46885	31.5111
1.46825	29.4478
1.46766	26.9959
1.46707	24.175
1.46648	21.0116
1.46589	17.5394
1.46529	13.8008
1.4647	9.84621
1.46411	5.73281
1.46352	1.52294
1.46293	-2.71839
1.46235	-6.92598
1.46176	-11.0366
1.46117	-14.9911
1.46058	-18.7351
1.45999	-22.2199
1.45941	-25.4025
1.45882	-28.2446
1.45824	-30.7127
1.45765	-32.7776
1.45707	-34.4139
1.45648	-35.6013
1.4559	-36.3251
1.45532	-36.578
1.45473	-36.3617
1.45415	-35.6891
1.45357	-34.5853
1.45299	-33.0886
1.45241	-31.2507
1.45183	-29.1352
1.45125	-26.8157
1.45067	-24.3725
1.45009	-21.8889
1.44951	-19.447
1.44893	-17.1234
1.44835	-14.9863
1.44778	-13.0916
1.4472	-11.4815
1.44662	-10.183
1.44605	-9.20889
1.44547	-8.55858
1.4449	-8.22034
1.44432	-8.17404
1.44375	-8.3939
1.44318	-8.85105
1.4426	-9.51556
1.44203	-10.3576
1.44146	-11.3482
1.44089	-12.4589
1.44032	-13.6615
1.43975	-14.9275
1.43918	-16.2276
1.43861	-17.5317
1.43804	-18.809
1.43747	-20.0294
1.4369	-21.1636
1.43633	-22.1853
1.43577	-23.0718
1.4352	-23.8053
1.43463	-24.3734
1.43407	-24.7702
1.4335	-24.9952
1.43294	-25.0539
1.43237	-24.9565
1.43181	-24.7168
1.43124	-24.3511
1.43068	-23.8768
1.43012	-23.3113
1.42955	-22.6704
1.42899	-21.9684
1.42843	-21.2167
1.42787	-20.4243
1.42731	-19.5978
1.42675	-18.7407
1.42619	-17.8543
1.42563	-16.937
1.42507	-15.9841
1.42451	-14.9884
1.42396	-13.9389
1.4234	-12.8217
1.42284	-11.6196
1.42228	-10.3126
1.42173	-8.87831
1.42117	-7.29275
1.42062	-5.53109
1.42006	-3.56913
1.41951	-1.38482
1.41895	1.03995
1.4184	3.71757
1.41785	6.65292
1.4173	9.84205
1.41674	13.2715
1.41619	16.918
1.41564	20.7488
1.41509	24.7226
1.41454	28.791
1.41399	32.9006
1.41344	36.9942
1.41289	41.0139
1.41234	44.9029
1.41179	48.6072
1.41125	52.0775
1.4107	55.2701
1.41015	58.1479
1.40961	60.6805
1.40906	62.8443
1.40851	64.6218
1.40797	66.0015
1.40742	66.977
1.40688	67.5464
1.40633	67.7116
1.40579	67.478
1.40525	66.8533
1.4047	65.8472
1.40416	64.471
1.40362	62.7365
1.40308	60.656
1.40254	58.2419
1.402	55.5066
1.40146	52.4631
1.40092	49.1262
1.40038	45.5131
1.39984	41.6454
1.3993	37.5502
1.39876	33.2612
1.39823	28.8197
1.39769	24.275
1.39715	19.684
1.39662	15.1104
1.39608	10.6231
1.39554	6.29357
1.39501	2.19316
1.39447	-1.61088
1.39394	-5.05899
1.39341	-8.10329
1.39287	-10.711
1.39234	-12.8673
1.39181	-14.5773
1.39127	-15.8671
1.39074	-16.7832
1.39021	-17.3913
1.38968	-17.7734
1.38915	-18.024
1.38862	-18.2454
1.38809	-18.5429
1.38756	-19.0194
1.38703	-19.7711
1.3865	-20.8829
1.38598	-22.4255
1.38545	-24.4539
1.38492	-27.0051
1.38439	-30.0985
1.38387	-33.7361
1.38334	-37.9025
1.38282	-42.5662
1.38229	-47.681
1.38176	-53.1871
1.38124	-59.0129
1.38072	-65.0771
1.38019	-71.2903
1.37967	-77.5582
1.37915	-83.7834
1.37862	-89.8682
1.3781	-95.7172
1.37758	-101.24
1.37706	-106.354
1.37654	-110.985
1.37602	-115.07
1.3755	-118.561
1.37498	-121.422
1.37446	-123.633
1.37394	-125.186
1.37342	-126.093
1.3729	-126.377
1.37239	-126.073
1.37187	-125.231
1.37135	-123.906
1.37084	-122.161
1.37032	-120.06
1.3698	-117.67
1.36929	-115.055
1.36877	-112.274
1.36826	-109.383
1.36775	-106.429
1.36723	-103.455
1.36672	-100.495
1.36621	-97.5804
1.36569	-94.7341
1.36518	-91.975
1.36467	-89.3161
1.36416	-86.764
1.36365	-84.3184
1.36314	-81.9712
1.36263	-79.706
1.36211	-77.4977
1.36161	-75.3139
1.3611	-73.1155
1.36059	-70.8583
1.36008	-68.4958
1.35957	-65.9814
1.35906	-63.2717
1.35856	-60.3287
1.35805	-57.1238
1.35754	-53.6392
1.35704	-49.8711
1.35653	-45.8308
1.35603	-41.5447
1.35552	-37.0549
1.35502	-32.4165
1.35451	-27.696
1.35401	-22.9674
1.35351	-18.3087
1.353	-13.7973
1.3525	-9.50577
1.352	-5.4981
1.3515	-1.82601
1.351	1.47342
1.35049	4.37911
1.34999	6.88713
1.34949	9.01045
1.34899	10.7783
1.34849	12.2361
1.34799	13.4441
1.34749	14.4767
1.347	15.4211
1.3465	16.3765
1.346	17.4512
1.3455	18.7605
1.345	20.423
1.34451	22.5568
1.34401	25.2745
1.34352	28.6784
1.34302	32.854
1.34252	37.8662
1.34203	43.7545
1.34154	50.5307
1.34104	58.1768
1.34055	66.6442
1.34005	75.8547
1.33956	85.7021
1.33907	96.0549
1.33858	106.76
1.33808	117.644
1.33759	128.523
1.3371	139.202
1.33661	149.481
1.33612	159.164
1.33563	168.058
1.33514	175.983
1.33465	182.775
1.33416	188.29
1.33367	192.412
1.33318	195.051
1.3327	196.155
1.33221	195.705
1.33172	193.723
1.33123	190.27
1.33075	185.447
1.33026	179.391
1.32978	172.276
1.32929	164.304
1.32881	155.701
1.32832	146.709
1.32784	137.58
1.32735	128.565
1.32687	119.908
1.32638	111.834
1.3259	104.551
1.32542	98.2332
1.32494	93.0266
1.32445	89.0397
1.32397	86.3438
1.32349	84.9708
1.32301	84.9143
1.32253	86.1294
1.32205	88.5343
1.32157	92.0131
1.32109	96.418
1.32061	101.573
1.32013	107.277
1.31965	113.312
1.31917	119.446
1.3187	125.441
1.31822	131.06
1.31774	136.074
1.31727	140.272
1.31679	143.464
1.31631	145.488
1.31584	146.219
1.31536	145.569
1.31489	143.491
1.31441	139.981
1.31394	135.075
1.31346	128.848
1.31299	121.412
1.31252	112.907
1.31204	103.5
1.31157	93.3738
1.3111	82.7264
1.31063	71.7609
1.31015	60.6819
1.30968	49.6891
1.30921	38.9736
1.30874	28.7132
1.30827	19.0691
1.3078	10.1829
1.30733	2.17331
1.30686	-4.86519
1.30639	-10.8647
1.30592	-15.7849
1.30545	-19.6134
1.30499	-22.3658
1.30452	-24.0843
1.30405	-24.8362
1.30358	-24.7109
1.30312	-23.8167
1.30265	-22.2765
1.30218	-20.2235
1.30172	-17.7952
1.30125	-15.1291
1.30079	-12.3574
1.30032	-9.60247
1.29986	-6.97349
1.29939	-4.56359
1.29893	-2.44793
1.29847	-0.683
1.298	0.69345
1.29754	1.66188
1.29708	2.2196
1.29662	2.37913
1.29615	2.16625
1.29569	1.61791
1.29523	0.78028
1.29477	-0.29316
1.29431	-1.54304
1.29385	-2.90538
1.29339	-4.31284
1.29293	-5.69597
1.29247	-6.98467
1.29201	-8.10983
1.29155	-9.00542
1.29109	-9.61067
1.29064	-9.87219
1.29018	-9.74597
1.28972	-9.19909
1.28926	-8.21113
1.28881	-6.77491
1.28835	-4.89671
1.28789	-2.59584
1.28744	0.09627
1.28698	3.13711
1.28653	6.47468
1.28607	10.0491
1.28562	13.7945
1.28516	17.6398
1.28471	21.5117
1.28426	25.3368
1.2838	29.0449
1.28335	32.5716
1.2829	35.8599
1.28244	38.8619
1.28199	41.5394
1.28154	43.8645
1.28109	45.8193
1.28064	47.3962
1.28019	48.5969
1.27973	49.432
1.27928	49.92
1.27883	50.0862
1.27838	49.9616
1.27794	49.5821
1.27749	48.9867
1.27704	48.2169
1.27659	47.3149
1.27614	46.323
1.27569	45.2816
1.27525	44.2284
1.2748	43.4904
1.27435	42.822
1.2739	42.2201
1.27346	41.6664
1.27301	41.1461
1.27257	40.6509
1.27212	40.1766
1.27167	39.7212
1.27123	39.284
1.27078	38.865
1.27034	38.4646
1.2699	38.0833
1.26945	37.7217
1.26901	37.3802
1.26857	37.0595
1.26812	36.7599
1.26768	36.4818
1.26724	36.2255
1.2668	35.9913
1.26636	35.7792
1.26591	35.5894
1.26547	35.422
1.26503	35.2769
1.26459	35.1542
1.26415	35.0536

## Sheet: Fig_2_c
Energy (eV)	absorbance GW-BSE	Energy (eV)	absorbance GW-RPA
0	0	0	0
0.003	0	0.0017	0
0.006	0	0.0033	0
0.009	0	0.005	0
0.012	1.554e-06	0.0067	0
0.015	1.94247e-06	0.0083	0
0.018	2.33097e-06	0.01	0
0.021	2.71946e-06	0.0117	0
0.024	3.10796e-06	0.0133	0
0.027	3.49641e-06	0.015	1.61239e-06
0.03	3.8849e-06	0.0167	1.79513e-06
0.033	4.27334e-06	0.0183	1.96712e-06
0.036	9.32365e-06	0.02	2.14986e-06
0.039	1.01005e-05	0.0217	2.33257e-06
0.042	1.08775e-05	0.0233	2.50456e-06
0.045	1.16543e-05	0.025	2.6873e-06
0.048	1.24312e-05	0.0267	2.87003e-06
0.051	1.3208e-05	0.0283	3.04202e-06
0.054	1.39848e-05	0.03	3.22476e-06
0.057	2.21426e-05	0.0317	3.40746e-06
0.06	2.33077e-05	0.0333	3.57945e-06
0.063	2.44728e-05	0.035	3.76219e-06
0.066	2.56379e-05	0.0367	3.94492e-06
0.069	2.68029e-05	0.0383	4.11691e-06
0.072	2.79679e-05	0.04	4.29961e-06
0.075	2.91329e-05	0.0417	8.96467e-06
0.078	3.02978e-05	0.0433	9.30864e-06
0.081	4.19504e-05	0.045	9.67403e-06
0.084	4.35036e-05	0.0467	1.00395e-05
0.087	4.50567e-05	0.0483	1.03835e-05
0.09	4.66098e-05	0.05	1.07489e-05
0.093	4.81629e-05	0.0517	1.11143e-05
0.096	4.97154e-05	0.0533	1.14583e-05
0.099	5.12683e-05	0.055	1.18237e-05
0.102	6.60266e-05	0.0567	1.21891e-05
0.105	6.7967e-05	0.0583	1.2533e-05
0.108	6.9908e-05	0.06	1.28985e-05
0.1111	7.19129e-05	0.0617	1.32638e-05
0.1141	7.38539e-05	0.0633	1.36078e-05
0.1171	7.57939e-05	0.065	1.39731e-05
0.1201	7.77347e-05	0.0667	1.43386e-05
0.1231	7.96745e-05	0.0683	2.20238e-05
0.1261	9.79383e-05	0.07	2.25718e-05
0.1291	0.000100266	0.0717	2.312e-05
0.1321	0.000102593	0.0733	2.36357e-05
0.1351	0.000104921	0.075	2.41839e-05
0.1381	0.000107248	0.0767	2.47318e-05
0.1411	0.000109577	0.0783	2.52478e-05
0.1441	0.000111904	0.08	2.57957e-05
0.1471	0.000133269	0.0817	2.63439e-05
0.1501	0.000135984	0.0833	2.68596e-05
0.1531	0.000138698	0.085	2.74077e-05
0.1561	0.000141413	0.0867	2.79556e-05
0.1591	0.000144127	0.0883	2.84715e-05
0.1621	0.000146839	0.09	2.90194e-05
0.1651	0.000149553	0.0917	2.95676e-05
0.1681	0.00017402	0.0933	3.00832e-05
0.1711	0.000177121	0.095	4.08418e-05
0.1741	0.00018022	0.0967	4.15724e-05
0.1771	0.000183321	0.0983	4.22599e-05
0.1801	0.000186422	0.1	4.29907e-05
0.1831	0.00018952	0.1017	4.37212e-05
0.1861	0.000192621	0.1034	4.44517e-05
0.1891	0.000195719	0.105	4.51395e-05
0.1921	0.000223672	0.1067	4.58699e-05
0.1951	0.000227157	0.1084	4.66008e-05
0.1981	0.000230641	0.11	4.72882e-05
0.2011	0.000234128	0.1117	4.80186e-05
0.2041	0.000237613	0.1134	4.8749e-05
0.2071	0.000241097	0.115	4.94369e-05
0.2101	0.00024458	0.1167	5.01672e-05
0.2131	0.00027563	0.1184	5.08976e-05
0.2161	0.0002795	0.12	5.15854e-05
0.2191	0.00028337	0.1217	6.53947e-05
0.2221	0.000287239	0.1234	6.63077e-05
0.2251	0.000291109	0.125	6.71669e-05
0.2281	0.000294978	0.1267	6.80798e-05
0.2311	0.000298847	0.1284	6.89932e-05
0.2341	0.000302715	0.13	6.98524e-05
0.2371	0.000337238	0.1317	7.07652e-05
0.2401	0.000341493	0.1334	7.16781e-05
0.2431	0.000345747	0.135	7.25372e-05
0.2461	0.000350001	0.1367	7.34506e-05
0.2491	0.000354251	0.1384	7.43634e-05
0.2521	0.000358504	0.14	7.52225e-05
0.2551	0.000362753	0.1417	7.61353e-05
0.2581	0.00040037	0.1434	7.70481e-05
0.2611	0.000405004	0.145	7.79071e-05
0.2641	0.000409643	0.1467	7.88198e-05
0.2671	0.000414277	0.1484	9.56791e-05
0.2701	0.000418915	0.15	9.67099e-05
0.2731	0.000423547	0.1517	9.78059e-05
0.2761	0.000428179	0.1534	9.89011e-05
0.2791	0.000468884	0.155	9.99319e-05
0.2821	0.000473901	0.1567	0.000101027
0.2851	0.000478918	0.1584	0.000102122
0.2881	0.000483935	0.16	0.000103153
0.2911	0.00048895	0.1617	0.000104248
0.2941	0.000493966	0.1634	0.000105343
0.2971	0.000498981	0.165	0.000106374
0.3001	0.000542764	0.1667	0.000107469
0.3031	0.000548163	0.1684	0.000108564
0.3061	0.000553563	0.17	0.000109595
0.3091	0.000558961	0.1717	0.00011069
0.3121	0.000564359	0.1734	0.000111784
0.3151	0.00056975	0.175	0.000131617
0.3181	0.000575147	0.1767	0.000132894
0.3211	0.000622011	0.1784	0.000134171
0.3241	0.000627785	0.18	0.000135374
0.3271	0.000633565	0.1817	0.000136651
0.3301	0.000639338	0.1834	0.000137928
0.3332	0.000645311	0.185	0.000139131
0.3362	0.000651082	0.1867	0.000140408
0.3392	0.000656861	0.1884	0.000141684
0.3422	0.000706806	0.19	0.000142886
0.3452	0.00071296	0.1917	0.000144163
0.3482	0.000719122	0.1934	0.000145441
0.3512	0.000725274	0.195	0.000146643
0.3542	0.000731426	0.1967	0.000147919
0.3572	0.000737577	0.1984	0.000149196
0.3602	0.000743727	0.2	0.000150398
0.3632	0.000796753	0.2017	0.000173343
0.3662	0.000803286	0.2034	0.000174801
0.3692	0.000809819	0.205	0.000176174
0.3722	0.000816341	0.2067	0.000177634
0.3752	0.000822871	0.2084	0.000179093
0.3782	0.000829401	0.21	0.000180465
0.3812	0.000835931	0.2117	0.000181925
0.3842	0.000892016	0.2134	0.000183384
0.3872	0.000898927	0.215	0.000184756
0.3902	0.000905827	0.2167	0.000186215
0.3932	0.000912737	0.2184	0.000187675
0.3962	0.000919635	0.22	0.000189046
0.3992	0.000926543	0.2217	0.000190506
0.4022	0.000933451	0.2234	0.000191965
0.4052	0.000992588	0.225	0.000193337
0.4082	0.000999865	0.2267	0.000194796
0.4112	0.00101	0.2284	0.000220785
0.4142	0.00101	0.23	0.00022233
0.4172	0.00102	0.2317	0.000223969
0.4202	0.00103	0.2334	0.000225611
0.4232	0.00104	0.235	0.000227155
0.4262	0.0011	0.2367	0.000228795
0.4292	0.00111	0.2384	0.000230436
0.4322	0.00111	0.24	0.000231979
0.4352	0.00112	0.2417	0.00023362
0.4382	0.00113	0.2434	0.000235259
0.4412	0.00114	0.245	0.000236804
0.4442	0.00114	0.2467	0.000238443
0.4472	0.00121	0.2484	0.000240084
0.4502	0.00122	0.25	0.000241627
0.4532	0.00123	0.2517	0.000243266
0.4562	0.00123	0.2534	0.000244907
0.4592	0.00124	0.255	0.000273832
0.4622	0.00125	0.2567	0.000275656
0.4652	0.00126	0.2584	0.000277477
0.4682	0.00133	0.26	0.00027919
0.4712	0.00133	0.2617	0.000281013
0.4742	0.00134	0.2634	0.000282834
0.4772	0.00135	0.265	0.00028455
0.4802	0.00136	0.2667	0.00028637
0.4832	0.00137	0.2684	0.000288191
0.4862	0.00144	0.27	0.000289907
0.4892	0.00145	0.2717	0.000291727
0.4922	0.00146	0.2734	0.000293547
0.4952	0.00147	0.275	0.000295261
0.4982	0.00147	0.2767	0.000297083
0.5012	0.00148	0.2784	0.000298904
0.5042	0.00149	0.28	0.000300616
0.5072	0.00157	0.2817	0.000332683
0.5102	0.00157	0.2834	0.000334685
0.5132	0.00158	0.285	0.000336569
0.5162	0.00159	0.2867	0.000338571
0.5192	0.0016	0.2884	0.000340573
0.5222	0.00161	0.29	0.00034246
0.5252	0.00162	0.2917	0.000344462
0.5282	0.0017	0.2934	0.000346463
0.5312	0.00171	0.295	0.000348347
0.5342	0.00172	0.2967	0.000350349
0.5372	0.00173	0.2984	0.000352353
0.5402	0.00174	0.3001	0.000354355
0.5432	0.00174	0.3017	0.000356238
0.5462	0.00182	0.3034	0.000358239
0.5492	0.00183	0.3051	0.000360241
0.5523	0.00184	0.3067	0.000362124
0.5553	0.00185	0.3084	0.000397227
0.5583	0.00186	0.3101	0.00039941
0.5613	0.00187	0.3117	0.000401465
0.5643	0.00188	0.3134	0.000403647
0.5673	0.00197	0.3151	0.00040583
0.5703	0.00198	0.3167	0.000407884
0.5733	0.00199	0.3184	0.000410067
0.5763	0.002	0.3201	0.00041225
0.5793	0.00201	0.3217	0.000414303
0.5823	0.00202	0.3234	0.000416486
0.5853	0.0021	0.3251	0.000418668
0.5883	0.00211	0.3267	0.000420722
0.5913	0.00212	0.3284	0.000422904
0.5943	0.00213	0.3301	0.000425086
0.5973	0.00214	0.3317	0.00042714
0.6003	0.00216	0.3334	0.000429322
0.6033	0.00224	0.3351	0.000467462
0.6063	0.00225	0.3367	0.000469687
0.6093	0.00227	0.3384	0.00047205
0.6123	0.00228	0.3401	0.000474414
0.6153	0.00229	0.3417	0.000476638
0.6183	0.0023	0.3434	0.000478997
0.6213	0.00239	0.3451	0.000481361
0.6243	0.0024	0.3467	0.000483584
0.6273	0.00241	0.3484	0.000485948
0.6303	0.00242	0.3501	0.000488311
0.6333	0.00243	0.3517	0.000490534
0.6363	0.00244	0.3534	0.000492893
0.6393	0.00254	0.3551	0.000495256
0.6423	0.00255	0.3567	0.000497479
0.6453	0.00256	0.3584	0.000499842
0.6483	0.00257	0.3601	0.000540831
0.6513	0.00258	0.3617	0.000543225
0.6543	0.0026	0.3634	0.000545769
0.6573	0.00261	0.3651	0.000548313
0.6603	0.0027	0.3667	0.000550703
0.6633	0.00272	0.3684	0.000553247
0.6663	0.00273	0.3701	0.00055579
0.6693	0.00274	0.3717	0.000558179
0.6723	0.00275	0.3734	0.000560723
0.6753	0.00276	0.3751	0.000563267
0.6783	0.00286	0.3767	0.000565655
0.6813	0.00287	0.3784	0.000568199
0.6843	0.00289	0.3801	0.000570742
0.6873	0.0029	0.3817	0.00057313
0.6903	0.00291	0.3834	0.000575673
0.6933	0.00301	0.3851	0.000578211
0.6963	0.00303	0.3867	0.000622076
0.6993	0.00304	0.3884	0.0006248
0.7023	0.00305	0.3901	0.00062752
0.7053	0.00306	0.3917	0.000630083
0.7083	0.00308	0.3934	0.000632802
0.7113	0.00318	0.3951	0.000635526
0.7143	0.00319	0.3967	0.000638084
0.7173	0.00321	0.3984	0.000640808
0.7203	0.00322	0.4001	0.000643526
0.7233	0.00323	0.4017	0.000646089
0.7263	0.00324	0.4034	0.000648807
0.7293	0.00335	0.4051	0.000651531
0.7323	0.00336	0.4067	0.000654088
0.7353	0.00338	0.4084	0.000656811
0.7383	0.00339	0.4101	0.000659529
0.7413	0.0034	0.4117	0.000706225
0.7443	0.00342	0.4134	0.000709129
0.7473	0.00353	0.4151	0.000712028
0.7503	0.00354	0.4167	0.00071476
0.7533	0.00355	0.4184	0.000717659
0.7563	0.00357	0.4201	0.000720557
0.7593	0.00358	0.4217	0.000723289
0.7623	0.00369	0.4234	0.000726187
0.7653	0.00371	0.4251	0.000729085
0.7683	0.00372	0.4267	0.000731817
0.7714	0.00373	0.4284	0.000734714
0.7744	0.00375	0.4301	0.000737611
0.7774	0.00376	0.4317	0.000740343
0.7804	0.00388	0.4334	0.00074324
0.7834	0.00389	0.4351	0.000746137
0.7864	0.0039	0.4367	0.000795666
0.7894	0.00392	0.4384	0.000798751
0.7924	0.00393	0.4401	0.000801828
0.7954	0.00405	0.4417	0.000804723
0.7984	0.00406	0.4434	0.000807801
0.8014	0.00408	0.4451	0.000810878
0.8044	0.00409	0.4467	0.000813779
0.8074	0.00411	0.4484	0.000816856
0.8104	0.00412	0.4501	0.000819933
0.8134	0.00424	0.4517	0.000822827
0.8164	0.00426	0.4534	0.000825903
0.8194	0.00427	0.4551	0.00082898
0.8224	0.00429	0.4567	0.00083188
0.8254	0.0043	0.4584	0.000834956
0.8284	0.00442	0.4601	0.000838032
0.8314	0.00444	0.4617	0.000840926
0.8344	0.00445	0.4634	0.000893648
0.8374	0.00447	0.4651	0.000896904
0.8404	0.00448	0.4667	0.000899968
0.8434	0.0046	0.4684	0.000903224
0.8464	0.00462	0.4701	0.000906479
0.8494	0.00464	0.4717	0.000909542
0.8524	0.00465	0.4734	0.000912798
0.8554	0.00467	0.4751	0.000916053
0.8584	0.00479	0.4767	0.000919115
0.8614	0.00481	0.4784	0.00092237
0.8644	0.00482	0.4801	0.000925625
0.8674	0.00484	0.4817	0.000928687
0.8704	0.00486	0.4834	0.000931941
0.8734	0.00487	0.4851	0.000935196
0.8764	0.005	0.4867	0.000938257
0.8794	0.00501	0.4884	0.000993817
0.8824	0.00503	0.4901	0.000997252
0.8854	0.00505	0.4917	0.001
0.8884	0.00506	0.4934	0.001
0.8914	0.00519	0.4951	0.00101
0.8944	0.00521	0.4967	0.00101
0.8974	0.00523	0.4984	0.00101
0.9004	0.00524	0.5001	0.00102
0.9034	0.00526	0.5018	0.00102
0.9064	0.00539	0.5034	0.00102
0.9094	0.00541	0.5051	0.00103
0.9124	0.00542	0.5068	0.00103
0.9154	0.00544	0.5084	0.00103
0.9184	0.00557	0.5101	0.00104
0.9214	0.00559	0.5118	0.00104
0.9244	0.00561	0.5134	0.0011
0.9274	0.00563	0.5151	0.0011
0.9304	0.00564	0.5168	0.00111
0.9334	0.00578	0.5184	0.00111
0.9364	0.0058	0.5201	0.00111
0.9394	0.00581	0.5218	0.00112
0.9424	0.00583	0.5234	0.00112
0.9454	0.00585	0.5251	0.00112
0.9484	0.00599	0.5268	0.00113
0.9514	0.006	0.5284	0.00113
0.9544	0.00602	0.5301	0.00113
0.9574	0.00604	0.5318	0.00114
0.9604	0.00606	0.5334	0.00114
0.9634	0.0062	0.5351	0.00115
0.9664	0.00622	0.5368	0.00115
0.9694	0.00623	0.5384	0.00121
0.9724	0.00625	0.5401	0.00121
0.9754	0.00639	0.5418	0.00122
0.9784	0.00641	0.5434	0.00122
0.9814	0.00643	0.5451	0.00122
0.9844	0.00645	0.5468	0.00123
0.9874	0.00647	0.5484	0.00123
0.9904	0.00661	0.5501	0.00124
0.9935	0.00663	0.5518	0.00124
0.9965	0.00665	0.5534	0.00124
0.9995	0.00667	0.5551	0.00125
1.0025	0.00681	0.5568	0.00125
1.0055	0.00683	0.5584	0.00125
1.0085	0.00685	0.5601	0.00126
1.0115	0.00687	0.5618	0.00126
1.0145	0.00689	0.5634	0.00133
1.0175	0.00704	0.5651	0.00133
1.0205	0.00706	0.5668	0.00133
1.0235	0.00708	0.5684	0.00134
1.0265	0.00709	0.5701	0.00134
1.0295	0.00724	0.5718	0.00135
1.0325	0.00726	0.5734	0.00135
1.0355	0.00728	0.5751	0.00135
1.0385	0.0073	0.5768	0.00136
1.0415	0.00745	0.5784	0.00136
1.0445	0.00747	0.5801	0.00136
1.0475	0.00749	0.5818	0.00137
1.0505	0.00751	0.5834	0.00137
1.0535	0.00753	0.5851	0.00138
1.0565	0.00769	0.5868	0.00144
1.0595	0.00771	0.5884	0.00145
1.0625	0.00773	0.5901	0.00145
1.0655	0.00775	0.5918	0.00146
1.0685	0.0079	0.5934	0.00146
1.0715	0.00792	0.5951	0.00146
1.0745	0.00794	0.5968	0.00147
1.0775	0.00796	0.5984	0.00147
1.0805	0.00812	0.6001	0.00148
1.0835	0.00814	0.6018	0.00148
1.0865	0.00816	0.6034	0.00148
1.0895	0.00818	0.6051	0.00149
1.0925	0.00834	0.6068	0.00149
1.0955	0.00836	0.6084	0.0015
1.0985	0.00838	0.6101	0.0015
1.1015	0.0084	0.6118	0.00157
1.1045	0.00856	0.6134	0.00157
1.1075	0.00858	0.6151	0.00158
1.1105	0.0086	0.6168	0.00158
1.1135	0.00863	0.6184	0.00159
1.1165	0.00879	0.6201	0.00159
1.1195	0.00881	0.6218	0.00159
1.1225	0.00883	0.6234	0.0016
1.1255	0.00885	0.6251	0.0016
1.1285	0.00901	0.6268	0.00161
1.1315	0.00904	0.6284	0.00161
1.1345	0.00906	0.6301	0.00162
1.1375	0.00908	0.6318	0.00162
1.1405	0.00924	0.6334	0.00162
1.1435	0.00927	0.6351	0.0017
1.1465	0.00929	0.6368	0.0017
1.1495	0.00945	0.6384	0.0017
1.1525	0.00948	0.6401	0.00171
1.1555	0.0095	0.6418	0.00171
1.1585	0.00952	0.6434	0.00172
1.1615	0.00969	0.6451	0.00172
1.1645	0.00971	0.6468	0.00173
1.1675	0.00974	0.6484	0.00173
1.1705	0.00976	0.6501	0.00174
1.1735	0.00993	0.6518	0.00174
1.1765	0.00995	0.6534	0.00174
1.1795	0.00997	0.6551	0.00175
1.1825	0.01014	0.6568	0.00175
1.1855	0.01017	0.6584	0.00176
1.1885	0.01019	0.6601	0.00183
1.1915	0.01021	0.6618	0.00184
1.1945	0.01039	0.6634	0.00184
1.1975	0.01041	0.6651	0.00185
1.2005	0.01043	0.6668	0.00185
1.2035	0.01061	0.6684	0.00186
1.2065	0.01063	0.6701	0.00186
1.2095	0.01065	0.6718	0.00186
1.2126	0.01068	0.6734	0.00187
1.2156	0.01085	0.6751	0.00187
1.2186	0.01088	0.6768	0.00188
1.2216	0.0109	0.6784	0.00188
1.2246	0.01108	0.6801	0.00189
1.2276	0.0111	0.6818	0.00189
1.2306	0.01113	0.6834	0.00197
1.2336	0.0113	0.6851	0.00197
1.2366	0.01133	0.6868	0.00198
1.2396	0.01135	0.6884	0.00198
1.2426	0.01138	0.6901	0.00199
1.2456	0.01156	0.6918	0.00199
1.2486	0.01158	0.6934	0.002
1.2516	0.01161	0.6951	0.002
1.2546	0.01179	0.6968	0.00201
1.2576	0.01181	0.6984	0.00201
1.2606	0.01184	0.7001	0.00202
1.2636	0.01202	0.7018	0.00202
1.2666	0.01204	0.7035	0.00203
1.2696	0.01207	0.7051	0.00203
1.2726	0.01225	0.7068	0.00211
1.2756	0.01228	0.7085	0.00212
1.2786	0.0123	0.7101	0.00212
1.2816	0.01249	0.7118	0.00213
1.2846	0.01251	0.7135	0.00213
1.2876	0.01254	0.7151	0.00214
1.2906	0.01272	0.7168	0.00214
1.2936	0.01275	0.7185	0.00215
1.2966	0.01278	0.7201	0.00215
1.2996	0.0128	0.7218	0.00215
1.3026	0.01299	0.7235	0.00216
1.3056	0.01302	0.7251	0.00216
1.3086	0.0132	0.7268	0.00217
1.3116	0.01323	0.7285	0.00217
1.3146	0.01326	0.7301	0.00226
1.3176	0.01344	0.7318	0.00226
1.3206	0.01347	0.7335	0.00227
1.3236	0.0135	0.7351	0.00227
1.3266	0.01369	0.7368	0.00228
1.3296	0.01372	0.7385	0.00228
1.3326	0.01374	0.7401	0.00229
1.3356	0.01393	0.7418	0.00229
1.3386	0.01396	0.7435	0.0023
1.3416	0.01399	0.7451	0.0023
1.3446	0.01418	0.7468	0.00231
1.3476	0.01421	0.7485	0.00231
1.3506	0.01424	0.7501	0.00232
1.3536	0.01443	0.7518	0.00232
1.3566	0.01446	0.7535	0.00241
1.3596	0.01465	0.7551	0.00241
1.3626	0.01468	0.7568	0.00242
1.3656	0.01471	0.7585	0.00242
1.3686	0.0149	0.7601	0.00243
1.3716	0.01493	0.7618	0.00243
1.3746	0.01496	0.7635	0.00244
1.3776	0.01516	0.7651	0.00244
1.3806	0.01519	0.7668	0.00245
1.3836	0.01538	0.7685	0.00246
1.3866	0.01541	0.7701	0.00246
1.3896	0.01544	0.7718	0.00247
1.3926	0.01564	0.7735	0.00247
1.3956	0.01567	0.7751	0.00256
1.3986	0.01587	0.7768	0.00256
1.4016	0.0159	0.7785	0.00257
1.4046	0.01593	0.7801	0.00257
1.4076	0.01613	0.7818	0.00258
1.4106	0.01616	0.7835	0.00259
1.4136	0.01636	0.7851	0.00259
1.4166	0.01639	0.7868	0.0026
1.4196	0.01642	0.7885	0.0026
1.4226	0.01662	0.7901	0.00261
1.4256	0.01665	0.7918	0.00261
1.4286	0.01686	0.7935	0.00262
1.4317	0.01689	0.7951	0.00262
1.4347	0.01692	0.7968	0.00263
1.4377	0.01712	0.7985	0.00272
1.4407	0.01715	0.8001	0.00272
1.4437	0.01736	0.8018	0.00273
1.4467	0.01739	0.8035	0.00274
1.4497	0.0176	0.8051	0.00274
1.4527	0.01763	0.8068	0.00275
1.4557	0.01766	0.8085	0.00275
1.4587	0.01786	0.8101	0.00276
1.4617	0.0179	0.8118	0.00276
1.4647	0.0181	0.8135	0.00277
1.4677	0.01814	0.8151	0.00277
1.4707	0.01835	0.8168	0.00278
1.4737	0.01838	0.8185	0.00279
1.4767	0.01859	0.8201	0.00288
1.4797	0.01862	0.8218	0.00288
1.4827	0.01883	0.8235	0.00289
1.4857	0.01886	0.8251	0.0029
1.4887	0.01907	0.8268	0.0029
1.4917	0.01911	0.8285	0.00291
1.4947	0.01932	0.8301	0.00291
1.4977	0.01935	0.8318	0.00292
1.5007	0.01938	0.8335	0.00292
1.5037	0.0196	0.8351	0.00293
1.5067	0.01963	0.8368	0.00294
1.5097	0.01984	0.8385	0.00294
1.5127	0.01988	0.8401	0.00295
1.5157	0.02009	0.8418	0.00304
1.5187	0.02012	0.8435	0.00305
1.5217	0.02034	0.8451	0.00305
1.5247	0.02056	0.8468	0.00306
1.5277	0.02059	0.8485	0.00307
1.5307	0.02081	0.8501	0.00307
1.5337	0.02084	0.8518	0.00308
1.5367	0.02106	0.8535	0.00308
1.5397	0.02109	0.8551	0.00309
1.5427	0.02131	0.8568	0.0031
1.5457	0.02134	0.8585	0.0031
1.5487	0.02156	0.8601	0.00311
1.5517	0.0216	0.8618	0.00311
1.5547	0.02182	0.8635	0.00321
1.5577	0.02185	0.8651	0.00322
1.5607	0.02207	0.8668	0.00322
1.5637	0.0223	0.8685	0.00323
1.5667	0.02233	0.8701	0.00323
1.5697	0.02255	0.8718	0.00324
1.5727	0.02259	0.8735	0.00325
1.5757	0.02281	0.8751	0.00325
1.5787	0.02303	0.8768	0.00326
1.5817	0.02307	0.8785	0.00327
1.5847	0.02329	0.8801	0.00327
1.5877	0.02333	0.8818	0.00328
1.5907	0.02355	0.8835	0.00328
1.5937	0.02378	0.8851	0.00338
1.5967	0.02382	0.8868	0.00339
1.5997	0.02404	0.8885	0.0034
1.6027	0.02408	0.8901	0.0034
1.6057	0.0243	0.8918	0.00341
1.6087	0.02453	0.8935	0.00341
1.6117	0.02457	0.8951	0.00342
1.6147	0.0248	0.8968	0.00343
1.6177	0.02503	0.8985	0.00343
1.6207	0.02506	0.9002	0.00344
1.6237	0.02529	0.9018	0.00345
1.6267	0.02552	0.9035	0.00345
1.6297	0.02556	0.9052	0.00346
1.6327	0.02579	0.9068	0.00356
1.6357	0.02602	0.9085	0.00357
1.6387	0.02625	0.9102	0.00357
1.6417	0.02629	0.9118	0.00358
1.6447	0.02652	0.9135	0.00359
1.6477	0.02675	0.9152	0.00359
1.6507	0.02679	0.9168	0.0036
1.6538	0.02703	0.9185	0.0036
1.6568	0.02726	0.9202	0.00361
1.6598	0.02749	0.9218	0.00362
1.6628	0.02753	0.9235	0.00362
1.6658	0.02777	0.9252	0.00363
1.6688	0.028	0.9268	0.00364
1.6718	0.02824	0.9285	0.00374
1.6748	0.02848	0.9302	0.00375
1.6778	0.02851	0.9318	0.00375
1.6808	0.02875	0.9335	0.00376
1.6838	0.02899	0.9352	0.00377
1.6868	0.02923	0.9368	0.00377
1.6898	0.02946	0.9385	0.00378
1.6928	0.0297	0.9402	0.00379
1.6958	0.02974	0.9418	0.00379
1.6988	0.02998	0.9435	0.0038
1.7018	0.03022	0.9452	0.00381
1.7048	0.03046	0.9468	0.00381
1.7078	0.0307	0.9485	0.00392
1.7108	0.03094	0.9502	0.00393
1.7138	0.03118	0.9518	0.00393
1.7168	0.03143	0.9535	0.00394
1.7198	0.03167	0.9552	0.00395
1.7228	0.03191	0.9568	0.00395
1.7258	0.03215	0.9585	0.00396
1.7288	0.0324	0.9602	0.00397
1.7318	0.03264	0.9618	0.00397
1.7348	0.03288	0.9635	0.00398
1.7378	0.03313	0.9652	0.00399
1.7408	0.03337	0.9668	0.00399
1.7438	0.03362	0.9685	0.0041
1.7468	0.03386	0.9702	0.00411
1.7498	0.03411	0.9718	0.00412
1.7528	0.03436	0.9735	0.00412
1.7558	0.0346	0.9752	0.00413
1.7588	0.03485	0.9768	0.00414
1.7618	0.0351	0.9785	0.00414
1.7648	0.03555	0.9802	0.00415
1.7678	0.0358	0.9818	0.00416
1.7708	0.03605	0.9835	0.00416
1.7738	0.03629	0.9852	0.00417
1.7768	0.03654	0.9868	0.00418
1.7798	0.037	0.9885	0.00429
1.7828	0.03725	0.9902	0.0043
1.7858	0.0375	0.9918	0.0043
1.7888	0.03796	0.9935	0.00431
1.7918	0.03821	0.9952	0.00432
1.7948	0.03846	0.9968	0.00432
1.7978	0.03892	0.9985	0.00433
1.8008	0.03917	1.0002	0.00434
1.8038	0.03963	1.0018	0.00435
1.8068	0.03989	1.0035	0.00435
1.8098	0.04035	1.0052	0.00436
1.8128	0.0406	1.0068	0.00437
1.8158	0.04107	1.0085	0.00448
1.8188	0.04132	1.0102	0.00449
1.8218	0.04179	1.0118	0.00449
1.8248	0.04204	1.0135	0.0045
1.8278	0.04251	1.0152	0.00451
1.8308	0.04297	1.0168	0.00452
1.8338	0.04344	1.0185	0.00452
1.8368	0.0437	1.0202	0.00453
1.8398	0.04417	1.0218	0.00454
1.8428	0.04463	1.0235	0.00454
1.8458	0.0451	1.0252	0.00455
1.8488	0.04557	1.0268	0.00456
1.8518	0.04604	1.0285	0.00467
1.8548	0.04651	1.0302	0.00468
1.8578	0.04699	1.0318	0.00469
1.8608	0.04746	1.0335	0.0047
1.8638	0.04793	1.0352	0.0047
1.8668	0.04862	1.0368	0.00471
1.8698	0.04909	1.0385	0.00472
1.8729	0.04957	1.0402	0.00473
1.8759	0.05026	1.0418	0.00473
1.8789	0.05073	1.0435	0.00474
1.8819	0.05142	1.0452	0.00475
1.8849	0.0519	1.0468	0.00475
1.8879	0.05259	1.0485	0.00487
1.8909	0.05328	1.0502	0.00488
1.8939	0.05398	1.0518	0.00489
1.8969	0.05445	1.0535	0.0049
1.8999	0.05515	1.0552	0.0049
1.9029	0.05606	1.0568	0.00491
1.9059	0.05675	1.0585	0.00492
1.9089	0.05745	1.0602	0.00493
1.9119	0.05836	1.0618	0.00493
1.9149	0.05906	1.0635	0.00494
1.9179	0.05997	1.0652	0.00495
1.9209	0.06089	1.0668	0.00495
1.9239	0.06159	1.0685	0.00508
1.9269	0.06272	1.0702	0.00508
1.9299	0.06364	1.0718	0.00509
1.9329	0.06455	1.0735	0.0051
1.9359	0.06569	1.0752	0.00511
1.9389	0.06682	1.0768	0.00511
1.9419	0.06796	1.0785	0.00512
1.9449	0.0691	1.0802	0.00513
1.9479	0.07024	1.0818	0.00514
1.9509	0.07159	1.0835	0.00514
1.9539	0.07295	1.0852	0.00515
1.9569	0.07431	1.0868	0.00527
1.9599	0.07566	1.0885	0.00528
1.9629	0.07724	1.0902	0.00529
1.9659	0.07882	1.0918	0.0053
1.9689	0.08062	1.0935	0.0053
1.9719	0.08219	1.0952	0.00531
1.9749	0.08421	1.0968	0.00532
1.9779	0.08622	1.0985	0.00533
1.9809	0.08824	1.1002	0.00534
1.9839	0.09048	1.1019	0.00534
1.9869	0.09271	1.1035	0.00535
1.9899	0.09516	1.1052	0.00548
1.9929	0.09784	1.1069	0.00548
1.9959	0.10073	1.1085	0.00549
1.9989	0.10362	1.1102	0.0055
2.0019	0.10673	1.1119	0.00551
2.0049	0.11027	1.1135	0.00551
2.0079	0.11404	1.1152	0.00552
2.0109	0.11802	1.1169	0.00553
2.0139	0.12221	1.1185	0.00554
2.0169	0.12684	1.1202	0.00555
2.0199	0.13191	1.1219	0.00555
2.0229	0.13741	1.1235	0.00568
2.0259	0.14333	1.1252	0.00569
2.0289	0.14991	1.1269	0.0057
2.0319	0.15692	1.1285	0.0057
2.0349	0.165	1.1302	0.00571
2.0379	0.17373	1.1319	0.00572
2.0409	0.18353	1.1335	0.00573
2.0439	0.1944	1.1352	0.00574
2.0469	0.20655	1.1369	0.00575
2.0499	0.22019	1.1385	0.00575
2.0529	0.23596	1.1402	0.00576
2.0559	0.25363	1.1419	0.00589
2.0589	0.27405	1.1435	0.0059
2.0619	0.29763	1.1452	0.00591
2.0649	0.32519	1.1469	0.00591
2.0679	0.35734	1.1485	0.00592
2.0709	0.39575	1.1502	0.00593
2.0739	0.44138	1.1519	0.00594
2.0769	0.49691	1.1535	0.00595
2.0799	0.56492	1.1552	0.00596
2.0829	0.64962	1.1569	0.00596
2.0859	0.75654	1.1585	0.00597
2.0889	0.89415	1.1602	0.0061
2.092	1.07417	1.1619	0.00611
2.095	1.31541	1.1635	0.00612
2.098	1.64515	1.1652	0.00613
2.101	2.10574	1.1669	0.00614
2.104	2.75869	1.1685	0.00614
2.107	3.67992	1.1702	0.00615
2.11	4.91281	1.1719	0.00616
2.113	6.3115	1.1735	0.00617
2.116	7.33662	1.1752	0.00618
2.119	7.33416	1.1769	0.00619
2.122	6.32784	1.1785	0.00632
2.125	4.96122	1.1802	0.00633
2.128	3.74707	1.1819	0.00633
2.131	2.83456	1.1835	0.00634
2.134	2.18838	1.1852	0.00635
2.137	1.73617	1.1869	0.00636
2.14	1.41677	1.1885	0.00637
2.143	1.18942	1.1902	0.00638
2.146	1.02825	1.1919	0.00639
2.149	0.91769	1.1935	0.00639
2.152	0.84955	1.1952	0.0064
2.155	0.81967	1.1969	0.00654
2.158	0.82198	1.1985	0.00655
2.161	0.83857	1.2002	0.00655
2.164	0.83011	1.2019	0.00656
2.167	0.76856	1.2035	0.00657
2.17	0.67492	1.2052	0.00658
2.173	0.5853	1.2069	0.00659
2.176	0.51586	1.2085	0.0066
2.179	0.46683	1.2102	0.00661
2.182	0.43525	1.2119	0.00662
2.185	0.41736	1.2135	0.00675
2.188	0.41043	1.2152	0.00676
2.191	0.40761	1.2169	0.00677
2.194	0.40009	1.2185	0.00678
2.197	0.38385	1.2202	0.00679
2.2	0.36392	1.2219	0.0068
2.203	0.34758	1.2235	0.0068
2.206	0.33753	1.2252	0.00681
2.209	0.33401	1.2269	0.00682
2.212	0.33626	1.2285	0.00683
2.215	0.3445	1.2302	0.00697
2.218	0.3594	1.2319	0.00698
2.221	0.3821	1.2335	0.00699
2.224	0.41469	1.2352	0.00699
2.227	0.46116	1.2369	0.007
2.23	0.52668	1.2385	0.00701
2.233	0.61765	1.2402	0.00702
2.236	0.73722	1.2419	0.00703
2.239	0.87268	1.2435	0.00704
2.242	0.98662	1.2452	0.00705
2.245	1.05002	1.2469	0.00719
2.248	1.08123	1.2485	0.0072
2.251	1.12578	1.2502	0.00721
2.254	1.22974	1.2519	0.00722
2.257	1.42009	1.2535	0.00722
2.26	1.6748	1.2552	0.00723
2.263	1.88013	1.2569	0.00724
2.266	1.8757	1.2585	0.00725
2.269	1.65432	1.2602	0.00726
2.272	1.36842	1.2619	0.00727
2.275	1.13196	1.2635	0.00741
2.278	0.97248	1.2652	0.00742
2.281	0.87914	1.2669	0.00743
2.284	0.83165	1.2685	0.00744
2.287	0.81247	1.2702	0.00745
2.29	0.81816	1.2719	0.00746
2.293	0.85744	1.2735	0.00747
2.296	0.93773	1.2752	0.00748
2.299	1.06224	1.2769	0.00749
2.302	1.23351	1.2785	0.00749
2.305	1.4418	1.2802	0.00764
2.308	1.6455	1.2819	0.00765
2.311	1.80527	1.2835	0.00766
2.3141	1.9107	1.2852	0.00767
2.3171	1.92925	1.2869	0.00767
2.3201	1.8195	1.2885	0.00768
2.3231	1.60423	1.2902	0.00769
2.3261	1.35732	1.2919	0.0077
2.3291	1.13165	1.2935	0.00771
2.3321	0.94808	1.2952	0.00772
2.3351	0.81187	1.2969	0.00787
2.3381	0.71822	1.2985	0.00788
2.3411	0.65905	1.3002	0.00789
2.3441	0.62739	1.3019	0.0079
2.3471	0.61855	1.3036	0.00791
2.3501	0.63058	1.3052	0.00791
2.3531	0.6629	1.3069	0.00792
2.3561	0.71212	1.3086	0.00793
2.3591	0.76795	1.3102	0.00794
2.3621	0.80464	1.3119	0.00795
2.3651	0.79785	1.3136	0.0081
2.3681	0.7621	1.3152	0.00811
2.3711	0.73062	1.3169	0.00812
2.3741	0.72052	1.3186	0.00813
2.3771	0.73597	1.3202	0.00814
2.3801	0.77701	1.3219	0.00815
2.3831	0.84552	1.3236	0.00816
2.3861	0.94332	1.3252	0.00817
2.3891	1.06963	1.3269	0.00818
2.3921	1.21858	1.3286	0.00832
2.3951	1.39244	1.3302	0.00833
2.3981	1.61977	1.3319	0.00834
2.4011	1.94332	1.3336	0.00835
2.4041	2.40765	1.3352	0.00836
2.4071	3.06409	1.3369	0.00837
2.4101	3.94928	1.3386	0.00838
2.4131	4.96567	1.3402	0.00839
2.4161	5.72069	1.3419	0.0084
2.4191	5.73672	1.3436	0.00855
2.4221	5.082	1.3452	0.00856
2.4251	4.27965	1.3469	0.00857
2.4281	3.68819	1.3486	0.00858
2.4311	3.36558	1.3502	0.00859
2.4341	3.18587	1.3519	0.0086
2.4371	2.96366	1.3536	0.00861
2.4401	2.64974	1.3552	0.00862
2.4431	2.35371	1.3569	0.00863
2.4461	2.16104	1.3586	0.00878
2.4491	2.06624	1.3602	0.00879
2.4521	2.01193	1.3619	0.0088
2.4551	1.95809	1.3636	0.00881
2.4581	1.90806	1.3652	0.00882
2.4611	1.88274	1.3669	0.00883
2.4641	1.91362	1.3686	0.00884
2.4671	2.01225	1.3702	0.00885
2.4701	2.15267	1.3719	0.00886
2.4731	2.29181	1.3736	0.00887
2.4761	2.38006	1.3752	0.00903
2.4791	2.37924	1.3769	0.00904
2.4821	2.30761	1.3786	0.00905
2.4851	2.219	1.3802	0.00906
2.4881	2.1379	1.3819	0.00907
2.4911	2.08968	1.3836	0.00908
2.4941	2.10169	1.3852	0.00909
2.4971	2.16038	1.3869	0.0091
2.5001	2.21182	1.3886	0.00925
2.5031	2.2204	1.3902	0.00926
2.5061	2.24116	1.3919	0.00927
2.5091	2.3526	1.3936	0.00929
2.5121	2.55036	1.3952	0.0093
2.5151	2.74009	1.3969	0.00931
2.5181	2.86268	1.3986	0.00932
2.5211	2.9803	1.4002	0.00933
2.5241	3.10749	1.4019	0.00934
2.5271	3.10436	1.4036	0.00949
2.5301	2.88	1.4052	0.0095
2.5332	2.52953	1.4069	0.00951
2.5362	2.16262	1.4086	0.00952
2.5392	1.82338	1.4102	0.00953
2.5422	1.53965	1.4119	0.00955
2.5452	1.32246	1.4136	0.00956
2.5482	1.15933	1.4152	0.00957
2.5512	1.03584	1.4169	0.00958
2.5542	0.9468	1.4186	0.00973
2.5572	0.88785	1.4202	0.00975
2.5602	0.85391	1.4219	0.00976
2.5632	0.83863	1.4236	0.00977
2.5662	0.83886	1.4252	0.00978
2.5692	0.85308	1.4269	0.00979
2.5722	0.87699	1.4286	0.0098
2.5752	0.90774	1.4302	0.00981
2.5782	0.95137	1.4319	0.00982
2.5812	1.02026	1.4336	0.00998
2.5842	1.12498	1.4352	0.00999
2.5872	1.27191	1.4369	0.01
2.5902	1.45658	1.4386	0.01001
2.5932	1.65602	1.4402	0.01002
2.5962	1.85421	1.4419	0.01003
2.5992	2.07074	1.4436	0.01004
2.6022	2.31214	1.4452	0.01005
2.6052	2.52956	1.4469	0.01022
2.6082	2.71138	1.4486	0.01023
2.6112	2.93131	1.4502	0.01024
2.6142	3.24253	1.4519	0.01025
2.6172	3.63271	1.4536	0.01026
2.6202	4.05901	1.4552	0.01027
2.6232	4.47728	1.4569	0.01028
2.6262	4.90937	1.4586	0.01029
2.6292	5.46152	1.4602	0.01045
2.6322	6.11687	1.4619	0.01046
2.6352	6.62323	1.4636	0.01048
2.6382	6.66688	1.4652	0.01049
2.6412	6.13085	1.4669	0.0105
2.6442	5.22972	1.4686	0.01051
2.6472	4.30227	1.4702	0.01052
2.6502	3.50873	1.4719	0.01053
2.6532	2.88006	1.4736	0.01069
2.6562	2.41866	1.4752	0.01071
2.6592	2.1067	1.4769	0.01072
2.6622	1.9165	1.4786	0.01073
2.6652	1.82473	1.4802	0.01074
2.6682	1.81381	1.4819	0.01075
2.6712	1.86405	1.4836	0.01076
2.6742	1.95584	1.4852	0.01077
2.6772	2.09215	1.4869	0.01078
2.6802	2.30365	1.4886	0.01095
2.6832	2.60512	1.4902	0.01096
2.6862	2.92535	1.4919	0.01097
2.6892	3.11303	1.4936	0.01098
2.6922	3.0924	1.4952	0.01099
2.6952	2.94233	1.4969	0.011
2.6982	2.7785	1.4986	0.01102
2.7012	2.64975	1.5003	0.01118
2.7042	2.5656	1.5019	0.01119
2.7072	2.56318	1.5036	0.01121
2.7102	2.68585	1.5053	0.01122
2.7132	2.93373	1.5069	0.01123
2.7162	3.23311	1.5086	0.01124
2.7192	3.48345	1.5103	0.01125
2.7222	3.65854	1.5119	0.01126
2.7252	3.71822	1.5136	0.01143
2.7282	3.56788	1.5153	0.01144
2.7312	3.2773	1.5169	0.01145
2.7342	3.03811	1.5186	0.01147
2.7372	2.96175	1.5203	0.01148
2.7402	3.05768	1.5219	0.01149
2.7432	3.26279	1.5236	0.0115
2.7462	3.47431	1.5253	0.01151
2.7492	3.61405	1.5269	0.01168
2.7522	3.64061	1.5286	0.01169
2.7553	3.57445	1.5303	0.0117
2.7583	3.48446	1.5319	0.01172
2.7613	3.44115	1.5336	0.01173
2.7643	3.53688	1.5353	0.01174
2.7673	3.86283	1.5369	0.01175
2.7703	4.47898	1.5386	0.01176
2.7733	5.37997	1.5403	0.01193
2.7763	6.3741	1.5419	0.01194
2.7793	7.02273	1.5436	0.01196
2.7823	7.0229	1.5453	0.01197
2.7853	6.55343	1.5469	0.01198
2.7883	5.97999	1.5486	0.01199
2.7913	5.56922	1.5503	0.012
2.7943	5.40106	1.5519	0.01217
2.7973	5.38655	1.5536	0.01219
2.8003	5.31888	1.5553	0.0122
2.8033	5.08243	1.5569	0.01221
2.8063	4.80664	1.5586	0.01222
2.8093	4.65943	1.5603	0.01223
2.8123	4.65863	1.5619	0.01225
2.8153	4.7331	1.5636	0.01242
2.8183	4.79829	1.5653	0.01243
2.8213	4.70441	1.5669	0.01244
2.8243	4.33023	1.5686	0.01246
2.8273	3.78601	1.5703	0.01247
2.8303	3.27936	1.5719	0.01248
2.8333	2.89017	1.5736	0.01249
2.8363	2.58681	1.5753	0.0125
2.8393	2.33828	1.5769	0.01268
2.8423	2.15236	1.5786	0.01269
2.8453	2.03521	1.5803	0.0127
2.8483	1.97707	1.5819	0.01271
2.8513	1.97059	1.5836	0.01273
2.8543	2.02672	1.5853	0.01274
2.8573	2.15881	1.5869	0.01275
2.8603	2.35403	1.5886	0.01293
2.8633	2.55728	1.5903	0.01294
2.8663	2.72586	1.5919	0.01295
2.8693	2.90965	1.5936	0.01296
2.8723	3.18247	1.5953	0.01298
2.8753	3.51903	1.5969	0.01299
2.8783	3.78497	1.5986	0.013
2.8813	3.87525	1.6003	0.01318
2.8843	3.8115	1.6019	0.01319
2.8873	3.67134	1.6036	0.0132
2.8903	3.47909	1.6053	0.01321
2.8933	3.2515	1.6069	0.01323
2.8963	3.07574	1.6086	0.01324
2.8993	3.03298	1.6103	0.01325
2.9023	3.15385	1.6119	0.01343
2.9053	3.41011	1.6136	0.01344
2.9083	3.67246	1.6153	0.01346
2.9113	3.75339	1.6169	0.01347
2.9143	3.62182	1.6186	0.01348
2.9173	3.43914	1.6203	0.01349
2.9203	3.34784	1.6219	0.0135
2.9233	3.3831	1.6236	0.01368
2.9263	3.50797	1.6253	0.0137
2.9293	3.65334	1.6269	0.01371
2.9323	3.7624	1.6286	0.01372
2.9353	3.87744	1.6303	0.01374
2.9383	4.12281	1.6319	0.01375
2.9413	4.59968	1.6336	0.01393
2.9443	5.34389	1.6353	0.01394
2.9473	6.26794	1.6369	0.01395
2.9503	7.06212	1.6386	0.01397
2.9533	7.41175	1.6403	0.01398
2.9563	7.43363	1.6419	0.01399
2.9593	7.37998	1.6436	0.014
2.9623	7.1249	1.6453	0.01419
2.9653	6.4818	1.6469	0.0142
2.9683	5.65929	1.6486	0.01421
2.9713	4.9756	1.6503	0.01422
2.9744	4.55629	1.6519	0.01424
2.9774	4.39273	1.6536	0.01425
2.9804	4.44049	1.6553	0.01426
2.9834	4.65393	1.6569	0.01445
2.9864	5.01172	1.6586	0.01446
2.9894	5.54581	1.6603	0.01447
2.9924	6.34858	1.6619	0.01448
2.9954	7.54367	1.6636	0.0145
2.9984	9.19867	1.6653	0.01451
3.0014	11.1174	1.6669	0.01469
3.0044	12.6116	1.6686	0.01471
3.0074	12.9214	1.6703	0.01472
3.0104	12.1202	1.6719	0.01473
3.0134	10.939	1.6736	0.01475
3.0164	10.039	1.6753	0.01476
3.0194	9.69327	1.6769	0.01494
3.0224	9.79246	1.6786	0.01496
3.0254	9.95823	1.6803	0.01497
3.0284	9.86802	1.6819	0.01498
3.0314	9.59776	1.6836	0.015
3.0344	9.42031	1.6853	0.01501
3.0374	9.57154	1.6869	0.01502
3.0404	10.2081	1.6886	0.01521
3.0434	11.4254	1.6903	0.01522
3.0464	13.2965	1.6919	0.01524
3.0494	15.7962	1.6936	0.01525
3.0524	18.5587	1.6953	0.01526
3.0554	20.6734	1.6969	0.01528
3.0584	21.1971	1.6986	0.01546
3.0614	20.1439	1.7003	0.01548
3.0644	18.14	1.702	0.01549
3.0674	15.7593	1.7036	0.0155
3.0704	13.6303	1.7053	0.01552
3.0734	12.1672	1.707	0.01553
3.0764	11.4427	1.7086	0.01572
3.0794	11.3683	1.7103	0.01573
3.0824	11.8035	1.712	0.01575
3.0854	12.6096	1.7136	0.01576
3.0884	13.6825	1.7153	0.01577
3.0914	14.8074	1.717	0.01579
3.0944	15.4331	1.7186	0.01598
3.0974	15.232	1.7203	0.01599
3.1004	14.5148	1.722	0.016
3.1034	13.5791	1.7236	0.01602
3.1064	12.58	1.7253	0.01603
3.1094	11.7058	1.727	0.01622
3.1124	11.0627	1.7286	0.01623
3.1154	10.6103	1.7303	0.01625
3.1184	10.2773	1.732	0.01626
3.1214	10.1694	1.7336	0.01628
3.1244	10.473	1.7353	0.01629
3.1274	11.2795	1.737	0.01648
3.1304	12.5099	1.7386	0.01649
3.1334	13.7962	1.7403	0.01651
3.1364	14.6561	1.742	0.01652
3.1394	15.0924	1.7436	0.01654
3.1424	15.6738	1.7453	0.01655
3.1454	16.931	1.747	0.01674
3.1484	19.0502	1.7486	0.01676
3.1514	21.9129	1.7503	0.01677
3.1544	25.1081	1.752	0.01679
3.1574	28.1838	1.7536	0.0168
3.1604	31.2323	1.7553	0.01699
3.1634	34.7049	1.757	0.01701
3.1664	38.2436	1.7586	0.01702
3.1694	40.4301	1.7603	0.01703
3.1724	40.5409	1.762	0.01705
3.1754	39.1729	1.7636	0.01706
3.1784	36.8902	1.7653	0.01726
3.1814	33.807	1.767	0.01727
3.1844	30.0818	1.7686	0.01728
3.1874	26.1293	1.7703	0.0173
3.1904	22.4493	1.772	0.01731
3.1935	19.3072	1.7736	0.01751
3.1965	16.7007	1.7753	0.01752
3.1995	14.6684	1.777	0.01754
3.2025	13.2972	1.7786	0.01755
3.2055	12.5351	1.7803	0.01757
3.2085	12.2679	1.782	0.01776
3.2115	12.4708	1.7836	0.01777
3.2145	13.1008	1.7853	0.01779
3.2175	13.9895	1.787	0.0178
3.2205	14.9624	1.7886	0.01782
3.2235	15.807	1.7903	0.01783
3.2265	16.303	1.792	0.01803
3.2295	16.6819	1.7936	0.01804
3.2325	17.4867	1.7953	0.01806
3.2355	18.8687	1.797	0.01807
3.2385	20.2548	1.7986	0.01809
3.2415	20.7401	1.8003	0.01829
3.2445	20.0094	1.802	0.0183
3.2475	18.5359	1.8036	0.01831
3.2505	16.9799	1.8053	0.01833
3.2535	15.7574	1.807	0.01834
3.2565	14.9373	1.8086	0.01854
3.2595	14.2375	1.8103	0.01856
3.2625	13.328	1.812	0.01857
3.2655	12.259	1.8136	0.01859
3.2685	11.3464	1.8153	0.0186
3.2715	10.7589	1.817	0.0188
3.2745	10.4855	1.8186	0.01881
3.2775	10.5392	1.8203	0.01883
3.2805	10.9418	1.822	0.01885
3.2835	11.6365	1.8236	0.01904
3.2865	12.5371	1.8253	0.01906
3.2895	13.4783	1.827	0.01908
3.2925	14.058	1.8286	0.01909
3.2955	13.9447	1.8303	0.0191
3.2985	13.3762	1.832	0.01931
3.3015	12.8246	1.8336	0.01932
3.3045	12.5602	1.8353	0.01934
3.3075	12.7007	1.837	0.01935
3.3105	13.234	1.8386	0.01937
3.3135	14.0689	1.8403	0.01957
3.3165	15.1909	1.842	0.01958
3.3195	16.617	1.8436	0.0196
3.3225	18.267	1.8453	0.01961
3.3255	19.9891	1.847	0.01982
3.3285	21.3732	1.8486	0.01983
3.3315	21.5851	1.8503	0.01985
3.3345	20.39	1.852	0.01986
3.3375	18.6091	1.8536	0.01988
3.3405	16.986	1.8553	0.02008
3.3435	15.6281	1.857	0.02009
3.3465	14.5261	1.8586	0.02011
3.3495	13.8043	1.8603	0.02012
3.3525	13.3641	1.862	0.02033
3.3555	12.9622	1.8636	0.02034
3.3585	12.6302	1.8653	0.02036
3.3615	12.5706	1.867	0.02038
3.3645	12.8182	1.8686	0.02039
3.3675	13.1857	1.8703	0.0206
3.3705	13.4378	1.872	0.02061
3.3735	13.3957	1.8736	0.02063
3.3765	12.9725	1.8753	0.02064
3.3795	12.421	1.877	0.02085
3.3825	12.1944	1.8786	0.02086
3.3855	12.4598	1.8803	0.02088
3.3885	12.9865	1.882	0.02089
3.3915	13.3846	1.8836	0.0211
3.3945	13.4891	1.8853	0.02112
3.3975	13.5225	1.887	0.02113
3.4005	13.8517	1.8886	0.02115
3.4035	14.6871	1.8903	0.02135
3.4065	15.8991	1.892	0.02137
3.4095	17.0774	1.8936	0.02139
3.4125	17.777	1.8953	0.0214
3.4156	17.8102	1.897	0.02161
3.4186	17.616	1.8986	0.02162
3.4216	17.9061	1.9003	0.02164
3.4246	19.0781	1.902	0.02166
3.4276	21.0012	1.9037	0.02187
3.4306	22.8794	1.9053	0.02188
3.4336	23.7415	1.907	0.0219
3.4366	23.4812	1.9087	0.02191
3.4396	22.5333	1.9103	0.02212
3.4426	21.1164	1.912	0.02214
3.4456	19.5542	1.9137	0.02215
3.4486	18.3775	1.9153	0.02217
3.4516	17.8219	1.917	0.02238
3.4546	17.6886	1.9187	0.0224
3.4576	17.7587	1.9203	0.02241
3.4606	18.0272	1.922	0.02262
3.4636	18.4421	1.9237	0.02264
3.4666	18.7061	1.9253	0.02265
3.4696	18.5801	1.927	0.02267
3.4726	18.0427	1.9287	0.02288
3.4756	17.2609	1.9303	0.0229
3.4786	16.5907	1.932	0.02291
3.4816	16.276	1.9337	0.02293
3.4846	16.2379	1.9353	0.02314
3.4876	16.1982	1.937	0.02316
3.4906	15.9033	1.9387	0.02318
3.4936	15.2179	1.9403	0.02339
3.4966	14.3067	1.942	0.0234
3.4996	13.5714	1.9437	0.02342
3.5026	13.2768	1.9453	0.02363
3.5056	13.4135	1.947	0.02365
3.5086	13.8823	1.9487	0.02367
3.5116	14.74	1.9503	0.02368
3.5146	16.0957	1.952	0.02389
3.5176	17.7486	1.9537	0.02391
3.5206	19.1293	1.9553	0.02393
3.5236	19.8308	1.957	0.02414
3.5266	20.1167	1.9587	0.02416
3.5296	20.3698	1.9603	0.02418
3.5326	20.3689	1.962	0.02439
3.5356	19.7631	1.9637	0.02441
3.5386	18.7225	1.9653	0.02442
3.5416	17.6855	1.967	0.02464
3.5446	17.0817	1.9687	0.02466
3.5476	17.1562	1.9703	0.02467
3.5506	17.881	1.972	0.02489
3.5536	19.0637	1.9737	0.0249
3.5566	20.484	1.9753	0.02492
3.5596	21.9345	1.977	0.02514
3.5626	23.2677	1.9787	0.02515
3.5656	24.4978	1.9803	0.02517
3.5686	25.727	1.982	0.02539
3.5716	27.1248	1.9837	0.0254
3.5746	28.9483	1.9853	0.02542
3.5776	31.1672	1.987	0.02564
3.5806	33.1111	1.9887	0.02566
3.5836	34.1926	1.9903	0.02567
3.5866	34.7395	1.992	0.02589
3.5896	35.107	1.9937	0.02591
3.5926	35.0362	1.9953	0.02612
3.5956	34.2705	1.997	0.02614
3.5986	32.5628	1.9987	0.02616
3.6016	29.7768	2.0003	0.02638
3.6046	26.532	2.002	0.0264
3.6076	23.8074	2.0037	0.02641
3.6106	22.0482	2.0053	0.02663
3.6136	21.197	2.007	0.02665
3.6166	21.2072	2.0087	0.02687
3.6196	21.9198	2.0103	0.02689
3.6226	22.7548	2.012	0.0269
3.6256	23.1821	2.0137	0.02712
3.6286	23.4563	2.0153	0.02714
3.6316	24.0918	2.017	0.02736
3.6347	24.8675	2.0187	0.02738
3.6377	25.0615	2.0203	0.0276
3.6407	24.3292	2.022	0.02762
3.6437	22.7598	2.0237	0.02763
3.6467	20.7162	2.0253	0.02785
3.6497	18.759	2.027	0.02787
3.6527	17.3376	2.0287	0.02809
3.6557	16.6252	2.0303	0.02811
3.6587	16.5998	2.032	0.02833
3.6617	17.137	2.0337	0.02835
3.6647	17.9671	2.0353	0.02857
3.6677	18.8606	2.037	0.02859
3.6707	19.8639	2.0387	0.02881
3.6737	21.0985	2.0403	0.02883
3.6767	22.5121	2.042	0.02905
3.6797	23.9277	2.0437	0.02907
3.6827	25.1105	2.0453	0.02929
3.6857	25.9366	2.047	0.02931
3.6887	26.5909	2.0487	0.02954
3.6917	27.3935	2.0503	0.02955
3.6947	28.4678	2.052	0.02978
3.6977	29.4905	2.0537	0.0298
3.7007	29.6612	2.0553	0.03002
3.7037	28.4188	2.057	0.03004
3.7067	26.301	2.0587	0.03026
3.7097	24.3744	2.0603	0.03049
3.7127	23.2118	2.062	0.03051
3.7157	22.7584	2.0637	0.03073
3.7187	22.8529	2.0653	0.03075
3.7217	23.3768	2.067	0.03097
3.7247	23.998	2.0687	0.0312
3.7277	24.5086	2.0703	0.03122
3.7307	25.1855	2.072	0.03144
3.7337	26.3856	2.0737	0.03146
3.7367	28.0601	2.0753	0.03169
3.7397	29.5327	2.077	0.03191
3.7427	30.1143	2.0787	0.03214
3.7457	29.9777	2.0803	0.03216
3.7487	29.7597	2.082	0.03238
3.7517	29.7778	2.0837	0.03261
3.7547	30.239	2.0853	0.03263
3.7577	31.2495	2.087	0.03286
3.7607	32.4371	2.0887	0.03309
3.7637	32.9928	2.0903	0.03331
3.7667	32.4256	2.092	0.03333
3.7697	31.0997	2.0937	0.03356
3.7727	29.7864	2.0953	0.03379
3.7757	29.036	2.097	0.03401
3.7787	29.0047	2.0987	0.03424
3.7817	29.7905	2.1004	0.03447
3.7847	31.5657	2.102	0.0347
3.7877	34.1113	2.1037	0.03493
3.7907	36.8981	2.1054	0.03516
3.7937	39.6349	2.107	0.03539
3.7967	42.0306	2.1087	0.03562
3.7997	43.5068	2.1104	0.03585
3.8027	43.8584	2.112	0.03607
3.8057	43.585	2.1137	0.0363
3.8087	43.5018	2.1154	0.03654
3.8117	43.8756	2.117	0.03676
3.8147	44.0844	2.1187	0.037
3.8177	43.2534	2.1204	0.03723
3.8207	40.9757	2.122	0.03746
3.8237	37.8025	2.1237	0.0379
3.8267	34.8575	2.1254	0.03813
3.8297	32.9427	2.127	0.03836
3.8327	32.1641	2.1287	0.0388
3.8357	32.3026	2.1304	0.03903
3.8387	33.1252	2.132	0.03948
3.8417	34.0697	2.1337	0.03971
3.8447	34.5138	2.1354	0.04015
3.8477	34.797	2.137	0.04038
3.8507	35.8658	2.1387	0.04083
3.8538	38.0468	2.1404	0.04127
3.8568	40.779	2.142	0.0415
3.8598	42.9774	2.1437	0.04195
3.8628	43.762	2.1454	0.04239
3.8658	43.2006	2.147	0.04284
3.8688	42.2203	2.1487	0.04328
3.8718	41.8516	2.1504	0.04373
3.8748	42.3254	2.152	0.04418
3.8778	42.8455	2.1537	0.04483
3.8808	42.5185	2.1554	0.04528
3.8838	41.1522	2.157	0.04594
3.8868	39.2193	2.1587	0.04639
3.8898	37.3797	2.1604	0.04705
3.8928	35.8174	2.162	0.04771
3.8958	34.1655	2.1637	0.04837
3.8988	32.1914	2.1654	0.04903
3.9018	30.192	2.167	0.04969
3.9048	28.6794	2.1687	0.05057
3.9078	27.9033	2.1704	0.05123
3.9108	27.8128	2.172	0.0521
3.9138	28.3076	2.1737	0.05298
3.9168	29.1942	2.1754	0.05386
3.9198	30.1867	2.177	0.05495
3.9228	31.2254	2.1787	0.05604
3.9258	32.5824	2.1804	0.05713
3.9288	34.6017	2.182	0.05822
3.9318	37.2588	2.1837	0.05953
3.9348	40.198	2.1854	0.06084
3.9378	43.4303	2.187	0.06215
3.9408	47.0834	2.1887	0.06367
3.9438	50.512	2.1904	0.06519
3.9468	52.8028	2.192	0.06693
3.9498	54.1284	2.1937	0.06888
3.9528	54.9971	2.1954	0.07084
3.9558	54.9738	2.197	0.07301
3.9588	53.5763	2.1987	0.07539
3.9618	51.3184	2.2004	0.07799
3.9648	49.1343	2.202	0.08059
3.9678	47.5505	2.2037	0.08362
3.9708	46.6842	2.2054	0.08708
3.9738	46.5355	2.207	0.09075
3.9768	46.9266	2.2087	0.09464
3.9798	47.5707	2.2104	0.09918
3.9828	48.3506	2.212	0.10414
3.9858	49.0668	2.2137	0.10975
3.9888	49.1513	2.2154	0.116
3.9918	48.0535	2.217	0.12311
3.9948	45.84	2.2187	0.13108
3.9978	43.3067	2.2204	0.14013
4.0008	41.2947	2.222	0.15067
4.0038	40.1122	2.2237	0.16272
4.0068	39.6109	2.2254	0.17692
4.0098	39.5518	2.227	0.19326
4.0128	39.7257	2.2287	0.21239
4.0158	40.0409	2.2304	0.23496
4.0188	40.7195	2.232	0.26138
4.0218	41.9138	2.2337	0.29233
4.0248	43.4272	2.2354	0.32824
4.0278	45.2059	2.237	0.36996
4.0308	47.1448	2.2387	0.41776
4.0338	48.6822	2.2404	0.47146
4.0368	49.5161	2.242	0.53066
4.0398	50.016	2.2437	0.59463
4.0428	50.61	2.2454	0.66172
4.0458	51.3564	2.247	0.72941
4.0488	52.1469	2.2487	0.79526
4.0518	52.8069	2.2504	0.85584
4.0548	53.1381	2.252	0.90807
4.0578	53.0924	2.2537	0.94892
4.0608	52.718	2.2554	0.97556
4.0638	52.2955	2.257	0.98686
4.0668	52.0927	2.2587	0.98196
4.0698	52.1476	2.2604	0.96186
4.0728	52.5835	2.262	0.92807
4.0759	53.6063	2.2637	0.88383
4.0789	55.1468	2.2654	0.83214
4.0819	56.677	2.267	0.77675
4.0849	57.6972	2.2687	0.72113
4.0879	58.0528	2.2704	0.66804
4.0909	57.56	2.272	0.61934
4.0939	56.2143	2.2737	0.57673
4.0969	54.3649	2.2754	0.54049
4.0999	52.5583	2.277	0.51021
4.1029	51.3944	2.2787	0.48576
4.1059	51.18	2.2804	0.46555
4.1089	51.6437	2.282	0.44848
4.1119	52.0719	2.2837	0.43323
4.1149	51.9546	2.2854	0.41867
4.1179	51.4762	2.287	0.40364
4.1209	50.9801	2.2887	0.3875
4.1239	50.4308	2.2904	0.36976
4.1269	49.6228	2.292	0.35062
4.1299	48.5462	2.2937	0.33012
4.1329	47.4096	2.2954	0.30866
4.1359	46.5999	2.297	0.28715
4.1389	46.3426	2.2987	0.26584
4.1419	46.5106	2.3004	0.24541
4.1449	46.8151	2.3021	0.22629
4.1479	46.8188	2.3037	0.20873
4.1509	46.498	2.3054	0.19297
4.1539	46.4573	2.3071	0.17923
4.1569	47.1721	2.3087	0.16705
4.1599	48.4173	2.3104	0.15669
4.1629	49.643	2.3121	0.1479
4.1659	50.5844	2.3137	0.14047
4.1689	51.3983	2.3154	0.13416
4.1719	52.0485	2.3171	0.12899
4.1749	52.1222	2.3187	0.12449
4.1779	51.4422	2.3204	0.12112
4.1809	50.1887	2.3221	0.11843
4.1839	48.5959	2.3237	0.11619
4.1869	46.8252	2.3254	0.11485
4.1899	45.1868	2.3271	0.11398
4.1929	44.1402	2.3287	0.11377
4.1959	44.0072	2.3304	0.11425
4.1989	44.6902	2.3321	0.11518
4.2019	45.7833	2.3337	0.11657
4.2049	47.0134	2.3354	0.11841
4.2079	48.2512	2.3371	0.12071
4.2109	49.4089	2.3387	0.12346
4.2139	50.3107	2.3404	0.12622
4.2169	50.6902	2.3421	0.12921
4.2199	50.6276	2.3437	0.13197
4.2229	50.4747	2.3454	0.13451
4.2259	50.5415	2.3471	0.13661
4.2289	50.6425	2.3487	0.13847
4.2319	50.1188	2.3504	0.14011
4.2349	48.7405	2.3521	0.1413
4.2379	47.0112	2.3537	0.14248
4.2409	45.6955	2.3554	0.14366
4.2439	45.1371	2.3571	0.1453
4.2469	45.0179	2.3587	0.14761
4.2499	44.8698	2.3604	0.15061
4.2529	44.4993	2.3621	0.15453
4.2559	44.1888	2.3637	0.15934
4.2589	44.4445	2.3654	0.16531
4.2619	45.4016	2.3671	0.17219
4.2649	46.6814	2.3687	0.17976
4.2679	47.8889	2.3704	0.18826
4.2709	48.9242	2.3721	0.197
4.2739	49.6481	2.3737	0.20619
4.2769	49.8046	2.3754	0.21518
4.2799	49.4786	2.3771	0.22373
4.2829	49.1126	2.3787	0.23182
4.2859	49.2236	2.3804	0.23925
4.2889	49.999	2.3821	0.24577
4.2919	50.8205	2.3837	0.25183
4.295	50.9297	2.3854	0.25722
4.298	50.3313	2.3871	0.26237
4.301	49.55	2.3887	0.26773
4.304	48.9629	2.3904	0.27402
4.307	48.5308	2.3921	0.28168
4.31	48.0085	2.3937	0.29139
4.313	47.4953	2.3954	0.30363
4.316	47.6009	2.3971	0.3191
4.319	48.5716	2.3987	0.3378
4.322	49.8865	2.4004	0.35931
4.325	50.9649	2.4021	0.38363
4.328	51.504	2.4037	0.4094
4.331	51.503	2.4054	0.43552
4.334	51.1825	2.4071	0.46061
4.337	50.7787	2.4087	0.48281
4.34	50.5619	2.4104	0.50077
4.343	50.6373	2.4121	0.51281
4.346	50.8811	2.4137	0.51819
4.349	51.036	2.4154	0.51688
4.352	51.0692	2.4171	0.50882
4.355	51.4256	2.4187	0.49485
4.358	52.3971	2.4204	0.47591
4.361	53.5995	2.4221	0.45384
4.364	54.221	2.4237	0.42953
4.367	53.855	2.4254	0.40468
4.37	53.046	2.4271	0.37996
4.373	52.6721	2.4287	0.35633
4.376	53.137	2.4304	0.33383
4.379	54.4197	2.4321	0.31292
4.382	56.413	2.4337	0.29337
4.385	58.7304	2.4354	0.27498
4.388	60.5048	2.4371	0.25773
4.391	61.148	2.4387	0.24163
4.394	60.8596	2.4404	0.22646
4.397	60.1521	2.4421	0.21221
4.4	59.4976	2.4437	0.19912
4.403	59.1743	2.4454	0.18719
4.406	59.1557	2.4471	0.1762
4.409	59.3335	2.4487	0.1666
4.412	59.5154	2.4504	0.15818
4.415	59.3869	2.4521	0.15093
4.418	58.9106	2.4537	0.1446
4.421	58.3796	2.4554	0.13922
4.424	57.919	2.4571	0.13455
4.427	57.4615	2.4587	0.13081
4.43	56.9324	2.4604	0.12777
4.433	56.1874	2.4621	0.12521
4.436	55.2297	2.4637	0.12311
4.439	54.3572	2.4654	0.12149
4.442	53.7392	2.4671	0.1201
4.445	53.1984	2.4687	0.11917
4.448	52.6634	2.4704	0.11849
4.451	52.4944	2.4721	0.11827
4.454	52.9674	2.4737	0.11829
4.457	53.708	2.4754	0.11878
4.46	53.9572	2.4771	0.11951
4.463	53.3974	2.4787	0.1207
4.466	52.6039	2.4804	0.12213
4.469	52.6837	2.4821	0.12403
4.472	54.2622	2.4837	0.1264
4.475	56.9467	2.4854	0.12948
4.478	59.6475	2.4871	0.1328
4.481	61.5323	2.4887	0.13705
4.484	62.6573	2.4904	0.14155
4.487	63.2836	2.4921	0.14699
4.49	63.2734	2.4937	0.15266
4.493	62.55	2.4954	0.15906
4.496	61.5478	2.4971	0.16569
4.499	60.9346	2.4987	0.17232
4.502	60.877	2.5004	0.17896
4.505	60.8968	2.5021	0.18514
4.508	60.3924	2.5038	0.19062
4.511	59.1564	2.5054	0.19539
4.5141	57.374	2.5071	0.19922
4.5171	55.3327	2.5088	0.2021
4.5201	53.3324	2.5104	0.20403
4.5231	51.6763	2.5121	0.20549
4.5261	50.5002	2.5138	0.20647
4.5291	49.7782	2.5154	0.2072
4.5321	49.5081	2.5171	0.20816
4.5351	49.7336	2.5188	0.20982
4.5381	50.2825	2.5204	0.21217
4.5411	50.8902	2.5221	0.21594
4.5441	51.6993	2.5238	0.22087
4.5471	53.2358	2.5254	0.22721
4.5501	55.7415	2.5271	0.23567
4.5531	58.5981	2.5288	0.24601
4.5561	60.7371	2.5304	0.25844
4.5591	61.8923	2.5321	0.2737
4.5621	62.7375	2.5338	0.29176
4.5651	63.5969	2.5354	0.31357
4.5681	63.9793	2.5371	0.33913
4.5711	63.4138	2.5388	0.3696
4.5741	62.1019	2.5404	0.40591
4.5771	60.5754	2.5421	0.44833
4.5801	59.2832	2.5438	0.49848
4.5831	58.5026	2.5454	0.5566
4.5861	58.2023	2.5471	0.62347
4.5891	58.4133	2.5488	0.69935
4.5921	59.2153	2.5504	0.78383
4.5951	60.2615	2.5521	0.87546
4.5981	60.9041	2.5538	0.97224
4.6011	60.8771	2.5554	1.07125
4.6041	60.5855	2.5571	1.16848
4.6071	60.5921	2.5588	1.25955
4.6101	60.7971	2.5604	1.33944
4.6131	60.6318	2.5621	1.40438
4.6161	60.0706	2.5638	1.4505
4.6191	59.5538	2.5654	1.47599
4.6221	59.1651	2.5671	1.48079
4.6251	58.5252	2.5688	1.46561
4.6281	57.3031	2.5704	1.43346
4.6311	55.59	2.5721	1.38857
4.6341	53.822	2.5738	1.33467
4.6371	52.6347	2.5754	1.27608
4.6401	52.4919	2.5771	1.21616
4.6431	53.2197	2.5788	1.15765
4.6461	54.2747	2.5804	1.10235
4.6491	55.1575	2.5821	1.05069
4.6521	55.4014	2.5838	1.00272
4.6551	54.8588	2.5854	0.95797
4.6581	54.0415	2.5871	0.91657
4.6611	53.4982	2.5888	0.87726
4.6641	53.0532	2.5904	0.84005
4.6671	52.3428	2.5921	0.805
4.6701	51.6296	2.5938	0.77135
4.6731	51.7521	2.5954	0.7391
4.6761	53.3108	2.5971	0.7083
4.6791	55.9798	2.5988	0.67869
4.6821	58.7904	2.6004	0.64999
4.6851	60.9305	2.6021	0.62226
4.6881	61.9927	2.6038	0.59523
4.6911	61.9516	2.6054	0.56961
4.6941	61.186	2.6071	0.54521
4.6971	60.108	2.6088	0.52273
4.7001	58.849	2.6104	0.50266
4.7031	57.6022	2.6121	0.48577
4.7061	56.6991	2.6138	0.47254
4.7091	56.1891	2.6154	0.46344
4.7121	56.1213	2.6171	0.45924
4.7151	56.8815	2.6188	0.46017
4.7181	58.4797	2.6204	0.46645
4.7211	60.2227	2.6221	0.47908
4.7241	61.6569	2.6238	0.49781
4.7271	63.1813	2.6254	0.52333
4.7301	65.1906	2.6271	0.55617
4.7331	67.3624	2.6288	0.59658
4.7362	69.191	2.6304	0.64501
4.7392	70.6714	2.6321	0.70156
4.7422	72.03	2.6338	0.76625
4.7452	73.0834	2.6354	0.83816
4.7482	73.625	2.6371	0.91646
4.7512	73.681	2.6388	0.99885
4.7542	73.2909	2.6404	1.08247
4.7572	72.4735	2.6421	1.16365
4.7602	71.2906	2.6438	1.23851
4.7632	69.9914	2.6454	1.30238
4.7662	68.9865	2.6471	1.35058
4.7692	68.533	2.6488	1.37988
4.7722	68.6562	2.6504	1.38767
4.7752	69.3661	2.6521	1.37293
4.7782	70.2459	2.6538	1.33667
4.7812	70.8519	2.6554	1.28127
4.7842	71.4094	2.6571	1.21036
4.7872	72.0162	2.6588	1.12929
4.7902	72.3217	2.6604	1.04236
4.7932	72.1946	2.6621	0.95476
4.7962	71.8474	2.6638	0.87016
4.7992	71.6772	2.6654	0.79169
4.8022	71.8555	2.6671	0.72185
4.8052	72.1359	2.6688	0.66145
4.8082	72.5545	2.6704	0.61079
4.8112	73.642	2.6721	0.56996
4.8142	75.4928	2.6738	0.53821
4.8172	77.3573	2.6754	0.51451
4.8202	78.4506	2.6771	0.49816
4.8232	78.5339	2.6788	0.48813
4.8262	77.6063	2.6804	0.48289
4.8292	75.73	2.6821	0.48124
4.8322	73.2774	2.6838	0.48239
4.8352	70.813	2.6854	0.48457
4.8382	68.7098	2.6871	0.48681
4.8412	67.0316	2.6888	0.48834
4.8442	65.7594	2.6904	0.48836
4.8472	64.9826	2.6921	0.48667
4.8502	64.6858	2.6938	0.48321
4.8532	64.7808	2.6954	0.47822
4.8562	65.1791	2.6971	0.47273
4.8592	65.5637	2.6988	0.46722
4.8622	65.6865	2.7005	0.46243
4.8652	65.6402	2.7021	0.45962
4.8682	65.5101	2.7038	0.45881
4.8712	65.3225	2.7055	0.46051
4.8742	65.1045	2.7071	0.4647
4.8772	64.8804	2.7088	0.47091
4.8802	64.7204	2.7105	0.47914
4.8832	64.5515	2.7121	0.48863
4.8862	64.2485	2.7138	0.49889
4.8892	63.9582	2.7155	0.50967
4.8922	63.8796	2.7171	0.52069
4.8952	64.0382	2.7188	0.53224
4.8982	64.4366	2.7205	0.54428
4.9012	64.8849	2.7221	0.55757
4.9042	65	2.7238	0.57237
4.9072	64.7065	2.7255	0.58944
4.9102	64.1908	2.7271	0.6085
4.9132	63.5075	2.7288	0.63037
4.9162	62.6566	2.7305	0.65454
4.9192	61.6929	2.7321	0.68075
4.9222	60.7041	2.7338	0.70832
4.9252	59.9331	2.7355	0.73648
4.9282	59.4063	2.7371	0.76399
4.9312	58.7031	2.7388	0.78988
4.9342	57.5464	2.7405	0.81288
4.9372	56.0725	2.7421	0.83194
4.9402	54.4967	2.7438	0.84608
4.9432	53.0312	2.7455	0.8545
4.9462	51.9438	2.7471	0.85685
4.9492	51.4637	2.7488	0.85315
4.9522	51.7173	2.7505	0.84383
4.9553	52.9021	2.7521	0.82957
4.9583	55.3351	2.7538	0.81193
4.9613	59.0358	2.7555	0.79189
4.9643	63.3233	2.7571	0.77118
4.9673	66.9216	2.7588	0.7509
4.9703	69.0726	2.7605	0.73205
4.9733	70.2112	2.7621	0.71538
4.9763	70.7706	2.7638	0.70096
4.9793	70.6466	2.7655	0.68954
4.9823	69.7881	2.7671	0.6806
4.9853	68.4513	2.7688	0.67469
4.9883	66.9728	2.7705	0.67155
4.9913	65.4553	2.7721	0.67216
4.9943	63.8777	2.7738	0.67658
4.9973	62.3436	2.7755	0.68528
5.0003	60.9905	2.7771	0.69954
5.0033	60.1587	2.7788	0.71939
5.0063	60.2026	2.7805	0.74561
5.0093	60.8394	2.7821	0.77745
5.0123	61.4055	2.7838	0.81474
5.0153	61.748	2.7855	0.85575
5.0183	62.3561	2.7871	0.89821
5.0213	63.7852	2.7888	0.9397
5.0243	65.812	2.7905	0.97717
5.0273	67.3808	2.7921	1.00752
5.0303	67.7873	2.7938	1.02822
5.0333	67.4596	2.7955	1.03735
5.0363	67.2554	2.7971	1.03396
5.0393	67.5569	2.7988	1.01851
5.0423	67.9871	2.8005	0.99238
5.0453	68.02	2.8021	0.95826
5.0483	67.5222	2.8038	0.91899
5.0513	66.7219	2.8055	0.87789
5.0543	66.0863	2.8071	0.83805
5.0573	66.0958	2.8088	0.80265
5.0603	66.8325	2.8105	0.77378
5.0633	67.6197	2.8121	0.75248
5.0663	67.6159	2.8138	0.73989
5.0693	66.7296	2.8155	0.73576
5.0723	65.36	2.8171	0.73905
5.0753	63.8251	2.8188	0.74883
5.0783	62.4059	2.8205	0.76355
5.0813	61.3454	2.8221	0.78064
5.0843	60.6322	2.8238	0.79888
5.0873	60.0915	2.8255	0.8162
5.0903	59.6462	2.8271	0.831
5.0933	59.3265	2.8288	0.84255
5.0963	59.1105	2.8305	0.85105
5.0993	58.8747	2.8321	0.85644
5.1023	58.666	2.8338	0.86027
5.1053	58.7803	2.8355	0.86405
5.1083	59.2369	2.8371	0.86904
5.1113	59.8051	2.8388	0.87711
5.1143	60.6651	2.8405	0.88902
5.1173	61.923	2.8421	0.90505
5.1203	62.9476	2.8438	0.92478
5.1233	63.0934	2.8455	0.94696
5.1263	62.4287	2.8471	0.96926
5.1293	61.4516	2.8488	0.98948
5.1323	60.3582	2.8505	1.00498
5.1353	59.2211	2.8521	1.01313
5.1383	58.3418	2.8538	1.01238
5.1413	57.9892	2.8555	1.00131
5.1443	58.4248	2.8571	0.98031
5.1473	59.7744	2.8588	0.95013
5.1503	61.5675	2.8605	0.91223
5.1533	63.0375	2.8621	0.86965
5.1563	63.9514	2.8638	0.82429
5.1593	64.8993	2.8655	0.77897
5.1623	66.5263	2.8671	0.73631
5.1653	68.5412	2.8688	0.6977
5.1683	70.1205	2.8705	0.66496
5.1713	71.1162	2.8721	0.63861
5.1744	71.9236	2.8738	0.61922
5.1774	72.6139	2.8755	0.60704
5.1804	72.9362	2.8771	0.60204
5.1834	72.7448	2.8788	0.60426
5.1864	72.1463	2.8805	0.6134
5.1894	71.307	2.8821	0.62917
5.1924	70.38	2.8838	0.65187
5.1954	69.6538	2.8855	0.68119
5.1984	69.3451	2.8871	0.71712
5.2014	69.2744	2.8888	0.75917
5.2044	69.071	2.8905	0.80757
5.2074	68.7249	2.8921	0.86231
5.2104	68.6728	2.8938	0.92293
5.2134	69.0668	2.8955	0.98968
5.2164	69.4934	2.8971	1.06227
5.2194	69.5613	2.8988	1.14083
5.2224	69.0619	2.9005	1.22535
5.2254	67.8859	2.9022	1.3154
5.2284	66.2368	2.9038	1.41025
5.2314	64.5003	2.9055	1.50906
5.2344	62.8723	2.9072	1.61011
5.2374	61.3809	2.9088	1.71218
5.2404	60.2528	2.9105	1.81319
5.2434	59.8708	2.9122	1.91061
5.2464	60.3023	2.9138	2.00262
5.2494	61.1852	2.9155	2.08679
5.2524	62.1967	2.9172	2.16125
5.2554	63.1813	2.9188	2.22371
5.2584	63.9785	2.9205	2.2729
5.2614	64.6375	2.9222	2.30774
5.2644	65.3116	2.9238	2.3279
5.2674	65.8701	2.9255	2.3338
5.2704	66.0422	2.9272	2.32641
5.2734	65.655	2.9288	2.3083
5.2764	64.8259	2.9305	2.28239
5.2794	63.925	2.9322	2.25168
5.2824	63.4421	2.9338	2.21904
5.2854	63.9729	2.9355	2.1868
5.2884	65.76	2.9372	2.15687
5.2914	68.1135	2.9388	2.1288
5.2944	69.9337	2.9405	2.10154
5.2974	70.8856	2.9422	2.07348
5.3004	71.2362	2.9438	2.04163
5.3034	71.2119	2.9455	2.00423
5.3064	70.946	2.9472	1.95923
5.3094	70.3843	2.9488	1.90561
5.3124	69.2856	2.9505	1.84445
5.3154	67.5922	2.9522	1.77692
5.3184	65.5018	2.9538	1.70559
5.3214	63.3128	2.9555	1.63273
5.3244	61.3539	2.9572	1.56182
5.3274	59.9908	2.9588	1.49478
5.3304	59.5804	2.9605	1.43341
5.3334	60.2051	2.9622	1.3791
5.3364	61.3752	2.9638	1.33187
5.3394	62.503	2.9655	1.2916
5.3424	63.478	2.9672	1.25721
5.3454	64.5438	2.9688	1.22843
5.3484	65.7781	2.9705	1.204
5.3514	66.6452	2.9722	1.18336
5.3544	66.6727	2.9738	1.1654
5.3574	66.2578	2.9755	1.14994
5.3604	66.4481	2.9772	1.13586
5.3634	67.9887	2.9788	1.12312
5.3664	70.2387	2.9805	1.11073
5.3694	71.6457	2.9822	1.09811
5.3724	71.5599	2.9838	1.08495
5.3754	70.4546	2.9855	1.07023
5.3784	69.0513	2.9872	1.05418
5.3814	67.9399	2.9888	1.03699
5.3844	67.4642	2.9905	1.01873
5.3874	67.7339	2.9922	1.00014
5.3904	68.7019	2.9938	0.98253
5.3934	70.186	2.9955	0.96649
5.3965	71.7556	2.9972	0.95359
5.3995	72.9271	2.9988	0.94408
5.4025	73.6149	3.0005	0.93937
5.4055	73.9321	3.0022	0.93918
5.4085	74.018	3.0038	0.94403
5.4115	74.1214	3.0055	0.95346
5.4145	74.3239	3.0072	0.96613
5.4175	74.4376	3.0088	0.98177
5.4205	74.4443	3.0105	0.99859
5.4235	74.4692	3.0122	1.01577
5.4265	74.3592	3.0138	1.03142
5.4295	73.8674	3.0155	1.04506
5.4325	73.0132	3.0172	1.05558
5.4355	71.9915	3.0188	1.0624
5.4385	70.9726	3.0205	1.0653
5.4415	70.0872	3.0222	1.06368
5.4445	69.4074	3.0238	1.05776
5.4475	68.9203	3.0255	1.04783
5.4505	68.4861	3.0272	1.03438
5.4535	67.9153	3.0288	1.01762
5.4565	67.2039	3.0305	0.99891
5.4595	66.5221	3.0322	0.97877
5.4625	66.0009	3.0338	0.95874
5.4655	65.7299	3.0355	0.94022
5.4685	65.8299	3.0372	0.92476
5.4715	66.2571	3.0388	0.91393
5.4745	66.6977	3.0405	0.90913
5.4775	66.8636	3.0422	0.91216
5.4805	66.7158	3.0438	0.92433
5.4835	66.2744	3.0455	0.94674
5.4865	65.5736	3.0472	0.98067
5.4895	64.7725	3.0488	1.02689
5.4925	64.1837	3.0505	1.08574
5.4955	64.2114	3.0522	1.15697
5.4985	65.0763	3.0538	1.23982
5.5015	66.4071	3.0555	1.33237
5.5045	67.4793	3.0572	1.43209
5.5075	67.893	3.0588	1.53618
5.5105	67.6724	3.0605	1.64043
5.5135	67.0278	3.0622	1.74149
5.5165	66.1821	3.0638	1.83463
5.5195	65.2843	3.0655	1.91731
5.5225	64.4091	3.0672	1.98623
5.5255	63.5757	3.0688	2.03933
5.5285	62.7597	3.0705	2.07575
5.5315	61.9685	3.0722	2.09491
5.5345	61.26	3.0738	2.09681
5.5375	60.693	3.0755	2.08132
5.5405	60.3114	3.0772	2.04924
5.5435	60.1893	3.0788	2.00164
5.5465	60.3466	3.0805	1.93954
5.5495	60.5465	3.0822	1.86544
5.5525	60.5124	3.0838	1.78111
5.5555	60.3011	3.0855	1.69041
5.5585	60.1923	3.0872	1.59628
5.5615	60.3717	3.0888	1.50284
5.5645	60.6616	3.0905	1.41298
5.5675	60.6457	3.0922	1.3303
5.5705	60.1736	3.0938	1.25701
5.5735	59.4161	3.0955	1.1949
5.5765	58.6016	3.0972	1.1456
5.5795	57.9127	3.0988	1.10937
5.5825	57.431	3.1005	1.08683
5.5855	57.0386	3.1022	1.07711
5.5885	56.5584	3.1039	1.08049
5.5915	56.0829	3.1055	1.09557
5.5945	55.9243	3.1072	1.12213
5.5975	56.2812	3.1089	1.15853
5.6005	57.2482	3.1105	1.20395
5.6035	59.132	3.1122	1.25714
5.6065	61.895	3.1139	1.31675
5.6095	64.48	3.1155	1.38198
5.6125	65.8228	3.1172	1.45084
5.6156	65.898	3.1189	1.52252
5.6186	65.2332	3.1205	1.59491
5.6216	64.2839	3.1222	1.66683
5.6246	63.3291	3.1239	1.73613
5.6276	62.564	3.1255	1.80145
5.6306	62.1537	3.1272	1.86102
5.6336	62.2026	3.1289	1.91421
5.6366	62.6072	3.1305	1.96008
5.6396	62.9922	3.1322	1.99893
5.6426	63.0586	3.1339	2.03194
5.6456	62.8357	3.1355	2.06029
5.6486	62.5336	3.1372	2.08591
5.6516	62.3237	3.1389	2.11084
5.6546	62.2931	3.1405	2.13713
5.6576	62.37	3.1422	2.16604
5.6606	62.3416	3.1439	2.19911
5.6636	62.1069	3.1455	2.23689
5.6666	61.6966	3.1472	2.27932
5.6696	61.1827	3.1489	2.32618
5.6726	60.635	3.1505	2.37666
5.6756	60.1207	3.1522	2.42915
5.6786	59.724	3.1539	2.48153
5.6816	59.5135	3.1555	2.53162
5.6846	59.4594	3.1572	2.57721
5.6876	59.4862	3.1589	2.61522
5.6906	59.6268	3.1605	2.64437
5.6936	59.8617	3.1622	2.66283
5.6966	59.9922	3.1639	2.6711
5.6996	59.8785	3.1655	2.66917
5.7026	59.5353	3.1672	2.65974
5.7056	59.0394	3.1689	2.64474
5.7086	58.481	3.1705	2.62781
5.7116	57.9526	3.1722	2.6118
5.7146	57.5715	3.1739	2.59911
5.7176	57.4861	3.1755	2.59166
5.7206	57.7644	3.1772	2.59051
5.7236	58.2503	3.1789	2.59545
5.7266	58.7283	3.1805	2.60538
5.7296	59.1094	3.1822	2.61972
5.7326	59.3306	3.1839	2.63703
5.7356	59.3038	3.1855	2.65641
5.7386	59.0252	3.1872	2.67797
5.7416	58.5816	3.1889	2.70239
5.7446	58.0684	3.1905	2.73169
5.7476	57.5561	3.1922	2.76846
5.7506	57.0986	3.1939	2.81457
5.7536	56.7278	3.1955	2.87196
5.7566	56.4498	3.1972	2.9424
5.7596	56.3224	3.1989	3.02471
5.7626	56.5409	3.2005	3.11677
5.7656	57.2915	3.2022	3.2151
5.7686	58.4048	3.2039	3.31373
5.7716	59.3571	3.2055	3.40611
5.7746	59.7938	3.2072	3.48491
5.7776	59.769	3.2089	3.54312
5.7806	59.4943	3.2105	3.57449
5.7836	59.1267	3.2122	3.57423
5.7866	58.7419	3.2139	3.53972
5.7896	58.37	3.2155	3.47051
5.7926	58.0211	3.2172	3.36875
5.7956	57.6971	3.2189	3.23861
5.7986	57.3961	3.2205	3.08594
5.8016	57.1148	3.2222	2.91776
5.8046	56.8511	3.2239	2.74183
5.8076	56.6033	3.2255	2.56507
5.8106	56.3683	3.2272	2.39468
5.8136	56.1445	3.2289	2.23571
5.8166	55.9304	3.2305	2.09236
5.8196	55.7245	3.2322	1.96726
5.8226	55.5259	3.2339	1.86191
5.8256	55.3347	3.2355	1.77582
5.8286	55.1477	3.2372	1.70889
5.8316	54.9665	3.2389	1.65888
5.8346	54.7887	3.2405	1.62433
5.8377	54.6161	3.2422	1.60286
5.8407	54.4443	3.2439	1.59221
5.8437	54.2759	3.2455	1.58982
5.8467	54.1084	3.2472	1.59413
5.8497	53.9418	3.2489	1.60342
5.8527	53.7761	3.2505	1.61599
5.8557	53.6095	3.2522	1.63187
5.8587	53.4421	3.2539	1.65045
5.8617	53.273	3.2555	1.67166
5.8647	53.1012	3.2572	1.69608
5.8677	52.9258	3.2589	1.72418
5.8707	52.7442	3.2605	1.75643
5.8737	52.5572	3.2622	1.79346
5.8767	52.3641	3.2639	1.83574
5.8797	52.1668	3.2655	1.88374
5.8827	51.9716	3.2672	1.93786
5.8857	51.799	3.2689	1.99806
5.8887	51.695	3.2705	2.06401
5.8917	51.7475	3.2722	2.13565
5.8947	52.0542	3.2739	2.2116
5.8977	52.5639	3.2755	2.29081
5.9007	53.0104	3.2772	2.37186
5.9037	53.2038	3.2789	2.45234
5.9067	53.1817	3.2805	2.53112
5.9097	53.0497	3.2822	2.60597
5.9127	52.8769	3.2839	2.67569
5.9157	52.6957	3.2855	2.73961
5.9187	52.5183	3.2872	2.79749
5.9217	52.3497	3.2889	2.85049
5.9247	52.19	3.2905	2.89995
5.9277	52.0401	3.2922	2.94834
5.9307	51.8961	3.2939	2.99895
5.9337	51.76	3.2955	3.05509
5.9367	51.629	3.2972	3.1207
5.9397	51.5032	3.2989	3.19792
5.9427	51.3825	3.3006	3.28879
5.9457	51.2652	3.3022	3.3935
5.9487	51.1512	3.3039	3.51023
5.9517	51.0396	3.3056	3.63529
5.9547	50.9314	3.3072	3.76266
5.9577	50.8256	3.3089	3.88572
5.9607	50.7213	3.3106	3.99678
5.9637	50.6195	3.3122	4.08827
5.9667	50.5202	3.3139	4.1542
5.9697	50.4215	3.3156	4.19011
5.9727	50.3243	3.3172	4.19457
5.9757	50.2297	3.3189	4.16861
5.9787	50.1357	3.3206	4.11568
5.9817	50.0422	3.3222	4.04171
5.9847	49.9504	3.3239	3.95391
5.9877	49.8602	3.3256	3.86026
5.9907	49.7706	3.3272	3.76848
5.9937	49.6826	3.3289	3.68637
5.9967	49.5953	3.3306	3.62143
[truncated: 4,001 more rows]

## Sheet: Fig_2_e
Energy (eV)	Ex-ph included	Energy (eV)	GW-BSE		Energy (eV)	Experimental	Energy (eV)	fitted peak A	fitted peak A'
1.8578	0.187872	0	0		2.15023	76.8	1.20019	0	0
1.8608	0.192968	0.003	0		2.14893	84.4	1.20114	0	0
1.8638	0.198082	0.006	0		2.14764	78.6	1.20209	0	0
1.8668	0.203223	0.009	0		2.14635	71.2	1.20304	0	0
1.8698	0.208316	0.012	1.554e-06		2.14506	80.6	1.20399	0	0
1.8729	0.213472	0.015	1.94247e-06		2.14377	73	1.20494	0	0
1.8759	0.218618	0.018	2.33097e-06		2.14248	70.4	1.2059	0	0
1.8789	0.223712	0.021	2.71946e-06		2.14119	79.8	1.20685	0	0
1.8819	0.228848	0.024	3.10796e-06		2.13991	73.8	1.2078	0	0
1.8849	0.23385	0.027	3.49641e-06		2.13863	78.2	1.20875	0	0
1.8879	0.238898	0.03	3.8849e-06		2.13735	69	1.2097	0	0
1.8909	0.243881	0.033	4.27334e-06		2.13607	68.6	1.21065	0	0
1.8939	0.248808	0.036	9.32365e-06		2.13479	71.2	1.2116	0	0
1.8969	0.253674	0.039	1.01005e-05		2.13352	74.8	1.21255	0	0
1.8999	0.25847	0.042	1.08775e-05		2.13224	75.4	1.2135	0	0
1.9029	0.263255	0.045	1.16543e-05		2.13097	72.6	1.21445	0	0
1.9059	0.267891	0.048	1.24312e-05		2.1297	71.2	1.21541	0	0
1.9089	0.272455	0.051	1.3208e-05		2.12843	78.8	1.21636	0	0
1.9119	0.276969	0.054	1.39848e-05		2.12716	75.6	1.21731	0	0
1.9149	0.281313	0.057	2.21426e-05		2.12589	80.2	1.21826	0	0
1.9179	0.285646	0.06	2.33077e-05		2.12463	80.8	1.21921	0	0
1.9209	0.28983	0.063	2.44728e-05		2.12336	84.2	1.22016	0	0
1.9239	0.293826	0.066	2.56379e-05		2.1221	82.8	1.22111	0	0
1.9269	0.297828	0.069	2.68029e-05		2.12084	90.6	1.22206	0	0
1.9299	0.301623	0.072	2.79679e-05		2.11958	86.6	1.22301	0	0
1.9329	0.305292	0.075	2.91329e-05		2.11833	98	1.22396	0	0
1.9359	0.308855	0.078	3.02978e-05		2.11707	95.2	1.22492	0	0
1.9389	0.312275	0.081	4.19504e-05		2.11581	100.6	1.22587	0	0
1.9419	0.315584	0.084	4.35036e-05		2.11456	105.2	1.22682	0	0
1.9449	0.318745	0.087	4.50567e-05		2.11331	103	1.22777	0	0
1.9479	0.321725	0.09	4.66098e-05		2.11206	108.4	1.22872	0	0
1.9509	0.324617	0.093	4.81629e-05		2.11081	114	1.22967	0	0
1.9539	0.327367	0.096	4.97154e-05		2.10956	114.4	1.23062	0	0
1.9569	0.330004	0.099	5.12683e-05		2.10832	121.6	1.23157	0	0
1.9599	0.33243	0.102	6.60266e-05		2.10707	133.2	1.23252	0	0
1.9629	0.334815	0.105	6.7967e-05		2.10583	129.6	1.23347	0	0
1.9659	0.337063	0.108	6.9908e-05		2.10459	138.4	1.23443	0	0
1.9689	0.339182	0.1111	7.19129e-05		2.10335	142.6	1.23538	0	0
1.9719	0.341178	0.1141	7.38539e-05		2.10211	157.4	1.23633	0	0
1.9749	0.343162	0.1171	7.57939e-05		2.10088	163.4	1.23728	0	0
1.9779	0.345043	0.1201	7.77347e-05		2.09964	178.4	1.23823	0	0
1.9809	0.346803	0.1231	7.96745e-05		2.09841	181.6	1.23918	0	0
1.9839	0.348555	0.1261	9.79383e-05		2.09718	193.6	1.24013	0	0
1.9869	0.350253	0.1291	0.000100266		2.09595	205.2	1.24108	0	0
1.9899	0.351984	0.1321	0.000102593		2.09471	216.4	1.24203	0	0
1.9929	0.353711	0.1351	0.000104921		2.09349	231	1.24298	0	0
1.9959	0.355521	0.1381	0.000107248		2.09226	240.8	1.24394	0	0
1.9989	0.357421	0.1411	0.000109577		2.09104	265.8	1.24489	0	0
2.0019	0.359449	0.1441	0.000111904		2.08981	281	1.24584	0	0
2.0049	0.361688	0.1471	0.000133269		2.08859	305.8	1.24679	0	0
2.0079	0.364192	0.1501	0.000135984		2.08737	329.6	1.24774	0	0
2.0109	0.367031	0.1531	0.000138698		2.08615	363.2	1.24869	0	0
2.0139	0.370294	0.1561	0.000141413		2.08494	380.4	1.24964	0	0
2.0169	0.374056	0.1591	0.000144127		2.08372	420	1.25059	0	0
2.0199	0.378444	0.1621	0.000146839		2.0825	461.8	1.25154	0	0
2.0229	0.383668	0.1651	0.000149553		2.08129	502.8	1.25249	0	0
2.0259	0.389828	0.1681	0.00017402		2.08008	533.6	1.25345	0	0
2.0289	0.397233	0.1711	0.000177121		2.07887	569	1.2544	0	0
2.0319	0.406069	0.1741	0.00018022		2.07766	624.6	1.25535	0	0
2.0349	0.416792	0.1771	0.000183321		2.07645	682.6	1.2563	0	0
2.0379	0.429635	0.1801	0.000186422		2.07525	736.4	1.25725	0	0
2.0409	0.445131	0.1831	0.00018952		2.07404	805.8	1.2582	0	0
2.0439	0.463735	0.1861	0.000192621		2.07284	861.2	1.25915	0	0
2.0469	0.48595	0.1891	0.000195719		2.07164	931.2	1.2601	0	0
2.0499	0.512116	0.1921	0.000223672		2.07044	982	1.26105	0	0
2.0529	0.542288	0.1951	0.000227157		2.06924	1035.8	1.262	0	0
2.0559	0.575719	0.1981	0.000230641		2.06804	1120.8	1.26296	0	0
2.0589	0.610628	0.2011	0.000234128		2.06685	1163.6	1.26391	0	0
2.0619	0.644223	0.2041	0.000237613		2.06565	1235.8	1.26486	0	0
2.0649	0.672481	0.2071	0.000241097		2.06446	1295.6	1.26581	0	0
2.0679	0.692242	0.2101	0.00024458		2.06327	1346.2	1.26676	0	0
2.0709	0.702727	0.2131	0.00027563		2.06208	1397	1.26771	0	0
2.0739	0.705515	0.2161	0.0002795		2.06089	1423	1.26866	0	0
2.0769	0.704635	0.2191	0.00028337		2.0597	1460.8	1.26961	0	0
2.0799	0.703139	0.2221	0.000287239		2.05851	1488.2	1.27056	0	0
2.0829	0.703932	0.2251	0.000291109		2.05733	1503.8	1.27151	0	0
2.0859	0.708364	0.2281	0.000294978		2.05615	1526	1.27246	0	0
2.0889	0.717565	0.2311	0.000298847		2.05496	1515.6	1.27342	0	0
2.092	0.733364	0.2341	0.000302715		2.05378	1529.8	1.27437	0	0
2.095	0.759866	0.2371	0.000337238		2.0526	1508.6	1.27532	0	0
2.098	0.804756	0.2401	0.000341493		2.05143	1483.6	1.27627	0	0
2.101	0.879974	0.2431	0.000345747		2.05025	1482.2	1.27722	0	0
2.104	1.00226	0.2461	0.000350001		2.04908	1453.2	1.27817	0	0
2.107	1.18888	0.2491	0.000354251		2.0479	1426.2	1.27912	0	0
2.11	1.43738	0.2521	0.000358504		2.04673	1393.8	1.28007	0	0
2.113	1.68047	0.2551	0.000362753		2.04556	1357.2	1.28102	0	0
2.116	1.76992	0.2581	0.00040037		2.04439	1326.4	1.28197	0	0
2.119	1.62226	0.2611	0.000405004		2.04322	1284.2	1.28293	0	0
2.122	1.34287	0.2641	0.000409643		2.04205	1257.8	1.28388	0	0
2.125	1.07522	0.2671	0.000414277		2.04089	1229.2	1.28483	0	0
2.128	0.877067	0.2701	0.000418915		2.03972	1183.8	1.28578	0	0
2.131	0.747485	0.2731	0.000423547		2.03856	1171.8	1.28673	0	0
2.134	0.669433	0.2761	0.000428179		2.0374	1128.8	1.28768	0	0
2.137	0.624979	0.2791	0.000468884		2.03624	1102	1.28863	0	0
2.14	0.598746	0.2821	0.000473901		2.03508	1084.4	1.28958	0	0
2.143	0.578828	0.2851	0.000478918		2.03392	1059.2	1.29053	0	0
2.146	0.56076	0.2881	0.000483935		2.03277	1035.8	1.29148	0	0
2.149	0.545001	0.2911	0.00048895		2.03161	1018.2	1.29244	0	0
2.152	0.53345	0.2941	0.000493966		2.03046	979.6	1.29339	0	0
2.155	0.527487	0.2971	0.000498981		2.02931	971.4	1.29434	0	0
2.158	0.527685	0.3001	0.000542764		2.02816	942.6	1.29529	0	0
2.161	0.531967	0.3031	0.000548163		2.027	940	1.29624	0	0
2.164	0.532954	0.3061	0.000553563		2.02586	927.8	1.29719	0	0
2.167	0.524388	0.3091	0.000558961		2.02471	906.6	1.29814	0	0
2.17	0.510771	0.3121	0.000564359		2.02356	897.6	1.29909	0	0
2.173	0.502292	0.3151	0.00056975		2.02242	876.8	1.30004	0	0
2.176	0.503595	0.3181	0.000575147		2.02128	874.2	1.30099	0	0
2.179	0.507437	0.3211	0.000622011		2.02014	873.8	1.30195	0	0
2.182	0.496328	0.3241	0.000627785		2.019	838	1.3029	0	0
2.185	0.46245	0.3271	0.000633565		2.01786	841.6	1.30385	0	0
2.188	0.419478	0.3301	0.000639338		2.01672	859.6	1.3048	0	0
2.191	0.380015	0.3332	0.000645311		2.01559	847.2	1.30575	0	0
2.194	0.344037	0.3362	0.000651082		2.01445	833.8	1.3067	0	0
2.197	0.309766	0.3392	0.000656861		2.01332	816.8	1.30765	0	0
2.2	0.279992	0.3422	0.000706806		2.01218	819	1.3086	0	0
2.203	0.257338	0.3452	0.00071296		2.01105	807	1.30955	0	0
2.206	0.242126	0.3482	0.000719122		2.00992	796.8	1.3105	0	0
2.209	0.233447	0.3512	0.000725274		2.00879	806.4	1.31146	0	0
2.212	0.229989	0.3542	0.000731426		2.00767	808.4	1.31241	0	0
2.215	0.230276	0.3572	0.000737577		2.00654	794.6	1.31336	0	0
2.218	0.233063	0.3602	0.000743727		2.00542	791.6	1.31431	0	0
2.221	0.238708	0.3632	0.000796753		2.00429	789.4	1.31526	0	0
2.224	0.248699	0.3662	0.000803286		2.00317	797.4	1.31621	0	0
2.227	0.264294	0.3692	0.000809819		2.00205	784.6	1.31716	0	0
2.23	0.286447	0.3722	0.000816341		2.00093	785.6	1.31811	0	0
2.233	0.316316	0.3752	0.000822871		1.99981	783.2	1.31906	0	0
2.236	0.35479	0.3782	0.000829401		1.99869	769.2	1.32001	0	0
		0.3812	0.000835931		1.99758	774.4	1.32097	0	0
		0.3842	0.000892016		1.99646	761.8	1.32192	0	0
		0.3872	0.000898927		1.99535	770	1.32287	0	0
		0.3902	0.000905827		1.99424	769.8	1.32382	0	0
		0.3932	0.000912737		1.99313	766.4	1.32477	0	0
		0.3962	0.000919635		1.99202	757	1.32572	0	0
		0.3992	0.000926543		1.99091	764	1.32667	0	0
		0.4022	0.000933451		1.98981	746.8	1.32762	0	0
		0.4052	0.000992588		1.9887	755.8	1.32857	0	0
		0.4082	0.000999865		1.9876	736	1.32952	0	0
		0.4112	0.00101		1.98649	746.8	1.33048	0	0
		0.4142	0.00101		1.98539	739.6	1.33143	0	0
		0.4172	0.00102		1.98429	736.6	1.33238	0	0
		0.4202	0.00103		1.98319	729.4	1.33333	0	0
		0.4232	0.00104		1.98209	729.2	1.33428	0	0
		0.4262	0.0011		1.981	722.4	1.33523	0	0
		0.4292	0.00111		1.9799	702.4	1.33618	0	0
		0.4322	0.00111		1.9788	688.8	1.33713	0	0
		0.4352	0.00112		1.97771	687	1.33808	0	0
		0.4382	0.00113		1.97662	683	1.33903	0	0
		0.4412	0.00114		1.97553	678.6	1.33999	0	0
		0.4442	0.00114		1.97444	673.4	1.34094	0	0
		0.4472	0.00121		1.97335	655	1.34189	0	0
		0.4502	0.00122		1.97226	657.4	1.34284	0	0
		0.4532	0.00123		1.97118	648.8	1.34379	0	0
		0.4562	0.00123		1.9701	637.8	1.34474	0	0
		0.4592	0.00124		1.96901	644.2	1.34569	0	0
		0.4622	0.00125		1.96793	650	1.34664	0	0
		0.4652	0.00126		1.96685	625.6	1.34759	0	0
		0.4682	0.00133		1.96577	620.4	1.34854	0	0
		0.4712	0.00133		1.96469	620	1.3495	0	0
		0.4742	0.00134		1.96361	620.2	1.35045	0	0
		0.4772	0.00135		1.96254	610.4	1.3514	0	0
		0.4802	0.00136		1.96146	596.4	1.35235	0	0
		0.4832	0.00137		1.96039	596.8	1.3533	0	0
		0.4862	0.00144		1.95932	614.4	1.35425	0	0
		0.4892	0.00145		1.95825	581.8	1.3552	0	0
		0.4922	0.00146		1.95718	592.4	1.35615	0	0
		0.4952	0.00147		1.9561	601.2	1.3571	0	0
		0.4982	0.00147		1.95504	595	1.35805	0	0
		0.5012	0.00148		1.95397	591	1.359	0	0
		0.5042	0.00149		1.95291	588.6	1.35996	0	0
		0.5072	0.00157		1.95184	585.4	1.36091	0	0
		0.5102	0.00157		1.95078	576.6	1.36186	0	0
		0.5132	0.00158		1.94972	563.8	1.36281	0	0
		0.5162	0.00159		1.94866	569.6	1.36376	0	0
		0.5192	0.0016		1.9476	562.2	1.36471	0	0
		0.5222	0.00161		1.94654	572.4	1.36566	0	0
		0.5252	0.00162		1.94548	569.4	1.36661	0	0
		0.5282	0.0017		1.94442	571.2	1.36756	0	0
		0.5312	0.00171		1.94337	548.6	1.36851	0	0
		0.5342	0.00172		1.94232	562.8	1.36947	0	0
		0.5372	0.00173		1.94126	559.2	1.37042	0	0
		0.5402	0.00174		1.94021	564.8	1.37137	0	0
		0.5432	0.00174		1.93916	557.6	1.37232	0	0
		0.5462	0.00182		1.93811	556.2	1.37327	0	0
		0.5492	0.00183		1.93707	539.2	1.37422	0	0
		0.5523	0.00184		1.93602	535.4	1.37517	0	0
		0.5553	0.00185		1.93497	547.8	1.37612	0	0
		0.5583	0.00186		1.93393	547.6	1.37707	0	0
		0.5613	0.00187		1.93289	526	1.37802	0	0
		0.5643	0.00188		1.93184	525.4	1.37898	0	0
		0.5673	0.00197		1.9308	521.6	1.37993	0	0
		0.5703	0.00198		1.92976	523.6	1.38088	0	0
		0.5733	0.00199		1.92872	514.2	1.38183	0	0
		0.5763	0.002		1.92769	522	1.38278	0	0
		0.5793	0.00201		1.92665	535	1.38373	0	0
		0.5823	0.00202		1.92562	531.2	1.38468	0	0
		0.5853	0.0021		1.92458	512.4	1.38563	0	0
		0.5883	0.00211		1.92355	527.4	1.38658	0	0
		0.5913	0.00212		1.92252	516	1.38753	0	0
		0.5943	0.00213		1.92149	510.4	1.38849	0	0
		0.5973	0.00214		1.92046	510.4	1.38944	0	0
		0.6003	0.00216		1.91943	506.8	1.39039	0	0
		0.6033	0.00224		1.9184	503.8	1.39134	0	0
		0.6063	0.00225		1.91737	495.6	1.39229	0	0
		0.6093	0.00227		1.91635	489	1.39324	0	0
		0.6123	0.00228		1.91532	504.4	1.39419	0	0
		0.6153	0.00229		1.9143	486.2	1.39514	0	0
		0.6183	0.0023		1.91328	498.8	1.39609	0	0
		0.6213	0.00239		1.91226	492.6	1.39704	0	0
		0.6243	0.0024		1.91124	483.8	1.398	0	0
		0.6273	0.00241		1.91022	481.8	1.39895	0	0
		0.6303	0.00242		1.9092	483.4	1.3999	0	0
		0.6333	0.00243		1.90819	484.4	1.40085	0	0
		0.6363	0.00244		1.90717	468.2	1.4018	0	0
		0.6393	0.00254		1.90616	472.2	1.40275	0	0
		0.6423	0.00255		1.90515	475.6	1.4037	0	0
		0.6453	0.00256		1.90413	457.2	1.40465	0	0
		0.6483	0.00257		1.90312	457.8	1.4056	0	0
		0.6513	0.00258		1.90211	449.4	1.40655	0	0
		0.6543	0.0026		1.90111	457.8	1.40751	0	0
		0.6573	0.00261		1.9001	448	1.40846	0	0
		0.6603	0.0027		1.89909	455.6	1.40941	0	0
		0.6633	0.00272		1.89809	441.4	1.41036	0	0
		0.6663	0.00273		1.89708	450.2	1.41131	0	0
		0.6693	0.00274		1.89608	447	1.41226	0	0
		0.6723	0.00275		1.89508	435.6	1.41321	0	0
		0.6753	0.00276		1.89408	434.8	1.41416	0	0
		0.6783	0.00286		1.89307	433	1.41511	0	0
		0.6813	0.00287		1.89208	436.4	1.41606	0	0
		0.6843	0.00289		1.89108	440.6	1.41702	0	0
		0.6873	0.0029		1.89008	442.2	1.41797	0	0
		0.6903	0.00291		1.88909	415.6	1.41892	0	0
		0.6933	0.00301		1.88809	420.8	1.41987	0	0
		0.6963	0.00303		1.8871	430.8	1.42082	0	0
		0.6993	0.00304		1.88611	406.6	1.42177	0	0
		0.7023	0.00305		1.88512	417.4	1.42272	0	0
		0.7053	0.00306		1.88413	410.8	1.42367	0	0
		0.7083	0.00308		1.88314	404.8	1.42462	0	0
		0.7113	0.00318		1.88215	400	1.42557	0	0
		0.7143	0.00319		1.88116	412.6	1.42653	0	0
		0.7173	0.00321		1.88018	404.4	1.42748	0	0
		0.7203	0.00322		1.87919	403.8	1.42843	0	0
		0.7233	0.00323		1.87821	383.8	1.42938	0	0
		0.7263	0.00324		1.87722	394.4	1.43033	0	0
		0.7293	0.00335		1.87624	382.4	1.43128	0	0
		0.7323	0.00336		1.87526	378.8	1.43223	0	0
		0.7353	0.00338		1.87428	390.4	1.43318	0	0
		0.7383	0.00339		1.8733	372.4	1.43413	0	0
		0.7413	0.0034		1.87233	375.2	1.43508	0	0
		0.7443	0.00342		1.87135	373.8	1.43604	0	0
		0.7473	0.00353		1.87037	380.4	1.43699	0	0
		0.7503	0.00354		1.8694	375	1.43794	0	0
		0.7533	0.00355		1.86842	367.6	1.43889	0	0
		0.7563	0.00357		1.86745	365.6	1.43984	0	0
		0.7593	0.00358		1.86648	369.6	1.44079	0	0
		0.7623	0.00369		1.86551	364.2	1.44174	0	0
		0.7653	0.00371		1.86454	362.8	1.44269	0	0
		0.7683	0.00372		1.86357	354.6	1.44364	0	0
		0.7714	0.00373		1.86261	357.8	1.44459	0	0
		0.7744	0.00375		1.86164	357.4	1.44554	0	0
		0.7774	0.00376		1.86067	338.4	1.4465	0	0
		0.7804	0.00388		1.85971	356.4	1.44745	0	0
		0.7834	0.00389		1.85875	354	1.4484	0	0
		0.7864	0.0039		1.85778	358	1.44935	0	0
		0.7894	0.00392		1.85682	338.4	1.4503	0	0
		0.7924	0.00393		1.85586	347.2	1.45125	0	0
		0.7954	0.00405		1.8549	338.4	1.4522	0	0
		0.7984	0.00406		1.85395	335.6	1.45315	0	0
		0.8014	0.00408		1.85299	330.6	1.4541	0	0
		0.8044	0.00409		1.85203	340.4	1.45505	0	0
		0.8074	0.00411		1.85108	341.8	1.45601	0	0
		0.8104	0.00412		1.85012	345	1.45696	0	0
		0.8134	0.00424		1.84917	333	1.45791	0	0
		0.8164	0.00426		1.84822	342.2	1.45886	0	0
		0.8194	0.00427		1.84727	336.2	1.45981	0	0
		0.8224	0.00429		1.84632	324.2	1.46076	0	0
		0.8254	0.0043		1.84537	332.8	1.46171	0	0
		0.8284	0.00442		1.84442	331.2	1.46266	0	0
		0.8314	0.00444		1.84347	323.6	1.46361	0	0
		0.8344	0.00445		1.84253	322.2	1.46456	0	0
		0.8374	0.00447		1.84158	325.4	1.46552	0	0
		0.8404	0.00448		1.84064	322	1.46647	0	0
		0.8434	0.0046		1.83969	316.2	1.46742	0	0
		0.8464	0.00462		1.83875	329.2	1.46837	0	0
		0.8494	0.00464		1.83781	329	1.46932	0	0
		0.8524	0.00465		1.83687	312.4	1.47027	0	0
		0.8554	0.00467		1.83593	318.6	1.47122	0	0
		0.8584	0.00479		1.83499	314.4	1.47217	0	0
		0.8614	0.00481		1.83406	313	1.47312	0	0
		0.8644	0.00482		1.83312	311.4	1.47407	0	0
		0.8674	0.00484		1.83218	310.4	1.47503	0	0
		0.8704	0.00486		1.83125	308.4	1.47598	0	0
		0.8734	0.00487		1.83032	317.2	1.47693	0	0
		0.8764	0.005		1.82938	312.4	1.47788	0	0
		0.8794	0.00501		1.82845	314.6	1.47883	0	0
		0.8824	0.00503		1.82752	301.8	1.47978	0	0
		0.8854	0.00505		1.82659	309	1.48073	0	0
		0.8884	0.00506		1.82566	304.6	1.48168	0	0
		0.8914	0.00519		1.82474	301.8	1.48263	0	0
		0.8944	0.00521		1.82381	301.4	1.48358	0	0
		0.8974	0.00523		1.82288	300.4	1.48454	0	0
		0.9004	0.00524		1.82196	306.4	1.48549	0	0
		0.9034	0.00526		1.82104	304.2	1.48644	0	0
		0.9064	0.00539		1.82011	292.4	1.48739	0	0
		0.9094	0.00541		1.81919	289.6	1.48834	0	0
		0.9124	0.00542		1.81827	290.8	1.48929	0	0
		0.9154	0.00544		1.81735	286.6	1.49024	0	0
		0.9184	0.00557		1.81643	290.4	1.49119	0	0
		0.9214	0.00559		1.81551	295.6	1.49214	0	0
		0.9244	0.00561		1.8146	282.2	1.49309	0	0
		0.9274	0.00563		1.81368	285.6	1.49405	0	0
		0.9304	0.00564		1.81276	276	1.495	0	0
		0.9334	0.00578		1.81185	282.8	1.49595	0	0
		0.9364	0.0058		1.81094	278	1.4969	0	0
		0.9394	0.00581		1.81002	273.8	1.49785	0	0
		0.9424	0.00583		1.80911	268	1.4988	0	0
		0.9454	0.00585		1.8082	272.4	1.49975	0	0
		0.9484	0.00599		1.80729	268.8	1.5007	0	0
		0.9514	0.006		1.80638	275.6	1.50165	0	0
		0.9544	0.00602		1.80548	253.4	1.5026	0	0
		0.9574	0.00604		1.80457	256.4	1.50356	0	0
		0.9604	0.00606		1.80366	266.6	1.50451	0	0
		0.9634	0.0062		1.80276	254.8	1.50546	0	0
		0.9664	0.00622		1.80185	256.2	1.50641	0	0
		0.9694	0.00623		1.80095	249.2	1.50736	0	0
		0.9724	0.00625		1.80005	248.6	1.50831	0	0
		0.9754	0.00639		1.79915	251.6	1.50926	0	0
		0.9784	0.00641		1.79825	252	1.51021	0	0
		0.9814	0.00643		1.79735	258.8	1.51116	0	0
		0.9844	0.00645		1.79645	250.4	1.51211	0	0
		0.9874	0.00647		1.79555	251.8	1.51307	0	0
		0.9904	0.00661		1.79466	251.8	1.51402	0	0
		0.9935	0.00663		1.79376	249.6	1.51497	0	0
		0.9965	0.00665		1.79287	234.8	1.51592	0	0
		0.9995	0.00667		1.79197	241	1.51687	0	0
		1.0025	0.00681		1.79108	240.6	1.51782	0	0
		1.0055	0.00683		1.79019	225.2	1.51877	0	0
		1.0085	0.00685		1.7893	236	1.51972	0	0
		1.0115	0.00687		1.78841	242.6	1.52067	0	0
		1.0145	0.00689		1.78752	235.2	1.52162	0	0
		1.0175	0.00704		1.78663	225	1.52258	0	0
		1.0205	0.00706		1.78574	226.8	1.52353	0	0
		1.0235	0.00708		1.78485	224	1.52448	0	0
		1.0265	0.00709		1.78397	219.6	1.52543	0	0
		1.0295	0.00724		1.78308	225.4	1.52638	0	0
		1.0325	0.00726		1.7822	224.6	1.52733	0	0
		1.0355	0.00728		1.78131	220.2	1.52828	0	0
		1.0385	0.0073		1.78043	215.8	1.52923	0	0
		1.0415	0.00745		1.77955	222.2	1.53018	0	0
		1.0445	0.00747		1.77867	212.6	1.53113	0	0
		1.0475	0.00749		1.77779	209	1.53209	0	0
		1.0505	0.00751		1.77691	218.2	1.53304	0	0
		1.0535	0.00753		1.77604	206.8	1.53399	0	0
		1.0565	0.00769		1.77516	213.2	1.53494	0	0
		1.0595	0.00771		1.77428	206.4	1.53589	0	0
		1.0625	0.00773		1.77341	206.4	1.53684	0	0
		1.0655	0.00775		1.77254	196.4	1.53779	0	0
		1.0685	0.0079		1.77166	194	1.53874	0	0
		1.0715	0.00792		1.77079	203.2	1.53969	0	0
		1.0745	0.00794		1.76992	199.2	1.54064	0	0
		1.0775	0.00796		1.76905	192.8	1.54159	0	0
		1.0805	0.00812		1.76818	204	1.54255	0	0
		1.0835	0.00814		1.76731	200	1.5435	0	0
		1.0865	0.00816		1.76644	195.8	1.54445	0	0
		1.0895	0.00818		1.76557	180.6	1.5454	0	0
		1.0925	0.00834		1.76471	188.2	1.54635	0	0
		1.0955	0.00836		1.76384	190	1.5473	0	0
		1.0985	0.00838		1.76298	193.4	1.54825	0	0
		1.1015	0.0084		1.76211	192	1.5492	0	0
		1.1045	0.00856		1.76125	179.8	1.55015	0	0
		1.1075	0.00858		1.76039	182	1.5511	0	0
		1.1105	0.0086		1.75953	184.2	1.55206	0	0
		1.1135	0.00863		1.75867	188.6	1.55301	0	0
		1.1165	0.00879		1.75781	183.6	1.55396	0	0
		1.1195	0.00881		1.75695	175.6	1.55491	0	0
		1.1225	0.00883		1.75609	179.4	1.55586	0	0
		1.1255	0.00885		1.75523	173.2	1.55681	0	0
		1.1285	0.00901		1.75438	181	1.55776	0	0
		1.1315	0.00904		1.75352	164.4	1.55871	0	0
		1.1345	0.00906		1.75267	170.6	1.55966	0	0
		1.1375	0.00908		1.75182	177.4	1.56061	0	0
		1.1405	0.00924		1.75096	173	1.56157	0	0
		1.1435	0.00927		1.75011	170.8	1.56252	0	0
		1.1465	0.00929		1.74926	162.6	1.56347	0	0
		1.1495	0.00945		1.74841	173.2	1.56442	0	0
		1.1525	0.00948		1.74756	170.6	1.56537	0	0
		1.1555	0.0095		1.74671	161.6	1.56632	0	0
		1.1585	0.00952		1.74586	174	1.56727	0	0
		1.1615	0.00969		1.74502	169	1.56822	0	0
		1.1645	0.00971		1.74417	167	1.56917	0	0
		1.1675	0.00974		1.74333	157	1.57012	0	0
		1.1705	0.00976		1.74248	168.2	1.57108	0	0
		1.1735	0.00993		1.74164	157.6	1.57203	0	0
		1.1765	0.00995		1.7408	157.6	1.57298	0	0
		1.1795	0.00997		1.73996	161.2	1.57393	0	0
		1.1825	0.01014		1.73912	161.2	1.57488	0	0
		1.1855	0.01017		1.73827	162.2	1.57583	0	0
		1.1885	0.01019		1.73743	154.2	1.57678	0	0
		1.1915	0.01021		1.7366	167.4	1.57773	0	0
		1.1945	0.01039		1.73576	158.4	1.57868	0	0
		1.1975	0.01041		1.73492	154.8	1.57963	0	0
		1.2005	0.01043		1.73409	154.4	1.58059	0	0
		1.2035	0.01061		1.73325	158.6	1.58154	0	0
		1.2065	0.01063		1.73242	152.2	1.58249	0	0
		1.2095	0.01065		1.73158	158.8	1.58344	0	0
		1.2126	0.01068		1.73075	157	1.58439	0	0
		1.2156	0.01085		1.72992	153.8	1.58534	0	0
		1.2186	0.01088		1.72909	155	1.58629	0	0
		1.2216	0.0109		1.72826	158.4	1.58724	0	0
		1.2246	0.01108		1.72743	165.4	1.58819	0	0
		1.2276	0.0111		1.7266	158.6	1.58914	0	0
		1.2306	0.01113		1.72577	162.2	1.5901	0	0
		1.2336	0.0113		1.72495	161.8	1.59105	0	0
		1.2366	0.01133		1.72412	153.2	1.592	0	0
		1.2396	0.01135		1.72329	158.6	1.59295	0	0
		1.2426	0.01138		1.72247	157.8	1.5939	0	0
		1.2456	0.01156		1.72165	157.2	1.59485	0	0
		1.2486	0.01158		1.72082	169.2	1.5958	0	0
		1.2516	0.01161		1.72	165.2	1.59675	0	0
		1.2546	0.01179		1.71918	163.6	1.5977	0	0
		1.2576	0.01181		1.71836	175.6	1.59865	0	0
		1.2606	0.01184		1.71754	169.8	1.59961	0	0
		1.2636	0.01202		1.71672	172.6	1.60056	0	0
		1.2666	0.01204		1.7159	172.8	1.60151	0	0
		1.2696	0.01207		1.71509	178.6	1.60246	0	0
		1.2726	0.01225		1.71427	175.6	1.60341	0	0
		1.2756	0.01228		1.71346	167.4	1.60436	0	0
		1.2786	0.0123		1.71264	171.8	1.60531	0	0
		1.2816	0.01249		1.71183	172	1.60626	0	0
		1.2846	0.01251		1.71101	172.6	1.60721	0	0
		1.2876	0.01254		1.7102	183.2	1.60816	0	0
		1.2906	0.01272		1.70939	179.8	1.60912	0	0
		1.2936	0.01275		1.70858	182.8	1.61007	0	0
		1.2966	0.01278		1.70777	185.4	1.61102	0	0
		1.2996	0.0128		1.70696	190.6	1.61197	0	0
		1.3026	0.01299		1.70615	194.8	1.61292	0	0
		1.3056	0.01302		1.70534	188	1.61387	0	0
		1.3086	0.0132		1.70454	192.4	1.61482	0	0
		1.3116	0.01323		1.70373	197.4	1.61577	0	0
		1.3146	0.01326		1.70292	196.8	1.61672	0	0
		1.3176	0.01344		1.70212	204.2	1.61767	0	0
		1.3206	0.01347		1.70131	215.2	1.61863	0	0
		1.3236	0.0135		1.70051	203	1.61958	0	0
		1.3266	0.01369		1.69971	207.2	1.62053	0	0
		1.3296	0.01372		1.69891	219.4	1.62148	0	0
		1.3326	0.01374		1.69811	218.8	1.62243	0	0
		1.3356	0.01393		1.69731	227.2	1.62338	0	0
		1.3386	0.01396		1.69651	216	1.62433	0	0
		1.3416	0.01399		1.69571	233.2	1.62528	0	0
		1.3446	0.01418		1.69491	238.2	1.62623	0	0
		1.3476	0.01421		1.69411	235.4	1.62718	0	0
		1.3506	0.01424		1.69332	235.6	1.62813	0	0
		1.3536	0.01443		1.69252	244.8	1.62909	0	0
		1.3566	0.01446		1.69173	256.2	1.63004	0	0
		1.3596	0.01465		1.69094	251.6	1.63099	0	0
		1.3626	0.01468		1.69014	262.8	1.63194	0	0
		1.3656	0.01471		1.68935	273.2	1.63289	0	0
		1.3686	0.0149		1.68856	275.6	1.63384	0	0
		1.3716	0.01493		1.68777	276.8	1.63479	0	0
		1.3746	0.01496		1.68698	278.2	1.63574	0	0
		1.3776	0.01516		1.68619	298.2	1.63669	0	0
		1.3806	0.01519		1.6854	298.4	1.63764	0	0
		1.3836	0.01538		1.68461	299.2	1.6386	0	0
		1.3866	0.01541		1.68382	307.4	1.63955	0	0
		1.3896	0.01544		1.68304	311	1.6405	0	0
		1.3926	0.01564		1.68225	313.8	1.64145	0	0
		1.3956	0.01567		1.68147	332.6	1.6424	0	0
		1.3986	0.01587		1.68068	327	1.64335	0	0
		1.4016	0.0159		1.6799	329	1.6443	0	0
		1.4046	0.01593		1.67912	335.8	1.64525	0	0
		1.4076	0.01613		1.67834	349	1.6462	0	0
		1.4106	0.01616		1.67755	359.6	1.64715	0	0
		1.4136	0.01636		1.67677	366.4	1.64811	0	0
		1.4166	0.01639		1.676	388.8	1.64906	0	0
		1.4196	0.01642		1.67522	375.2	1.65001	0	0
		1.4226	0.01662		1.67444	386.2	1.65096	0	0
		1.4256	0.01665		1.67366	394	1.65191	0	0
		1.4286	0.01686		1.67288	402	1.65286	0	0
		1.4317	0.01689		1.67211	415	1.65381	0	0
		1.4347	0.01692		1.67133	407	1.65476	0	0
		1.4377	0.01712		1.67056	421.2	1.65571	0	0
		1.4407	0.01715		1.66979	426.8	1.65666	0	0
		1.4437	0.01736		1.66901	438	1.65762	0	0
		1.4467	0.01739		1.66824	455.2	1.65857	0	0
		1.4497	0.0176		1.66747	452.8	1.65952	0	0
		1.4527	0.01763		1.6667	468	1.66047	0	0
		1.4557	0.01766		1.66593	491.8	1.66142	0	0
		1.4587	0.01786		1.66516	482.8	1.66237	0	0
		1.4617	0.0179		1.66439	511	1.66332	0	0
		1.4647	0.0181		1.66362	503.8	1.66427	0	0
		1.4677	0.01814		1.66286	524	1.66522	0	0
		1.4707	0.01835		1.66209	538	1.66617	0	0
		1.4737	0.01838		1.66132	513.4	1.66713	0	0
		1.4767	0.01859		1.66056	549.8	1.66808	0	0
		1.4797	0.01862		1.65979	555.4	1.66903	0	0
		1.4827	0.01883		1.65903	571.2	1.66998	0	0
		1.4857	0.01886		1.65827	578.2	1.67093	0	0
		1.4887	0.01907		1.65751	590.4	1.67188	0	0
		1.4917	0.01911		1.65674	594	1.67283	0	0
		1.4947	0.01932		1.65598	621.8	1.67378	0	0
		1.4977	0.01935		1.65522	601.6	1.67473	0	0
		1.5007	0.01938		1.65446	623.6	1.67568	0	0
		1.5037	0.0196		1.65371	637	1.67664	0	0
		1.5067	0.01963		1.65295	654.8	1.67759	0	0
		1.5097	0.01984		1.65219	662.2	1.67854	0	0
		1.5127	0.01988		1.65144	673.2	1.67949	0	0
		1.5157	0.02009		1.65068	686	1.68044	0	0
		1.5187	0.02012		1.64992	709.4	1.68139	0	0
		1.5217	0.02034		1.64917	719.6	1.68234	0	0
		1.5247	0.02056		1.64842	715.8	1.68329	0	0
		1.5277	0.02059		1.64766	731.8	1.68424	0	0
		1.5307	0.02081		1.64691	757.2	1.68519	0	0
		1.5337	0.02084		1.64616	779.4	1.68615	0	0
		1.5367	0.02106		1.64541	792	1.6871	0	0
		1.5397	0.02109		1.64466	804.6	1.68805	0	0
		1.5427	0.02131		1.64391	812.8	1.689	0	0
		1.5457	0.02134		1.64316	825.2	1.68995	0	0
		1.5487	0.02156		1.64241	828.4	1.6909	0	0
		1.5517	0.0216		1.64167	847.6	1.69185	0	0
		1.5547	0.02182		1.64092	883.2	1.6928	0	0
		1.5577	0.02185		1.64017	892.4	1.69375	0	0
		1.5607	0.02207		1.63943	887.6	1.6947	0	0
		1.5637	0.0223		1.63868	930.6	1.69566	0	0
		1.5667	0.02233		1.63794	925	1.69661	0	0
		1.5697	0.02255		1.6372	949.4	1.69756	0	0
		1.5727	0.02259		1.63646	961.8	1.69851	0	0
		1.5757	0.02281		1.63571	963.4	1.69946	0	0
		1.5787	0.02303		1.63497	997.6	1.70041	0	0
		1.5817	0.02307		1.63423	1002.4	1.70136	0	0
		1.5847	0.02329		1.63349	998.6	1.70231	0	0
		1.5877	0.02333		1.63275	1035.8	1.70326	0	0
		1.5907	0.02355		1.63201	1038	1.70421	0	0
		1.5937	0.02378		1.63128	1045	1.70517	0	0
		1.5967	0.02382		1.63054	1084	1.70612	0	0
		1.5997	0.02404		1.62981	1108.2	1.70707	0	0
		1.6027	0.02408		1.62907	1113.6	1.70802	0	0
		1.6057	0.0243		1.62834	1124.6	1.70897	0	0
		1.6087	0.02453		1.6276	1153.4	1.70992	0	0
		1.6117	0.02457		1.62687	1170.2	1.71087	0	0
		1.6147	0.0248		1.62613	1169.8	1.71182	0	0
		1.6177	0.02503		1.6254	1184.8	1.71277	0	0
		1.6207	0.02506		1.62467	1189.8	1.71372	0	0
		1.6237	0.02529		1.62394	1203.6	1.71467	0	0
		1.6267	0.02552		1.62321	1237.2	1.71563	0	0
		1.6297	0.02556		1.62248	1228.6	1.71658	0	0
		1.6327	0.02579		1.62175	1245.4	1.71753	0	0
		1.6357	0.02602		1.62102	1276	1.71848	0	0
		1.6387	0.02625		1.62029	1276	1.71943	0	0
		1.6417	0.02629		1.61957	1314.4	1.72038	0	0
		1.6447	0.02652		1.61884	1321.4	1.72133	0	0
		1.6477	0.02675		1.61812	1327.8	1.72228	0	0
		1.6507	0.02679		1.61739	1351.2	1.72323	0	0
		1.6538	0.02703		1.61667	1354.2	1.72418	0	0
		1.6568	0.02726		1.61594	1386.2	1.72514	0	0
		1.6598	0.02749		1.61522	1391	1.72609	0	0
		1.6628	0.02753		1.6145	1402	1.72704	0	0
		1.6658	0.02777		1.61378	1423.8	1.72799	0	0
		1.6688	0.028		1.61306	1451.4	1.72894	0	0
		1.6718	0.02824		1.61234	1460	1.72989	0	0
		1.6748	0.02848		1.61162	1459.4	1.73084	0	0
		1.6778	0.02851		1.6109	1488.8	1.73179	0	0
		1.6808	0.02875		1.61018	1478.6	1.73274	0	0
		1.6838	0.02899		1.60946	1495.6	1.73369	0	0
		1.6868	0.02923		1.60875	1523.4	1.73465	0	0
		1.6898	0.02946		1.60803	1522.6	1.7356	0	0
		1.6928	0.0297		1.60731	1559.4	1.73655	0	0
		1.6958	0.02974		1.6066	1572.4	1.7375	0	0
		1.6988	0.02998		1.60588	1591.8	1.73845	0	0
		1.7018	0.03022		1.60517	1592.4	1.7394	0	0
		1.7048	0.03046		1.60446	1576.4	1.74035	0	0
		1.7078	0.0307		1.60375	1568.6	1.7413	0	0
		1.7108	0.03094		1.60303	1597.8	1.74225	0	0
		1.7138	0.03118		1.60232	1614.2	1.7432	0	0
		1.7168	0.03143		1.60161	1629.2	1.74416	0	0
		1.7198	0.03167		1.6009	1621.4	1.74511	0	0
		1.7228	0.03191		1.60019	1626	1.74606	0	0
		1.7258	0.03215		1.59949	1653.2	1.74701	0	0
		1.7288	0.0324		1.59878	1642.2	1.74796	0	0
		1.7318	0.03264		1.59807	1651.8	1.74891	0	0
		1.7348	0.03288		1.59737	1685.6	1.74986	0	0
		1.7378	0.03313		1.59666	1679	1.75081	0	0
		1.7408	0.03337		1.59595	1680.2	1.75176	0	0
		1.7438	0.03362		1.59525	1686	1.75271	0	0
		1.7468	0.03386		1.59455	1694.8	1.75367	0	0
		1.7498	0.03411		1.59384	1693	1.75462	0	0
		1.7528	0.03436		1.59314	1689.2	1.75557	0	0
		1.7558	0.0346		1.59244	1705.6	1.75652	0	0
		1.7588	0.03485		1.59174	1702	1.75747	0	0
		1.7618	0.0351		1.59103	1710.4	1.75842	0	0
		1.7648	0.03555		1.59033	1721.2	1.75937	0	0
		1.7678	0.0358		1.58964	1715	1.76032	0	0
		1.7708	0.03605		1.58894	1731.8	1.76127	0	0
		1.7738	0.03629		1.58824	1721.2	1.76222	0	0
		1.7768	0.03654		1.58754	1719.2	1.76318	0	0
		1.7798	0.037		1.58684	1725.2	1.76413	0	0
		1.7828	0.03725		1.58615	1731.8	1.76508	0	1e-05
		1.7858	0.0375		1.58545	1752.2	1.76603	0	1e-05
		1.7888	0.03796		1.58476	1736.2	1.76698	0	1e-05
		1.7918	0.03821		1.58406	1715	1.76793	0	1e-05
		1.7948	0.03846		1.58337	1730.8	1.76888	0	1e-05
		1.7978	0.03892		1.58267	1744.8	1.76983	0	1e-05
		1.8008	0.03917		1.58198	1754	1.77078	0	1e-05
		1.8038	0.03963		1.58129	1748	1.77173	0	1e-05
		1.8068	0.03989		1.5806	1766	1.77269	0	2e-05
		1.8098	0.04035		1.57991	1770.2	1.77364	0	2e-05
		1.8128	0.0406		1.57922	1731.4	1.77459	0	2e-05
		1.8158	0.04107		1.57853	1773.2	1.77554	0	2e-05
		1.8188	0.04132		1.57784	1753.6	1.77649	0	3e-05
		1.8218	0.04179		1.57715	1724.4	1.77744	0	3e-05
		1.8248	0.04204		1.57646	1748.4	1.77839	0	4e-05
		1.8278	0.04251		1.57578	1754.8	1.77934	0	4e-05
		1.8308	0.04297		1.57509	1756	1.78029	0	5e-05
		1.8338	0.04344		1.5744	1762	1.78124	0	6e-05
		1.8368	0.0437		1.57372	1762.8	1.7822	0	6e-05
		1.8398	0.04417		1.57303	1758.6	1.78315	0	7e-05
		1.8428	0.04463		1.57235	1774.2	1.7841	0	8e-05
		1.8458	0.0451		1.57167	1764.6	1.78505	0	9e-05
		1.8488	0.04557		1.57098	1757.2	1.786	0	0.0001
		1.8518	0.04604		1.5703	1778.6	1.78695	0	0.00012
		1.8548	0.04651		1.56962	1758.8	1.7879	0	0.00014
		1.8578	0.04699		1.56894	1766	1.78885	0	0.00015
		1.8608	0.04746		1.56826	1764.8	1.7898	0	0.00017
		1.8638	0.04793		1.56758	1770.4	1.79075	0	0.0002
		1.8668	0.04862		1.5669	1774.2	1.79171	0	0.00022
		1.8698	0.04909		1.56622	1765.6	1.79266	0	0.00025
		1.8729	0.04957		1.56554	1745.4	1.79361	0	0.00029
		1.8759	0.05026		1.56487	1748.4	1.79456	0	0.00032
		1.8789	0.05073		1.56419	1766	1.79551	0	0.00037
		1.8819	0.05142		1.56351	1783.2	1.79646	0	0.00041
		1.8849	0.0519		1.56284	1773.2	1.79741	0	0.00047
		1.8879	0.05259		1.56216	1766.4	1.79836	0	0.00053
		1.8909	0.05328		1.56149	1759.8	1.79931	0	0.00059
		1.8939	0.05398		1.56081	1792.6	1.80026	0	0.00067
		1.8969	0.05445		1.56014	1776.8	1.80122	0	0.00076
		1.8999	0.05515		1.55947	1792.8	1.80217	0	0.00085
		1.9029	0.05606		1.5588	1799	1.80312	0	0.00096
		1.9059	0.05675		1.55813	1784	1.80407	0	0.00108
		1.9089	0.05745		1.55745	1779.6	1.80502	0	0.00121
		1.9119	0.05836		1.55678	1815.4	1.80597	0	0.00136
		1.9149	0.05906		1.55611	1775	1.80692	0	0.00153
		1.9179	0.05997		1.55545	1782	1.80787	0	0.00172
		1.9209	0.06089		1.55478	1800.8	1.80882	0	0.00193
		1.9239	0.06159		1.55411	1772.8	1.80977	0	0.00216
		1.9269	0.06272		1.55344	1802.4	1.81072	0	0.00242
		1.9299	0.06364		1.55278	1808.8	1.81168	0	0.00271
		1.9329	0.06455		1.55211	1784	1.81263	0	0.00304
		1.9359	0.06569		1.55144	1794.8	1.81358	0	0.0034
		1.9389	0.06682		1.55078	1809.8	1.81453	0	0.0038
		1.9419	0.06796		1.55011	1842	1.81548	0	0.00425
		1.9449	0.0691		1.54945	1825.6	1.81643	0	0.00475
		1.9479	0.07024		1.54879	1850.2	1.81738	0	0.00531
		1.9509	0.07159		1.54812	1844.4	1.81833	0	0.00592
		1.9539	0.07295		1.54746	1813.8	1.81928	0	0.00661
		1.9569	0.07431		1.5468	1823	1.82023	0	0.00737
		1.9599	0.07566		1.54614	1845.8	1.82119	0	0.00821
		1.9629	0.07724		1.54548	1847.8	1.82214	0	0.00914
		1.9659	0.07882		1.54482	1865.6	1.82309	0	0.01018
		1.9689	0.08062		1.54416	1876.2	1.82404	0	0.01132
		1.9719	0.08219		1.5435	1883.4	1.82499	0	0.01259
		1.9749	0.08421		1.54284	1882.8	1.82594	0	0.014
		1.9779	0.08622		1.54219	1860	1.82689	0	0.01555
		1.9809	0.08824		1.54153	1891.8	1.82784	0	0.01726
		1.9839	0.09048		1.54087	1914	1.82879	0	0.01916
		1.9869	0.09271		1.54022	1903.2	1.82974	0	0.02125
		1.9899	0.09516		1.53956	1932.4	1.8307	0	0.02355
		1.9929	0.09784		1.53891	1912.6	1.83165	0	0.02609
		1.9959	0.10073		1.53825	1900.8	1.8326	0	0.02889
		1.9989	0.10362		1.5376	1949.2	1.83355	0	0.03197
		2.0019	0.10673		1.53695	1947.6	1.8345	0	0.03537
		2.0049	0.11027		1.5363	1960.2	1.83545	0	0.0391
		2.0079	0.11404		1.53564	1967.4	1.8364	0	0.04321
		2.0109	0.11802		1.53499	1999	1.83735	0	0.04772
		2.0139	0.12221		1.53434	1999.6	1.8383	0	0.05267
		2.0169	0.12684		1.53369	1994	1.83925	0	0.05811
		2.0199	0.13191		1.53304	2003.4	1.84021	0	0.06407
		2.0229	0.13741		1.53239	2033.8	1.84116	0	0.07061
		2.0259	0.14333		1.53175	2022.8	1.84211	0	0.07777
		2.0289	0.14991		1.5311	2061	1.84306	0	0.08561
		2.0319	0.15692		1.53045	2089.4	1.84401	0	0.0942
		2.0349	0.165		1.5298	2082.6	1.84496	0	0.10359
		2.0379	0.17373		1.52916	2077.8	1.84591	0	0.11386
		2.0409	0.18353		1.52851	2123.4	1.84686	0	0.12508
		2.0439	0.1944		1.52787	2139	1.84781	0	0.13734
		2.0469	0.20655		1.52722	2134.2	1.84876	0	0.15071
		2.0499	0.22019		1.52658	2149	1.84972	0	0.1653
		2.0529	0.23596		1.52594	2185.8	1.85067	0	0.1812
		2.0559	0.25363		1.52529	2197.4	1.85162	0	0.19853
		2.0589	0.27405		1.52465	2210.4	1.85257	0	0.2174
		2.0619	0.29763		1.52401	2216	1.85352	0	0.23794
		2.0649	0.32519		1.52337	2245.6	1.85447	0	0.26028
		2.0679	0.35734		1.52273	2282.2	1.85542	0	0.28457
		2.0709	0.39575		1.52209	2278.8	1.85637	0	0.31096
		2.0739	0.44138		1.52145	2289	1.85732	0	0.33961
		2.0769	0.49691		1.52081	2304.4	1.85827	0	0.37071
		2.0799	0.56492		1.52017	2341.8	1.85923	0	0.40444
		2.0829	0.64962		1.51953	2352	1.86018	0	0.44101
		2.0859	0.75654		1.51889	2349.6	1.86113	0	0.48063
		2.0889	0.89415		1.51826	2380	1.86208	0	0.52354
		2.092	1.07417		1.51762	2361.8	1.86303	0	0.56996
		2.095	1.31541		1.51699	2415.4	1.86398	0	0.62018
		2.098	1.64515		1.51635	2438.8	1.86493	0	0.67447
		2.101	2.10574		1.51572	2423.6	1.86588	0	0.73311
		2.104	2.75869		1.51508	2485.2	1.86683	0	0.79644
		2.107	3.67992		1.51445	2472	1.86778	0	0.86477
		2.11	4.91281		1.51382	2477.6	1.86874	0	0.93847
		2.113	6.3115		1.51318	2539.8	1.86969	0	1.01791
		2.116	7.33662		1.51255	2543.4	1.87064	0	1.10349
		2.119	7.33416		1.51192	2583	1.87159	0	1.19563
		2.122	6.32784		1.51129	2591.4	1.87254	0	1.29478
		2.125	4.96122		1.51066	2592.2	1.87349	0	1.4014
		2.128	3.74707		1.51003	2644	1.87444	0	1.51601
		2.131	2.83456		1.5094	2643	1.87539	0	1.63911
		2.134	2.18838		1.50877	2658.6	1.87634	0	1.77127
		2.137	1.73617		1.50815	2684.2	1.87729	0	1.91308
		2.14	1.41677		1.50752	2720	1.87825	0	2.06514
		2.143	1.18942		1.50689	2766.6	1.8792	0	2.2281
		2.146	1.02825		1.50626	2759.6	1.88015	0	2.40265
		2.149	0.91769		1.50564	2764	1.8811	0	2.58951
		2.152	0.84955		1.50501	2829.8	1.88205	0	2.78941
		2.155	0.81967		1.50439	2822	1.883	0	3.00315
		2.158	0.82198		1.50376	2868.8	1.88395	0	3.23156
		2.161	0.83857		1.50314	2893.8	1.8849	0	3.47549
		2.164	0.83011		1.50252	2900.2	1.88585	0	3.73586
		2.167	0.76856		1.50189	2938.4	1.8868	0	4.0136
		2.17	0.67492		1.50127	2981.4	1.88776	0	4.3097
		2.173	0.5853		1.50065	3002.8	1.88871	0	4.6252
		2.176	0.51586		1.50003	3041.4	1.88966	0	4.96116
		2.179	0.46683		1.49941	3062.8	1.89061	0	5.3187
		2.182	0.43525		1.49879	3074.8	1.89156	0	5.69899
		2.185	0.41736		1.49817	3094.8	1.89251	0	6.10323
		2.188	0.41043		1.49755	3125	1.89346	0	6.53268
		2.191	0.40761		1.49693	3158.2	1.89441	0	6.98863
		2.194	0.40009		1.49631	3193.4	1.89536	0	7.47245
		2.197	0.38385		1.4957	3241.4	1.89631	0	7.98553
		2.2	0.36392		1.49508	3251.4	1.89726	0	8.52931
		2.203	0.34758		1.49446	3292.4	1.89822	0	9.1053
		2.206	0.33753		1.49385	3359.6	1.89917	0	9.71502
		2.209	0.33401		1.49323	3365.8	1.90012	0	10.3601
		2.212	0.33626		1.49262	3391.4	1.90107	0	11.0421
		2.215	0.3445		1.492	3445.6	1.90202	0	11.7628
		2.218	0.3594		1.49139	3461	1.90297	0	12.5239
		2.221	0.3821		1.49077	3482.4	1.90392	0	13.3272
		2.224	0.41469		1.49016	3545.2	1.90487	0	14.1744
		2.227	0.46116		1.48955	3570.8	1.90582	0	15.0675
		2.23	0.52668		1.48894	3591.4	1.90677	0	16.0085
		2.233	0.61765		1.48833	3644.2	1.90773	0	16.9991
		2.236	0.73722		1.48771	3683.6	1.90868	0	18.0415
		2.239	0.87268		1.4871	3712.4	1.90963	0	19.1377
		2.242	0.98662		1.4865	3718.2	1.91058	0	20.2897
		2.245	1.05002		1.48589	3740.8	1.91153	0	21.4996
		2.248	1.08123		1.48528	3833.4	1.91248	0	22.7696
		2.251	1.12578		1.48467	3814.2	1.91343	0	24.1019
		2.254	1.22974		1.48406	3890.2	1.91438	0	25.4986
		2.257	1.42009		1.48345	3900.6	1.91533	0	26.9619
		2.26	1.6748		1.48285	3945.2	1.91628	0	28.494
		2.263	1.88013		1.48224	3962.8	1.91724	0	30.0973
		2.266	1.8757		1.48164	4004.4	1.91819	0	31.7739
		2.269	1.65432		1.48103	4030.2	1.91914	0	33.5262
		2.272	1.36842		1.48043	4093.4	1.92009	0	35.3563
		2.275	1.13196		1.47982	4113.2	1.92104	0	37.2666
		2.278	0.97248		1.47922	4161.4	1.92199	0	39.2592
		2.281	0.87914		1.47861	4166.8	1.92294	0	41.3365
		2.284	0.83165		1.47801	4198.2	1.92389	0	43.5006
		2.287	0.81247		1.47741	4249.8	1.92484	0	45.7537
		2.29	0.81816		1.47681	4265.2	1.92579	0	48.098
		2.293	0.85744		1.47621	4297.6	1.92675	0	50.5356
		2.296	0.93773		1.47561	4354	1.9277	0	53.0686
		2.299	1.06224		1.47501	4391.8	1.92865	0	55.6991
		2.302	1.23351		1.47441	4411	1.9296	0	58.4289
		2.305	1.4418		1.47381	4478.8	1.93055	0	61.26
		2.308	1.6455		1.47321	4485.8	1.9315	0	64.1942
		2.311	1.80527		1.47261	4515.6	1.93245	0	67.2333
		2.3141	1.9107		1.47201	4547	1.9334	0	70.379
		2.3171	1.92925		1.47142	4636.8	1.93435	0	73.6327
		2.3201	1.8195		1.47082	4631.4	1.9353	0	76.9961
		2.3231	1.60423		1.47022	4682.2	1.93626	0	80.4704
		2.3261	1.35732		1.46963	4725	1.93721	0	84.0569
		2.3291	1.13165		1.46903	4722	1.93816	0	87.7567
		2.3321	0.94808		1.46844	4730.2	1.93911	0	91.5707
		2.3351	0.81187		1.46784	4774.4	1.94006	0	95.4999
		2.3381	0.71822		1.46725	4861	1.94101	0	99.5449
		2.3411	0.65905		1.46666	4868.4	1.94196	0	103.706
		2.3441	0.62739		1.46606	4866.2	1.94291	0	107.984
		2.3471	0.61855		1.46547	4864	1.94386	0	112.379
		2.3501	0.63058		1.46488	4913.4	1.94481	0	116.891
		2.3531	0.6629		1.46429	4935.6	1.94577	0	121.519
		2.3561	0.71212		1.4637	4978.8	1.94672	0	126.263
		2.3591	0.76795		1.46311	4998.4	1.94767	0	131.124
		2.3621	0.80464		1.46252	5002.2	1.94862	0	136.099
		2.3651	0.79785		1.46193	5049.8	1.94957	0	141.188
		2.3681	0.7621		1.46134	5039.8	1.95052	0	146.39
		2.3711	0.73062		1.46075	5006.4	1.95147	0	151.703
		2.3741	0.72052		1.46016	5085.4	1.95242	0	157.125
		2.3771	0.73597		1.45958	5055.8	1.95337	0	162.655
		2.3801	0.77701		1.45899	5084.6	1.95432	0	168.29
		2.3831	0.84552		1.4584	5090	1.95528	0	174.028
		2.3861	0.94332		1.45782	5112.2	1.95623	0	179.867
		2.3891	1.06963		1.45723	5094.4	1.95718	0	185.802
		2.3921	1.21858		1.45665	5120.6	1.95813	0	191.832
		2.3951	1.39244		1.45606	5126.2	1.95908	0	197.953
		2.3981	1.61977		1.45548	5116.4	1.96003	0	204.16
		2.4011	1.94332		1.45489	5147.2	1.96098	0	210.451
		2.4041	2.40765		1.45431	5191.2	1.96193	0	216.82
		2.4071	3.06409		1.45373	5125.4	1.96288	0	223.264
		2.4101	3.94928		1.45315	5168.8	1.96383	1e-05	229.777
		2.4131	4.96567		1.45256	5191	1.96479	1e-05	236.355
		2.4161	5.72069		1.45198	5201	1.96574	1e-05	242.992
		2.4191	5.73672		1.4514	5174	1.96669	2e-05	249.684
		2.4221	5.082		1.45082	5194.4	1.96764	3e-05	256.423
		2.4251	4.27965		1.45024	5148.6	1.96859	4e-05	263.205
		2.4281	3.68819		1.44966	5182.2	1.96954	5e-05	270.023
		2.4311	3.36558		1.44908	5189	1.97049	8e-05	276.87
		2.4341	3.18587		1.44851	5185.4	1.97144	0.00011	283.741
		2.4371	2.96366		1.44793	5180.4	1.97239	0.00016	290.628
		2.4401	2.64974		1.44735	5226.2	1.97334	0.00023	297.525
		2.4431	2.35371		1.44677	5191.4	1.9743	0.00032	304.424
		2.4461	2.16104		1.4462	5185	1.97525	0.00046	311.317
		2.4491	2.06624		1.44562	5212.6	1.9762	0.00064	318.198
		2.4521	2.01193		1.44505	5195	1.97715	0.0009	325.058
		2.4551	1.95809		1.44447	5203.4	1.9781	0.00126	331.891
		2.4581	1.90806		1.4439	5196.6	1.97905	0.00175	338.687
		2.4611	1.88274		1.44332	5187	1.98	0.00243	345.439
		2.4641	1.91362		1.44275	5170.4	1.98095	0.00336	352.139
		2.4671	2.01225		1.44218	5172.8	1.9819	0.00462	358.779
		2.4701	2.15267		1.4416	5178.6	1.98285	0.00633	365.35
		2.4731	2.29181		1.44103	5149.2	1.9838	0.00863	371.844
		2.4761	2.38006		1.44046	5141.2	1.98476	0.01172	378.253
		2.4791	2.37924		1.43989	5173	1.98571	0.01586	384.568
		2.4821	2.30761		1.43932	5155.8	1.98666	0.02137	390.782
		2.4851	2.219		1.43875	5129	1.98761	0.02867	396.885
		2.4881	2.1379		1.43818	5105	1.98856	0.03832	402.87
		2.4911	2.08968		1.43761	5057.2	1.98951	0.051	408.729
		2.4941	2.10169		1.43704	5097.8	1.99046	0.06761	414.453
		2.4971	2.16038		1.43647	5072.8	1.99141	0.08925	420.034
		2.5001	2.21182		1.4359	5078.6	1.99236	0.11736	425.464
		2.5031	2.2204		1.43533	4974.4	1.99331	0.15368	430.737
		2.5061	2.24116		1.43477	4985.6	1.99427	0.20042	435.843
		2.5091	2.3526		1.4342	4994	1.99522	0.26032	440.776
		2.5121	2.55036		1.43363	5025.6	1.99617	0.33674	445.529
		2.5151	2.74009		1.43307	5004.2	1.99712	0.43383	450.094
		2.5181	2.86268		1.4325	4912.6	1.99807	0.55664	454.465
		2.5211	2.9803		1.43194	4860.8	1.99902	0.71131	458.635
		2.5241	3.10749		1.43137	4927.4	1.99997	0.90526	462.598
		2.5271	3.10436		1.43081	4868.4	2.00092	1.1474	466.348
		2.5301	2.88		1.43025	4854	2.00187	1.4484	469.879
		2.5332	2.52953		1.42968	4788.8	2.00282	1.82093	473.186
		2.5362	2.16262		1.42912	4782	2.00378	2.27995	476.263
		2.5392	1.82338		1.42856	4790.8	2.00473	2.84308	479.106
		2.5422	1.53965		1.428	4699.6	2.00568	3.53087	481.711
		2.5452	1.32246		1.42744	4684.8	2.00663	4.36722	484.073
		2.5482	1.15933		1.42687	4683.2	2.00758	5.3797	486.189
		2.5512	1.03584		1.42631	4636.6	2.00853	6.59996	488.055
		2.5542	0.9468		1.42575	4603.2	2.00948	8.06407	489.668
		2.5572	0.88785		1.42519	4614.8	2.01043	9.81291	491.027
		2.5602	0.85391		1.42463	4562.8	2.01138	11.8924	492.128
		2.5632	0.83863		1.42408	4499.4	2.01233	14.354	492.97
		2.5662	0.83886		1.42352	4467.4	2.01329	17.2547	493.552
		2.5692	0.85308		1.42296	4455.8	2.01424	20.6571	493.872
		2.5722	0.87699		1.4224	4404.2	2.01519	24.6299	493.931
		2.5752	0.90774		1.42185	4378.8	2.01614	29.2473	493.727
		2.5782	0.95137		1.42129	4354	2.01709	34.5891	493.262
		2.5812	1.02026		1.42073	4328.8	2.01804	40.7401	492.537
		2.5842	1.12498		1.42018	4294.8	2.01899	47.7898	491.551
		2.5872	1.27191		1.41962	4233.2	2.01994	55.8314	490.308
		2.5902	1.45658		1.41907	4193.8	2.02089	64.9608	488.808
		2.5932	1.65602		1.41851	4148.6	2.02184	75.2757	487.055
		2.5962	1.85421		1.41796	4104.6	2.0228	86.8736	485.05
		2.5992	2.07074		1.41741	4109.4	2.02375	99.8506	482.798
		2.6022	2.31214		1.41685	4050.2	2.0247	114.299	480.301
		2.6052	2.52956		1.4163	4005.4	2.02565	130.307	477.564
		2.6082	2.71138		1.41575	3983.6	2.0266	147.952	474.591
		2.6112	2.93131		1.4152	3944	2.02755	167.303	471.387
		2.6142	3.24253		1.41465	3904	2.0285	188.415	467.955
		2.6172	3.63271		1.4141	3868.8	2.02945	211.329	464.303
		2.6202	4.05901		1.41355	3822.8	2.0304	236.065	460.434
		2.6232	4.47728		1.413	3743.2	2.03135	262.624	456.356
		2.6262	4.90937		1.41245	3690.8	2.03231	290.983	452.074
		2.6292	5.46152		1.4119	3697	2.03326	321.092	447.595
		2.6322	6.11687		1.41135	3643	2.03421	352.877	442.926
		2.6352	6.62323		1.4108	3599	2.03516	386.23	438.072
		2.6382	6.66688		1.41025	3536.8	2.03611	421.016	433.042
		2.6412	6.13085		1.40971	3494.4	2.03706	457.069	427.843
		2.6442	5.22972		1.40916	3480.6	2.03801	494.19	422.482
		2.6472	4.30227		1.40862	3434.6	2.03896	532.154	416.968
		2.6502	3.50873		1.40807	3413.2	2.03991	570.703	411.307
		2.6532	2.88006		1.40752	3380.2	2.04086	609.555	405.507
		2.6562	2.41866		1.40698	3324.4	2.04182	648.403	399.578
		2.6592	2.1067		1.40643	3300.4	2.04277	686.923	393.527
		2.6622	1.9165		1.40589	3217.8	2.04372	724.771	387.361
		2.6652	1.82473		1.40535	3216.8	2.04467	761.594	381.09
		2.6682	1.81381		1.4048	3199.2	2.04562	797.033	374.722
		2.6712	1.86405		1.40426	3158.8	2.04657	830.728	368.265
		2.6742	1.95584		1.40372	3106.8	2.04752	862.326	361.728
		2.6772	2.09215		1.40318	3088	2.04847	891.486	355.118
		2.6802	2.30365		1.40263	3061.2	2.04942	917.883	348.444
		2.6832	2.60512		1.40209	2994	2.05037	941.217	341.714
		2.6862	2.92535		1.40155	2974.2	2.05133	961.219	334.936
		2.6892	3.11303		1.40101	2966.4	2.05228	977.654	328.119
		2.6922	3.0924		1.40047	2926.2	2.05323	990.325	321.27
		2.6952	2.94233		1.39993	2866.6	2.05418	999.08	314.398
		2.6982	2.7785		1.39939	2859.2	2.05513	1003.81	307.509
		2.7012	2.64975		1.39886	2834.4	2.05608	1004.47	300.612
		2.7042	2.5656		1.39832	2791.2	2.05703	1001.03	293.713
		2.7072	2.56318		1.39778	2750.2	2.05798	993.552	286.821
		2.7102	2.68585		1.39724	2737.6	2.05893	982.117	279.942
		2.7132	2.93373		1.3967	2723	2.05988	966.865	273.083
		2.7162	3.23311		1.39617	2674.4	2.06084	947.978	266.251
		2.7192	3.48345		1.39563	2629.2	2.06179	925.68	259.452
		2.7222	3.65854		1.3951	2615.2	2.06274	900.23	252.693
		2.7252	3.71822		1.39456	2570.2	2.06369	871.919	245.98
		2.7282	3.56788		1.39403	2545.4	2.06464	841.063	239.317
		2.7312	3.2773		1.39349	2532.8	2.06559	807.999	232.712
		2.7342	3.03811		1.39296	2493.2	2.06654	773.078	226.169
		2.7372	2.96175		1.39242	2464	2.06749	736.658	219.694
		2.7402	3.05768		1.39189	2431.2	2.06844	699.098	213.291
		2.7432	3.26279		1.39136	2421.4	2.06939	660.755	206.965
		2.7462	3.47431		1.39083	2403.8	2.07035	621.975	200.719
		2.7492	3.61405		1.39029	2357	2.0713	583.09	194.559
		2.7522	3.64061		1.38976	2350.8	2.07225	544.412	188.489
		2.7553	3.57445		1.38923	2313.8	2.0732	506.233	182.51
		2.7583	3.48446		1.3887	2262	2.07415	468.816	176.628
		2.7613	3.44115		1.38817	2263	2.0751	432.399	170.845
		2.7643	3.53688		1.38764	2237	2.07605	397.189	165.163
		2.7673	3.86283		1.38711	2190.8	2.077	363.362	159.586
		2.7703	4.47898		1.38658	2175.6	2.07795	331.064	154.115
		2.7733	5.37997		1.38605	2153.2	2.0789	300.41	148.753
		2.7763	6.3741		1.38553	2117.2	2.07985	271.486	143.501
		2.7793	7.02273		1.385	2070.6	2.08081	244.348	138.362
		2.7823	7.0229		1.38447	2048.4	2.08176	219.029	133.335
		2.7853	6.55343		1.38394	2042.4	2.08271	195.535	128.424
		2.7883	5.97999		1.38342	1997.8	2.08366	173.85	123.627
		2.7913	5.56922		1.38289	2005	2.08461	153.942	118.947
		2.7943	5.40106		1.38236	1974.2	2.08556	135.76	114.383
		2.7973	5.38655		1.38184	1936	2.08651	119.237	109.936
		2.8003	5.31888		1.38131	1930.8	2.08746	104.3	105.606
		2.8033	5.08243		1.38079	1923.8	2.08841	90.863	101.392
		2.8063	4.80664		1.38027	1875.6	2.08936	78.835	97.2953
		2.8093	4.65943		1.37974	1872	2.09032	68.1211	93.3143
		2.8123	4.65863		1.37922	1835.8	2.09127	58.6237	89.4489
		2.8153	4.7331		1.3787	1827.4	2.09222	50.2453	85.6981
		2.8183	4.79829		1.37817	1810.8	2.09317	42.8892	82.0611
		2.8213	4.70441		1.37765	1773.8	2.09412	36.4611	78.5367
		2.8243	4.33023		1.37713	1743.6	2.09507	30.8704	75.1239
		2.8273	3.78601		1.37661	1717.8	2.09602	26.0306	71.8212
		2.8303	3.27936		1.37609	1713	2.09697	21.8603	68.6274
		2.8333	2.89017		1.37557	1676	2.09792	18.2835	65.5408
		2.8363	2.58681		1.37505	1651.2	2.09887	15.2297	62.5599
		2.8393	2.33828		1.37453	1658.6	2.09983	12.6343	59.6829
		2.8423	2.15236		1.37401	1625	2.10078	10.4387	56.908
		2.8453	2.03521		1.37349	1608.8	2.10173	8.58948	54.2333
		2.8483	1.97707		1.37297	1617.4	2.10268	7.03913	51.657
		2.8513	1.97059		1.37245	1594.8	2.10363	5.74514	49.1769
		2.8543	2.02672		1.37193	1549.8	2.10458	4.66996	46.7911
		2.8573	2.15881		1.37142	1544.4	2.10553	3.78055	44.4975
		2.8603	2.35403		1.3709	1510	2.10648	3.04808	42.2938
		2.8633	2.55728		1.37038	1514	2.10743	2.44753	40.178
		2.8663	2.72586		1.36987	1498	2.10838	1.95731	38.1477
		2.8693	2.90965		1.36935	1471	2.10934	1.55892	36.2009
		2.8723	3.18247		1.36884	1471.6	2.11029	1.23656	34.3352
		2.8753	3.51903		1.36832	1458	2.11124	0.97687	32.5484
		2.8783	3.78497		1.36781	1448.2	2.11219	0.76858	30.8382
		2.8813	3.87525		1.36729	1447.4	2.11314	0.60224	29.2024
		2.8843	3.8115		1.36678	1372.4	2.11409	0.46998	27.6387
		2.8873	3.67134		1.36626	1386	2.11504	0.36528	26.1449
		2.8903	3.47909		1.36575	1364.6	2.11599	0.28275	24.7187
		2.8933	3.2515		1.36524	1339.8	2.11694	0.21797	23.3578
		2.8963	3.07574		1.36473	1350.2	2.11789	0.16735	22.0603
		2.8993	3.03298		1.36422	1324.2	2.11885	0.12797	20.8237
		2.9023	3.15385		1.3637	1315.6	2.1198	0.09745	19.6461
		2.9053	3.41011		1.36319	1315.4	2.12075	0.07391	18.5252
		2.9083	3.67246		1.36268	1280	2.1217	0.05583	17.459
		2.9113	3.75339		1.36217	1275.8	2.12265	0.042	16.4454
		2.9143	3.62182		1.36166	1251.8	2.1236	0.03147	15.4825
		2.9173	3.43914		1.36115	1253.4	2.12455	0.02348	14.5682
		2.9203	3.34784		1.36064	1244	2.1255	0.01745	13.7007
		2.9233	3.3831		1.36014	1226.4	2.12645	0.01291	12.8779
		2.9263	3.50797		1.35963	1221.8	2.1274	0.00952	12.0982
		2.9293	3.65334		1.35912	1196	2.12836	0.00699	11.3597
		2.9323	3.7624		1.35861	1181.2	2.12931	0.00511	10.6606
		2.9353	3.87744		1.3581	1195.6	2.13026	0.00372	9.99915
		2.9383	4.12281		1.3576	1159	2.13121	0.0027	9.37382
		2.9413	4.59968		1.35709	1141.4	2.13216	0.00195	8.78293
		2.9443	5.34389		1.35658	1151.6	2.13311	0.0014	8.22493
		2.9473	6.26794		1.35608	1124	2.13406	0.001	7.6983
		2.9503	7.06212		1.35557	1120.2	2.13501	0.00072	7.20157
		2.9533	7.41175		1.35507	1110	2.13596	0.00051	6.73331
		2.9563	7.43363		1.35456	1087.6	2.13691	0.00036	6.29217
		2.9593	7.37998		1.35406	1091.4	2.13787	0.00025	5.87681
		2.9623	7.1249		1.35356	1079.2	2.13882	0.00018	5.48596
		2.9653	6.4818		1.35305	1054.4	2.13977	0.00012	5.11839
		2.9683	5.65929		1.35255	1059.8	2.14072	9e-05	4.77291
		2.9713	4.9756		1.35205	1041.2	2.14167	6e-05	4.44839
		2.9744	4.55629		1.35154	1044	2.14262	4e-05	4.14374
		2.9774	4.39273		1.35104	1021	2.14357	3e-05	3.85791
		2.9804	4.44049		1.35054	1010.2	2.14452	2e-05	3.58989
		2.9834	4.65393		1.35004	1015.6	2.14547	1e-05	3.33872
		2.9864	5.01172		1.34954	1003.6	2.14642	1e-05	3.10348
		2.9894	5.54581		1.34904	997.2	2.14738	1e-05	2.88328
		2.9924	6.34858		1.34854	981.8	2.14833	0	2.67728
		2.9954	7.54367		1.34804	975.2	2.14928	0	2.48469
		2.9984	9.19867		1.34754	964.2	2.15023	0	2.30472
		3.0014	11.1174		1.34704	965.6
		3.0044	12.6116		1.34654	941.2
		3.0074	12.9214		1.34605	944.2
		3.0104	12.1202		1.34555	920.4
		3.0134	10.939		1.34505	928
		3.0164	10.039		1.34455	925
		3.0194	9.69327		1.34406	903.8
		3.0224	9.79246		1.34356	891
		3.0254	9.95823		1.34307	890.6
		3.0284	9.86802		1.34257	884.2
		3.0314	9.59776		1.34207	886.2
		3.0344	9.42031		1.34158	864.6
		3.0374	9.57154		1.34109	850.8
		3.0404	10.2081		1.34059	840.4
		3.0434	11.4254		1.3401	846.2
		3.0464	13.2965		1.3396	827.4
		3.0494	15.7962		1.33911	836.4
		3.0524	18.5587		1.33862	829.4
		3.0554	20.6734		1.33813	811.8
		3.0584	21.1971		1.33764	799.8
		3.0614	20.1439		1.33714	789.8
		3.0644	18.14		1.33665	798.2
		3.0674	15.7593		1.33616	779.6
		3.0704	13.6303		1.33567	794.4
		3.0734	12.1672		1.33518	764
		3.0764	11.4427		1.33469	757
		3.0794	11.3683		1.3342	756.6
		3.0824	11.8035		1.33371	745
		3.0854	12.6096		1.33323	745.4
		3.0884	13.6825		1.33274	722
		3.0914	14.8074		1.33225	726.6
		3.0944	15.4331		1.33176	701.4
		3.0974	15.232		1.33127	706.6
		3.1004	14.5148		1.33079	708.2
		3.1034	13.5791		1.3303	702.2
		3.1064	12.58		1.32982	689.4
		3.1094	11.7058		1.32933	677.2
		3.1124	11.0627		1.32885	667.8
		3.1154	10.6103		1.32836	661.8
		3.1184	10.2773		1.32787	648.6
		3.1214	10.1694		1.32739	655.8
		3.1244	10.473		1.32691	651.2
		3.1274	11.2795		1.32642	649.2
		3.1304	12.5099		1.32594	619.6
		3.1334	13.7962		1.32546	644
		3.1364	14.6561		1.32498	633.2
		3.1394	15.0924		1.32449	615.6
		3.1424	15.6738		1.32401	605.4
		3.1454	16.931		1.32353	606
		3.1484	19.0502		1.32305	606.4
		3.1514	21.9129		1.32257	599.6
		3.1544	25.1081		1.32209	593.4
		3.1574	28.1838		1.32161	591.4
		3.1604	31.2323		1.32113	565.8
		3.1634	34.7049		1.32065	573.4
		3.1664	38.2436		1.32017	572.2
		3.1694	40.4301		1.31969	553.6
		3.1724	40.5409		1.31921	573.2
		3.1754	39.1729		1.31874	545
		3.1784	36.8902		1.31826	527.2
		3.1814	33.807		1.31778	537.4
		3.1844	30.0818		1.3173	520.4
		3.1874	26.1293		1.31683	527.4
		3.1904	22.4493		1.31635	516.6
		3.1935	19.3072		1.31588	516
		3.1965	16.7007		1.3154	497.4
		3.1995	14.6684		1.31493	505.4
		3.2025	13.2972		1.31445	497.2
		3.2055	12.5351		1.31398	502.8
		3.2085	12.2679		1.3135	491
		3.2115	12.4708		1.31303	474.4
		3.2145	13.1008		1.31256	479.8
		3.2175	13.9895		1.31208	477.2
		3.2205	14.9624		1.31161	467.6
		3.2235	15.807		1.31114	469.4
		3.2265	16.303		1.31067	454.4
		3.2295	16.6819		1.3102	447.4
		3.2325	17.4867		1.30972	465.4
		3.2355	18.8687		1.30925	436.2
		3.2385	20.2548		1.30878	442.8
		3.2415	20.7401		1.30831	428.8
		3.2445	20.0094		1.30784	426.6
		3.2475	18.5359		1.30737	425.6
		3.2505	16.9799		1.3069	421
		3.2535	15.7574		1.30643	418
		3.2565	14.9373		1.30597	416.6
		3.2595	14.2375		1.3055	397.4
		3.2625	13.328		1.30503	401.6
		3.2655	12.259		1.30456	409
		3.2685	11.3464		1.3041	393.2
		3.2715	10.7589		1.30363	388
		3.2745	10.4855		1.30316	383.2
		3.2775	10.5392		1.3027	378.8
		3.2805	10.9418		1.30223	377.8
		3.2835	11.6365		1.30177	370.8
		3.2865	12.5371		1.3013	356.6
		3.2895	13.4783		1.30084	361.4
		3.2925	14.058		1.30037	349.4
		3.2955	13.9447		1.29991	347.8
		3.2985	13.3762		1.29944	352.6
		3.3015	12.8246		1.29898	344.8
		3.3045	12.5602		1.29852	348.2
		3.3075	12.7007		1.29805	343.8
		3.3105	13.234		1.29759	341.4
		3.3135	14.0689		1.29713	340.6
		3.3165	15.1909		1.29667	324
		3.3195	16.617		1.29621	321.8
		3.3225	18.267		1.29575	319.8
		3.3255	19.9891		1.29528	314.6
		3.3285	21.3732		1.29482	308.4
		3.3315	21.5851		1.29436	312
		3.3345	20.39		1.2939	305.8
		3.3375	18.6091		1.29345	301.6
		3.3405	16.986		1.29299	296.6
		3.3435	15.6281		1.29253	293.6
		3.3465	14.5261		1.29207	292
		3.3495	13.8043		1.29161	278.2
		3.3525	13.3641		1.29115	277.6
		3.3555	12.9622		1.29069	269.2
		3.3585	12.6302		1.29024	275.2
		3.3615	12.5706		1.28978	277
		3.3645	12.8182		1.28932	268.6
		3.3675	13.1857		1.28887	265.6
		3.3705	13.4378		1.28841	258.8
		3.3735	13.3957		1.28796	256.6
		3.3765	12.9725		1.2875	247.4
		3.3795	12.421		1.28705	257.8
		3.3825	12.1944		1.28659	251.2
		3.3855	12.4598		1.28614	246.8
		3.3885	12.9865		1.28568	244
		3.3915	13.3846		1.28523	244.2
		3.3945	13.4891		1.28478	229.4
		3.3975	13.5225		1.28432	235.6
		3.4005	13.8517		1.28387	231.8
		3.4035	14.6871		1.28342	230.4
		3.4065	15.8991		1.28297	223
		3.4095	17.0774		1.28252	218.2
		3.4125	17.777		1.28206	215.8
		3.4156	17.8102		1.28161	220.2
		3.4186	17.616		1.28116	207.2
		3.4216	17.9061		1.28071	219.2
		3.4246	19.0781		1.28026	207
		3.4276	21.0012		1.27981	201
		3.4306	22.8794		1.27936	204
		3.4336	23.7415		1.27891	200.8
		3.4366	23.4812		1.27847	191
		3.4396	22.5333		1.27802	181.6
		3.4426	21.1164		1.27757	196
		3.4456	19.5542		1.27712	180.4
		3.4486	18.3775		1.27667	186.6
		3.4516	17.8219		1.27623	184.8
		3.4546	17.6886		1.27578	174
		3.4576	17.7587		1.27533	164.6
		3.4606	18.0272		1.27489	169.6
		3.4636	18.4421		1.27444	164.4
		3.4666	18.7061		1.274	163
		3.4696	18.5801		1.27355	159.6
		3.4726	18.0427		1.2731	156.6
		3.4756	17.2609		1.27266	151.4
		3.4786	16.5907		1.27222	156.4
		3.4816	16.276		1.27177	153
		3.4846	16.2379		1.27133	165.2
		3.4876	16.1982		1.27089	155.2
		3.4906	15.9033		1.27044	145.8
		3.4936	15.2179		1.27	144.8
		3.4966	14.3067		1.26956	143
		3.4996	13.5714		1.26911	141.2
		3.5026	13.2768		1.26867	141.4
		3.5056	13.4135		1.26823	130.4
		3.5086	13.8823		1.26779	132.8
		3.5116	14.74		1.26735	129.6
		3.5146	16.0957		1.26691	138.2
		3.5176	17.7486		1.26647	129
		3.5206	19.1293		1.26603	125
		3.5236	19.8308		1.26559	123.4
		3.5266	20.1167		1.26515	120.8
		3.5296	20.3698		1.26471	122.6
		3.5326	20.3689		1.26427	113.2
		3.5356	19.7631		1.26383	117.6
		3.5386	18.7225		1.26339	119.2
		3.5416	17.6855		1.26296	108.8
		3.5446	17.0817		1.26252	109.6
		3.5476	17.1562		1.26208	110.2
		3.5506	17.881		1.26164	118.8
		3.5536	19.0637		1.26121	106.2
		3.5566	20.484		1.26077	109
		3.5596	21.9345		1.26034	113.6
		3.5626	23.2677		1.2599	107.4
		3.5656	24.4978		1.25947	104
		3.5686	25.727		1.25903	103.6
		3.5716	27.1248		1.2586	106
		3.5746	28.9483		1.25816	91
		3.5776	31.1672		1.25773	98
		3.5806	33.1111		1.25729	93.8
		3.5836	34.1926		1.25686	98
		3.5866	34.7395		1.25643	94.8
		3.5896	35.107		1.25599	87.4
		3.5926	35.0362		1.25556	94.4
		3.5956	34.2705		1.25513	94.2
		3.5986	32.5628		1.2547	94.2
		3.6016	29.7768		1.25426	87
		3.6046	26.532		1.25383	85.4
		3.6076	23.8074		1.2534	81.4
		3.6106	22.0482		1.25297	81
		3.6136	21.197		1.25254	74.6
		3.6166	21.2072		1.25211	84.4
		3.6196	21.9198		1.25168	79.8
		3.6226	22.7548		1.25125	78.8
		3.6256	23.1821		1.25082	76
		3.6286	23.4563		1.25039	75.2
		3.6316	24.0918		1.24996	76.6
		3.6347	24.8675		1.24953	74.4
		3.6377	25.0615		1.24911	74.2
		3.6407	24.3292		1.24868	67.6
		3.6437	22.7598		1.24825	69.6
		3.6467	20.7162		1.24782	69.4
		3.6497	18.759		1.2474	67
		3.6527	17.3376		1.24697	67.4
		3.6557	16.6252		1.24654	65.4
		3.6587	16.5998		1.24612	64.6
		3.6617	17.137		1.24569	63.4
		3.6647	17.9671		1.24527	67.8
		3.6677	18.8606		1.24484	65.2
		3.6707	19.8639		1.24442	65
		3.6737	21.0985		1.24399	55.4
		3.6767	22.5121		1.24357	60
		3.6797	23.9277		1.24314	60.4
		3.6827	25.1105		1.24272	53.8
		3.6857	25.9366		1.2423	62.2
		3.6887	26.5909		1.24187	54.8
		3.6917	27.3935		1.24145	59.4
		3.6947	28.4678		1.24103	55.8
		3.6977	29.4905		1.2406	49.8
		3.7007	29.6612		1.24018	54.6
		3.7037	28.4188		1.23976	54.2
		3.7067	26.301		1.23934	46.2
		3.7097	24.3744		1.23892	55
		3.7127	23.2118		1.2385	49
		3.7157	22.7584		1.23808	55.6
		3.7187	22.8529		1.23766	50.4
		3.7217	23.3768		1.23724	47.2
		3.7247	23.998		1.23682	47.4
		3.7277	24.5086		1.2364	46.2
		3.7307	25.1855		1.23598	52.4
		3.7337	26.3856		1.23556	40
		3.7367	28.0601		1.23515	48.4
		3.7397	29.5327		1.23473	46.6
		3.7427	30.1143		1.23431	46.2
		3.7457	29.9777		1.23389	47.2
		3.7487	29.7597		1.23347	44.2
		3.7517	29.7778		1.23306	41.6
		3.7547	30.239		1.23263	44.4
		3.7577	31.2495		1.23221	39
		3.7607	32.4371		1.2318	44.4
		3.7637	32.9928		1.23138	38.8
		3.7667	32.4256		1.23096	41.4
		3.7697	31.0997		1.23055	41.4
		3.7727	29.7864		1.23013	42.6
		3.7757	29.036		1.22972	39
		3.7787	29.0047		1.22931	36.8
		3.7817	29.7905		1.22889	37
		3.7847	31.5657		1.22848	35.6
		3.7877	34.1113		1.22806	37
		3.7907	36.8981		1.22765	35.4
		3.7937	39.6349		1.22724	38.4
		3.7967	42.0306		1.22682	36
		3.7997	43.5068		1.22641	34.8
		3.8027	43.8584		1.226	35.6
		3.8057	43.585		1.22559	35.2
		3.8087	43.5018		1.22518	32.2
		3.8117	43.8756		1.22476	34.6
		3.8147	44.0844		1.22435	34.6
		3.8177	43.2534		1.22394	32.8
		3.8207	40.9757		1.22353	32.4
		3.8237	37.8025		1.22312	28.8
		3.8267	34.8575		1.22271	31.4
		3.8297	32.9427		1.2223	31.8
		3.8327	32.1641		1.22189	34
		3.8357	32.3026		1.22148	24.8
		3.8387	33.1252		1.22107	35.8
		3.8417	34.0697		1.22066	28
		3.8447	34.5138		1.22026	27.4
		3.8477	34.797		1.21985	28
		3.8507	35.8658		1.21944	25.4
		3.8538	38.0468		1.21903	30.2
		3.8568	40.779		1.21863	29.4
		3.8598	42.9774		1.21822	29.6
		3.8628	43.762		1.21781	27
		3.8658	43.2006		1.2174	29.8
		3.8688	42.2203		1.217	26.4
		3.8718	41.8516		1.21659	25.2
		3.8748	42.3254		1.21619	25.2
		3.8778	42.8455		1.21578	24.6
		3.8808	42.5185		1.21538	28.6
		3.8838	41.1522		1.21497	26.2
		3.8868	39.2193		1.21457	26.6
		3.8898	37.3797		1.21416	19.8
		3.8928	35.8174		1.21376	17.4
		3.8958	34.1655		1.21335	24.2
		3.8988	32.1914		1.21295	26
		3.9018	30.192		1.21255	21.6
		3.9048	28.6794		1.21214	21.6
		3.9078	27.9033		1.21174	26.2
		3.9108	27.8128		1.21134	22.8
		3.9138	28.3076		1.21094	23.4
		3.9168	29.1942		1.21054	23
		3.9198	30.1867		1.21013	18.4
		3.9228	31.2254		1.20973	17.6
		3.9258	32.5824		1.20933	20.8
		3.9288	34.6017		1.20893	21.2
		3.9318	37.2588		1.20853	22.6
		3.9348	40.198		1.20813	17
		3.9378	43.4303		1.20773	17.8
		3.9408	47.0834		1.20733	17.8
		3.9438	50.512		1.20693	16.2
		3.9468	52.8028		1.20653	23.2
		3.9498	54.1284		1.20613	20.8
		3.9528	54.9971		1.20573	17.4
		3.9558	54.9738		1.20533	11.8
		3.9588	53.5763		1.20494	14.8
		3.9618	51.3184		1.20454	15
		3.9648	49.1343		1.20414	18.6
		3.9678	47.5505		1.20374	17
		3.9708	46.6842		1.20336	23.6
		3.9738	46.5355		1.20296	14.4
		3.9768	46.9266		1.20256	14.2
		3.9798	47.5707		1.20217	15.6
		3.9828	48.3506		1.20177	12.4
		3.9858	49.0668		1.20138	16.2
		3.9888	49.1513		1.20098	20
		3.9918	48.0535		1.20058	17.2
		3.9948	45.84		1.20019	11.2
		3.9978	43.3067
		4.0008	41.2947
		4.0038	40.1122
		4.0068	39.6109
		4.0098	39.5518
		4.0128	39.7257
		4.0158	40.0409
		4.0188	40.7195
		4.0218	41.9138
		4.0248	43.4272
		4.0278	45.2059
		4.0308	47.1448
		4.0338	48.6822
		4.0368	49.5161
		4.0398	50.016
		4.0428	50.61
		4.0458	51.3564
		4.0488	52.1469
		4.0518	52.8069
		4.0548	53.1381
		4.0578	53.0924
		4.0608	52.718
		4.0638	52.2955
		4.0668	52.0927
		4.0698	52.1476
		4.0728	52.5835
		4.0759	53.6063
		4.0789	55.1468
		4.0819	56.677
		4.0849	57.6972
		4.0879	58.0528
		4.0909	57.56
		4.0939	56.2143
		4.0969	54.3649
		4.0999	52.5583
		4.1029	51.3944
		4.1059	51.18
		4.1089	51.6437
		4.1119	52.0719
		4.1149	51.9546
		4.1179	51.4762
		4.1209	50.9801
		4.1239	50.4308
		4.1269	49.6228
		4.1299	48.5462
		4.1329	47.4096
		4.1359	46.5999
		4.1389	46.3426
		4.1419	46.5106
		4.1449	46.8151
		4.1479	46.8188
		4.1509	46.498
		4.1539	46.4573
		4.1569	47.1721
		4.1599	48.4173
		4.1629	49.643
		4.1659	50.5844
		4.1689	51.3983
		4.1719	52.0485
		4.1749	52.1222
		4.1779	51.4422
		4.1809	50.1887
		4.1839	48.5959
		4.1869	46.8252
		4.1899	45.1868
		4.1929	44.1402
		4.1959	44.0072
		4.1989	44.6902
		4.2019	45.7833
		4.2049	47.0134
		4.2079	48.2512
		4.2109	49.4089
		4.2139	50.3107
		4.2169	50.6902
		4.2199	50.6276
		4.2229	50.4747
		4.2259	50.5415
		4.2289	50.6425
		4.2319	50.1188
		4.2349	48.7405
		4.2379	47.0112
		4.2409	45.6955
		4.2439	45.1371
		4.2469	45.0179
		4.2499	44.8698
		4.2529	44.4993
		4.2559	44.1888
		4.2589	44.4445
		4.2619	45.4016
		4.2649	46.6814
		4.2679	47.8889
		4.2709	48.9242
		4.2739	49.6481
		4.2769	49.8046
		4.2799	49.4786
		4.2829	49.1126
		4.2859	49.2236
		4.2889	49.999
		4.2919	50.8205
		4.295	50.9297
		4.298	50.3313
		4.301	49.55
		4.304	48.9629
		4.307	48.5308
		4.31	48.0085
		4.313	47.4953
		4.316	47.6009
		4.319	48.5716
		4.322	49.8865
		4.325	50.9649
		4.328	51.504
		4.331	51.503
		4.334	51.1825
		4.337	50.7787
		4.34	50.5619
		4.343	50.6373
		4.346	50.8811
		4.349	51.036
		4.352	51.0692
		4.355	51.4256
		4.358	52.3971
		4.361	53.5995
		4.364	54.221
		4.367	53.855
		4.37	53.046
		4.373	52.6721
		4.376	53.137
		4.379	54.4197
		4.382	56.413
		4.385	58.7304
		4.388	60.5048
		4.391	61.148
		4.394	60.8596
		4.397	60.1521
		4.4	59.4976
		4.403	59.1743
		4.406	59.1557
		4.409	59.3335
		4.412	59.5154
		4.415	59.3869
		4.418	58.9106
		4.421	58.3796
		4.424	57.919
		4.427	57.4615
		4.43	56.9324
		4.433	56.1874
		4.436	55.2297
		4.439	54.3572
		4.442	53.7392
		4.445	53.1984
		4.448	52.6634
		4.451	52.4944
		4.454	52.9674
		4.457	53.708
		4.46	53.9572
		4.463	53.3974
		4.466	52.6039
		4.469	52.6837
		4.472	54.2622
		4.475	56.9467
		4.478	59.6475
		4.481	61.5323
		4.484	62.6573
		4.487	63.2836
		4.49	63.2734
		4.493	62.55
		4.496	61.5478
		4.499	60.9346
		4.502	60.877
		4.505	60.8968
		4.508	60.3924
		4.511	59.1564
		4.5141	57.374
		4.5171	55.3327
		4.5201	53.3324
		4.5231	51.6763
		4.5261	50.5002
		4.5291	49.7782
		4.5321	49.5081
		4.5351	49.7336
		4.5381	50.2825
		4.5411	50.8902
		4.5441	51.6993
		4.5471	53.2358
		4.5501	55.7415
		4.5531	58.5981
		4.5561	60.7371
		4.5591	61.8923
		4.5621	62.7375
		4.5651	63.5969
		4.5681	63.9793
		4.5711	63.4138
		4.5741	62.1019
		4.5771	60.5754
		4.5801	59.2832
		4.5831	58.5026
		4.5861	58.2023
		4.5891	58.4133
		4.5921	59.2153
		4.5951	60.2615
		4.5981	60.9041
		4.6011	60.8771
		4.6041	60.5855
		4.6071	60.5921
		4.6101	60.7971
		4.6131	60.6318
		4.6161	60.0706
		4.6191	59.5538
		4.6221	59.1651
		4.6251	58.5252
		4.6281	57.3031
		4.6311	55.59
		4.6341	53.822
		4.6371	52.6347
		4.6401	52.4919
		4.6431	53.2197
		4.6461	54.2747
		4.6491	55.1575
		4.6521	55.4014
		4.6551	54.8588
		4.6581	54.0415
		4.6611	53.4982
		4.6641	53.0532
		4.6671	52.3428
		4.6701	51.6296
		4.6731	51.7521
		4.6761	53.3108
		4.6791	55.9798
		4.6821	58.7904
		4.6851	60.9305
		4.6881	61.9927
		4.6911	61.9516
		4.6941	61.186
		4.6971	60.108
		4.7001	58.849
		4.7031	57.6022
		4.7061	56.6991
		4.7091	56.1891
		4.7121	56.1213
		4.7151	56.8815
		4.7181	58.4797
		4.7211	60.2227
		4.7241	61.6569
		4.7271	63.1813
		4.7301	65.1906
		4.7331	67.3624
		4.7362	69.191
		4.7392	70.6714
		4.7422	72.03
		4.7452	73.0834
		4.7482	73.625
		4.7512	73.681
		4.7542	73.2909
		4.7572	72.4735
		4.7602	71.2906
		4.7632	69.9914
		4.7662	68.9865
		4.7692	68.533
		4.7722	68.6562
		4.7752	69.3661
		4.7782	70.2459
		4.7812	70.8519
		4.7842	71.4094
		4.7872	72.0162
		4.7902	72.3217
		4.7932	72.1946
		4.7962	71.8474
		4.7992	71.6772
		4.8022	71.8555
		4.8052	72.1359
		4.8082	72.5545
		4.8112	73.642
		4.8142	75.4928
		4.8172	77.3573
		4.8202	78.4506
		4.8232	78.5339
		4.8262	77.6063
		4.8292	75.73
		4.8322	73.2774
		4.8352	70.813
		4.8382	68.7098
		4.8412	67.0316
		4.8442	65.7594
		4.8472	64.9826
		4.8502	64.6858
		4.8532	64.7808
		4.8562	65.1791
		4.8592	65.5637
		4.8622	65.6865
		4.8652	65.6402
		4.8682	65.5101
		4.8712	65.3225
		4.8742	65.1045
		4.8772	64.8804
		4.8802	64.7204
		4.8832	64.5515
		4.8862	64.2485
		4.8892	63.9582
		4.8922	63.8796
		4.8952	64.0382
		4.8982	64.4366
		4.9012	64.8849
		4.9042	65
		4.9072	64.7065
		4.9102	64.1908
		4.9132	63.5075
		4.9162	62.6566
		4.9192	61.6929
		4.9222	60.7041
		4.9252	59.9331
		4.9282	59.4063
		4.9312	58.7031
		4.9342	57.5464
		4.9372	56.0725
		4.9402	54.4967
		4.9432	53.0312
		4.9462	51.9438
		4.9492	51.4637
		4.9522	51.7173
		4.9553	52.9021
		4.9583	55.3351
		4.9613	59.0358
		4.9643	63.3233
		4.9673	66.9216
		4.9703	69.0726
		4.9733	70.2112
		4.9763	70.7706
		4.9793	70.6466
		4.9823	69.7881
		4.9853	68.4513
		4.9883	66.9728
		4.9913	65.4553
		4.9943	63.8777
		4.9973	62.3436
		5.0003	60.9905
		5.0033	60.1587
		5.0063	60.2026
		5.0093	60.8394
		5.0123	61.4055
		5.0153	61.748
		5.0183	62.3561
		5.0213	63.7852
		5.0243	65.812
		5.0273	67.3808
		5.0303	67.7873
		5.0333	67.4596
		5.0363	67.2554
		5.0393	67.5569
		5.0423	67.9871
		5.0453	68.02
		5.0483	67.5222
		5.0513	66.7219
		5.0543	66.0863
		5.0573	66.0958
		5.0603	66.8325
		5.0633	67.6197
		5.0663	67.6159
		5.0693	66.7296
		5.0723	65.36
		5.0753	63.8251
		5.0783	62.4059
		5.0813	61.3454
		5.0843	60.6322
		5.0873	60.0915
		5.0903	59.6462
		5.0933	59.3265
		5.0963	59.1105
		5.0993	58.8747
		5.1023	58.666
		5.1053	58.7803
		5.1083	59.2369
		5.1113	59.8051
		5.1143	60.6651
		5.1173	61.923
		5.1203	62.9476
		5.1233	63.0934
		5.1263	62.4287
		5.1293	61.4516
		5.1323	60.3582
		5.1353	59.2211
		5.1383	58.3418
		5.1413	57.9892
		5.1443	58.4248
		5.1473	59.7744
		5.1503	61.5675
		5.1533	63.0375
		5.1563	63.9514
		5.1593	64.8993
		5.1623	66.5263
		5.1653	68.5412
		5.1683	70.1205
		5.1713	71.1162
		5.1744	71.9236
		5.1774	72.6139
		5.1804	72.9362
		5.1834	72.7448
		5.1864	72.1463
		5.1894	71.307
		5.1924	70.38
		5.1954	69.6538
		5.1984	69.3451
		5.2014	69.2744
		5.2044	69.071
		5.2074	68.7249
		5.2104	68.6728
		5.2134	69.0668
		5.2164	69.4934
		5.2194	69.5613
		5.2224	69.0619
		5.2254	67.8859
		5.2284	66.2368
		5.2314	64.5003
		5.2344	62.8723
		5.2374	61.3809
		5.2404	60.2528
		5.2434	59.8708
		5.2464	60.3023
		5.2494	61.1852
		5.2524	62.1967
		5.2554	63.1813
		5.2584	63.9785
		5.2614	64.6375
		5.2644	65.3116
		5.2674	65.8701
		5.2704	66.0422
		5.2734	65.655
		5.2764	64.8259
		5.2794	63.925
		5.2824	63.4421
		5.2854	63.9729
		5.2884	65.76
		5.2914	68.1135
		5.2944	69.9337
		5.2974	70.8856
		5.3004	71.2362
		5.3034	71.2119
		5.3064	70.946
		5.3094	70.3843
		5.3124	69.2856
		5.3154	67.5922
		5.3184	65.5018
		5.3214	63.3128
		5.3244	61.3539
		5.3274	59.9908
		5.3304	59.5804
		5.3334	60.2051
		5.3364	61.3752
		5.3394	62.503
		5.3424	63.478
		5.3454	64.5438
		5.3484	65.7781
		5.3514	66.6452
		5.3544	66.6727
		5.3574	66.2578
		5.3604	66.4481
		5.3634	67.9887
		5.3664	70.2387
		5.3694	71.6457
		5.3724	71.5599
		5.3754	70.4546
		5.3784	69.0513
		5.3814	67.9399
		5.3844	67.4642
		5.3874	67.7339
		5.3904	68.7019
		5.3934	70.186
		5.3965	71.7556
		5.3995	72.9271
		5.4025	73.6149
		5.4055	73.9321
		5.4085	74.018
		5.4115	74.1214
		5.4145	74.3239
		5.4175	74.4376
		5.4205	74.4443
		5.4235	74.4692
		5.4265	74.3592
		5.4295	73.8674
		5.4325	73.0132
		5.4355	71.9915
		5.4385	70.9726
		5.4415	70.0872
		5.4445	69.4074
		5.4475	68.9203
		5.4505	68.4861
		5.4535	67.9153
		5.4565	67.2039
		5.4595	66.5221
		5.4625	66.0009
		5.4655	65.7299
		5.4685	65.8299
		5.4715	66.2571
		5.4745	66.6977
		5.4775	66.8636
		5.4805	66.7158
		5.4835	66.2744
		5.4865	65.5736
		5.4895	64.7725
		5.4925	64.1837
		5.4955	64.2114
		5.4985	65.0763
		5.5015	66.4071
		5.5045	67.4793
		5.5075	67.893
		5.5105	67.6724
		5.5135	67.0278
		5.5165	66.1821
		5.5195	65.2843
		5.5225	64.4091
		5.5255	63.5757
		5.5285	62.7597
		5.5315	61.9685
		5.5345	61.26
		5.5375	60.693
		5.5405	60.3114
		5.5435	60.1893
		5.5465	60.3466
		5.5495	60.5465
		5.5525	60.5124
		5.5555	60.3011
		5.5585	60.1923
		5.5615	60.3717
		5.5645	60.6616
		5.5675	60.6457
		5.5705	60.1736
		5.5735	59.4161
		5.5765	58.6016
		5.5795	57.9127
		5.5825	57.431
		5.5855	57.0386
		5.5885	56.5584
		5.5915	56.0829
		5.5945	55.9243
		5.5975	56.2812
		5.6005	57.2482
		5.6035	59.132
		5.6065	61.895
		5.6095	64.48
		5.6125	65.8228
		5.6156	65.898
		5.6186	65.2332
		5.6216	64.2839
		5.6246	63.3291
		5.6276	62.564
		5.6306	62.1537
		5.6336	62.2026
		5.6366	62.6072
		5.6396	62.9922
		5.6426	63.0586
		5.6456	62.8357
		5.6486	62.5336
		5.6516	62.3237
		5.6546	62.2931
		5.6576	62.37
		5.6606	62.3416
		5.6636	62.1069
		5.6666	61.6966
		5.6696	61.1827
		5.6726	60.635
		5.6756	60.1207
		5.6786	59.724
		5.6816	59.5135
		5.6846	59.4594
		5.6876	59.4862
		5.6906	59.6268
		5.6936	59.8617
		5.6966	59.9922
		5.6996	59.8785
		5.7026	59.5353
		5.7056	59.0394
		5.7086	58.481
		5.7116	57.9526
		5.7146	57.5715
		5.7176	57.4861
		5.7206	57.7644
		5.7236	58.2503
		5.7266	58.7283
		5.7296	59.1094
		5.7326	59.3306
		5.7356	59.3038
		5.7386	59.0252
		5.7416	58.5816
		5.7446	58.0684
		5.7476	57.5561
		5.7506	57.0986
		5.7536	56.7278
		5.7566	56.4498
		5.7596	56.3224
		5.7626	56.5409
		5.7656	57.2915
		5.7686	58.4048
		5.7716	59.3571
		5.7746	59.7938
		5.7776	59.769
		5.7806	59.4943
		5.7836	59.1267
		5.7866	58.7419
		5.7896	58.37
		5.7926	58.0211
		5.7956	57.6971
		5.7986	57.3961
		5.8016	57.1148
		5.8046	56.8511
		5.8076	56.6033
		5.8106	56.3683
		5.8136	56.1445
		5.8166	55.9304
		5.8196	55.7245
		5.8226	55.5259
		5.8256	55.3347
		5.8286	55.1477
		5.8316	54.9665
		5.8346	54.7887
		5.8377	54.6161
		5.8407	54.4443
		5.8437	54.2759
		5.8467	54.1084
		5.8497	53.9418
		5.8527	53.7761
		5.8557	53.6095
		5.8587	53.4421
		5.8617	53.273
		5.8647	53.1012
		5.8677	52.9258
		5.8707	52.7442
		5.8737	52.5572
		5.8767	52.3641
		5.8797	52.1668
		5.8827	51.9716
		5.8857	51.799
		5.8887	51.695
		5.8917	51.7475
		5.8947	52.0542
		5.8977	52.5639
		5.9007	53.0104
		5.9037	53.2038
		5.9067	53.1817
		5.9097	53.0497
		5.9127	52.8769
		5.9157	52.6957
		5.9187	52.5183
		5.9217	52.3497
		5.9247	52.19
		5.9277	52.0401
		5.9307	51.8961
		5.9337	51.76
		5.9367	51.629
		5.9397	51.5032
		5.9427	51.3825
		5.9457	51.2652
		5.9487	51.1512
		5.9517	51.0396
		5.9547	50.9314
		5.9577	50.8256
		5.9607	50.7213
		5.9637	50.6195
		5.9667	50.5202
		5.9697	50.4215
		5.9727	50.3243
		5.9757	50.2297
		5.9787	50.1357
		5.9817	50.0422
		5.9847	49.9504
		5.9877	49.8602
		5.9907	49.7706
		5.9937	49.6826
		5.9967	49.5953
[truncated: 1 more rows]

## Sheet: Fig_2_f
Phonon Energy (meV)	Negative-Shift (meV)	Positive-shift (meV)
9.4505	0.45008	0
9.4505	0	-0.9739
9.60853	-0.7959	0
9.60853	0	-0.7959
11.3342	-0.10934	0
11.3342	0	-0.10934
11.6956	-2.881	0
11.6956	0	-2.881
11.6966	-0.08391	0
11.6966	0	-0.08391
12.083	-3.72013	0
12.083	0	-3.72013
13.9944	0.34836	0
13.9944	0	-0.46534
14.2812	-0.18562	0
14.2812	0	-0.18562
15.6122	-3.77098	0
15.6122	0	-3.77098
16.7609	-5.98322	0
16.7609	0	-5.98322
17.6907	-0.1602	0
17.6907	0	-0.1602
17.9447	-0.18562	0
17.9447	0	-0.18562
17.9942	-0.1602	0
17.9942	0	-0.1602
18.1343	-0.13477	0
18.1343	0	-0.13477
18.828	-0.05849	0
18.828	0	-0.05849
19.2878	-0.08391	0
19.2878	0	-0.05849
20.9995	-0.03306	0
20.9995	0	-0.03306
21.0602	-0.03306	0
21.0602	0	-0.03306
24.6445	-3.74556	0
24.6445	0	-3.74556
25.0259	-4.5084	0
25.0259	0	-4.5084
26.1381	-0.23649	0
26.1381	0	-0.23649
26.3264	-5.42381	0
26.3264	0	5.12884
26.5949	-1.94017	0
26.5949	0	-1.94017
27.559	-1.48245	0
27.559	0	-1.48245
27.7025	-3.03357	0
27.7025	0	-3.03357
28.0336	3.04375	0
28.0336	0	-3.49127
35.8732	-0.6179	0
35.8732	0	-0.6179
36.2841	-4.48297	0
36.2841	0	4.366
36.7914	-9.28888	0
36.7914	0	-9.28888
37.3075	-5.5001	0
37.3075	0	-5.5001
38.8083	-1.83845	0
38.8083	0	-1.83845
39.3967	-4.12697	0
39.3967	0	-4.12697
42.4674	-3.84727	0
42.4674	0	3.7303
42.6608	-2.37244	0
42.6608	0	-2.37244
45.6881	-1.53331	0
45.6881	0	-1.53331
45.6933	-1.53331	0
45.6933	0	-1.53331
45.7228	-1.50789	0
45.7228	0	-1.50789
45.7502	-1.50789	0
45.7502	0	-1.50789
51.5901	-4.20326	0
51.5901	0	-4.20326
51.752	-13.8151	0
51.752	0	12.147
51.8458	-10.6874	0
51.8458	0	-10.6874
52.2058	-2.16902	0
52.2058	0	-2.16902
53.8343	-11.4503	0
53.8343	0	-11.4503
53.8571	-6.5935	0
53.8571	0	-6.5935
54.6954	-0.41447	0
54.6954	0	-0.41447
54.6995	-0.41447	0
54.6995	0	-0.41447
55.071	-0.4399	0
55.071	0	-0.4399
55.1721	-4.61011	0
55.1721	0	4.0863
55.1762	-0.46534	0
55.1762	0	-0.46534
55.2081	-0.41447	0
55.2081	0	-0.41447
56.4989	-6.33921	0
56.4989	0	5.23055
56.6325	-0.87219	0
56.6325	0	-0.87219
57.4031	-0.38905	0
57.4031	0	-0.38905
57.4918	-0.38905	0
57.4918	0	-0.38905
57.9841	-0.38905	0
57.9841	0	-0.38905
58.1487	-0.4399	0
58.1487	0	-0.4399
58.8513	-3.59298	0
58.8513	0	2.94203
59.068	-0.46534	0
59.068	0	-0.46534
59.0731	-8.24633	0
59.0731	0	-8.24633
59.612	-8.6786	0
59.612	0	-8.6786
60.37	-12.3402	0
60.37	0	-12.3402
60.6257	-9.44144	0
60.6257	0	-9.44144
61.7629	-0.41447	0
61.7629	0	-0.41447
61.907	-1.53331	0
61.907	0	1.08578
64.1654	-1.58416	0
64.1654	0	-1.58416
64.3163	-5.52552	0
64.3163	0	-5.52552

## Sheet: Fig_2_g
Phonon Energy (meV)	Phonon DOS_PB1	Phonon DOS_PB2	Phonon DOS_Si1	Phonon DOS_Si2
0	1.315e-07	1.316e-07	1.192e-07	1.192e-07
0.20679	4.72176e-05	4.72133e-05	4.27201e-05	4.27548e-05
0.41357	0.000180084	0.000179983	0.000162695	0.000162835
0.62035	0.000485853	0.000485227	0.000438269	0.000438362
0.82714	0.00103	0.00103	0.00092797	0.000926981
1.03393	0.0016	0.0016	0.00144	0.00144
1.24071	0.00253	0.00253	0.00227	0.00227
1.4475	0.0034	0.00338	0.00304	0.00302
1.65428	0.00445	0.00442	0.00396	0.00394
1.86107	0.00553	0.00549	0.00491	0.00488
2.06785	0.00696	0.00691	0.00616	0.00611
2.27464	0.00852	0.00844	0.00751	0.00743
2.48142	0.01015	0.01006	0.00892	0.00882
2.68821	0.01199	0.01188	0.0105	0.01036
2.89499	0.014	0.01385	0.01221	0.01201
3.10177	0.01658	0.0164	0.01442	0.01415
3.30856	0.01872	0.0185	0.01619	0.01583
3.51534	0.02183	0.02154	0.01884	0.01833
3.72213	0.024	0.02365	0.02058	0.01995
3.92891	0.02889	0.0285	0.02481	0.02399
4.1357	0.03352	0.03302	0.02867	0.02756
4.34248	0.03652	0.03573	0.03095	0.02938
4.54927	0.04325	0.04186	0.03619	0.03366
4.75605	0.04607	0.04452	0.03888	0.03608
4.96284	0.04758	0.04602	0.04042	0.03754
5.16962	0.05012	0.04845	0.04291	0.03971
5.37641	0.05431	0.05244	0.04691	0.04334
5.58319	0.05952	0.05685	0.0513	0.04644
5.78998	0.05986	0.05691	0.05144	0.04634
5.99676	0.06077	0.05734	0.05173	0.04606
6.20355	0.06905	0.06416	0.05833	0.05047
6.41033	0.08742	0.07947	0.07324	0.0604
6.61712	0.09778	0.08864	0.0811	0.06619
6.8239	0.07674	0.07081	0.06364	0.05432
7.03069	0.07645	0.07104	0.063	0.05483
7.23747	0.08547	0.08002	0.0696	0.06142
7.44426	0.08608	0.08212	0.06924	0.06352
7.65104	0.08261	0.08028	0.06531	0.06217
7.85783	0.0768	0.07637	0.05971	0.05937
8.06461	0.07499	0.07814	0.0567	0.06159
8.2714	0.07459	0.08088	0.05502	0.06427
8.47818	0.08323	0.09541	0.05866	0.07657
8.68497	0.09663	0.11761	0.06478	0.09538
8.89175	0.10732	0.13552	0.06846	0.10926
9.09854	0.12372	0.16097	0.07445	0.12819
9.30532	0.15345	0.20788	0.08536	0.16365
9.51211	0.22	0.31684	0.10395	0.24291
9.71889	0.15544	0.21252	0.08358	0.16653
9.92568	0.14417	0.19509	0.07958	0.15356
10.1325	0.14707	0.19747	0.08222	0.15567
10.3392	0.14521	0.19034	0.08212	0.14807
10.546	0.14741	0.19063	0.08438	0.14734
10.7528	0.15546	0.19865	0.08869	0.15125
10.9596	0.16109	0.2015	0.092	0.15056
11.1664	0.17615	0.21473	0.09974	0.15595
11.3732	0.21989	0.25705	0.12044	0.17567
11.58	0.18538	0.21741	0.10752	0.15695
11.7867	0.17252	0.19981	0.10343	0.14723
11.9935	0.17936	0.20181	0.10816	0.14646
12.2003	0.17343	0.19393	0.10582	0.13958
12.4071	0.16578	0.18493	0.10249	0.1323
12.6139	0.16477	0.18243	0.10337	0.12958
12.8207	0.16657	0.18248	0.10681	0.12895
13.0275	0.17234	0.18523	0.11297	0.12922
13.2342	0.18035	0.1895	0.12173	0.13017
13.441	0.19023	0.1944	0.13397	0.13136
13.6478	0.20647	0.20388	0.15304	0.13522
13.8546	0.22386	0.21453	0.17486	0.14026
14.0614	0.29873	0.262	0.25855	0.15412
14.2682	0.34177	0.29697	0.31258	0.17168
14.4749	0.36226	0.32742	0.32218	0.18989
14.6817	0.37825	0.34805	0.32553	0.20035
14.8885	0.42142	0.39287	0.35344	0.2241
15.0953	0.49862	0.46511	0.39869	0.25407
15.3021	0.55222	0.51395	0.43283	0.27714
15.5089	0.53874	0.50979	0.43882	0.29029
15.7157	0.54528	0.53704	0.44525	0.32775
15.9224	0.69654	0.62776	0.57769	0.35843
16.1292	0.55299	0.51049	0.48162	0.31155
16.336	0.34578	0.39983	0.24967	0.25922
16.5428	0.28921	0.35075	0.1985	0.24174
16.7496	0.29021	0.38178	0.19696	0.28369
16.9564	0.22862	0.2535	0.18074	0.18455
17.1632	0.29842	0.32388	0.24501	0.24699
17.3699	0.26101	0.31471	0.22924	0.24174
17.5767	0.1491	0.18836	0.13967	0.13922
17.7835	0.2646	0.2963	0.18741	0.14779
17.9903	0.28555	0.30373	0.19757	0.18137
18.1971	0.22511	0.25575	0.17453	0.19018
18.4039	0.17386	0.20277	0.11598	0.13729
18.6106	0.1615	0.17516	0.11592	0.11869
18.8174	0.2057	0.24045	0.16397	0.17004
19.0242	0.20806	0.24013	0.16984	0.16731
19.231	0.25036	0.27704	0.21661	0.18699
19.4378	0.22628	0.26523	0.20633	0.18377
19.6446	0.18512	0.23054	0.16705	0.16878
19.8514	0.18657	0.23257	0.16924	0.17633
20.0582	0.17724	0.22847	0.16272	0.18426
20.2649	0.16361	0.18666	0.15062	0.13326
20.4717	0.1494	0.16498	0.13975	0.12435
20.6785	0.1451	0.15695	0.14143	0.12954
20.8853	0.17022	0.18969	0.17123	0.16648
21.0921	0.17931	0.19646	0.19783	0.20844
21.2989	0.18151	0.194	0.16973	0.16022
21.5056	0.19271	0.19779	0.16787	0.1483
21.7124	0.20747	0.197	0.16898	0.13326
21.9192	0.18792	0.16864	0.15173	0.11156
22.126	0.11107	0.10101	0.10546	0.08821
22.3328	0.05192	0.04544	0.06699	0.07337
22.5396	0.05628	0.04914	0.06842	0.07524
22.7463	0.05639	0.0492	0.06841	0.07615
22.9531	0.05589	0.0488	0.06775	0.07624
23.1599	0.06093	0.05325	0.07148	0.08277
23.3667	0.06728	0.0597	0.07612	0.08876
23.5735	0.07294	0.06621	0.08309	0.10239
23.7803	0.14197	0.19044	0.10197	0.16951
23.9871	0.17829	0.23238	0.11799	0.21551
24.1939	0.19781	0.25292	0.12913	0.2445
24.4006	0.2128	0.26977	0.28302	0.35204
24.6074	0.23514	0.30321	0.3889	0.45746
24.8142	0.2046	0.26505	0.30674	0.36909
25.021	0.21996	0.2685	0.27529	0.33298
25.2278	0.21289	0.23081	0.1875	0.25137
25.4346	0.23174	0.22821	0.18314	0.24583
25.6413	0.29645	0.25713	0.20647	0.26757
25.8481	0.42609	0.30231	0.38856	0.51106
26.0549	0.6778	0.42252	0.44914	0.50999
26.2617	0.59596	0.36933	0.36058	0.32844
26.4685	0.67866	0.38493	0.35861	0.29991
26.6753	0.65035	0.41663	0.37783	0.29945
26.882	0.41897	0.2898	0.26744	0.22628
27.0888	0.57685	0.40752	0.35285	0.27605
27.2956	0.48617	0.37733	0.35376	0.31053
27.5024	0.46515	0.40456	0.33349	0.28309
27.7092	0.37757	0.26645	0.25099	0.25405
27.916	0.77978	0.54125	0.44091	0.56648
28.1228	0.62432	0.48369	0.43539	0.4851
28.3296	0.576	0.45386	0.31515	0.34155
28.5363	0.22962	0.14255	0.14674	0.16017
28.7431	0.16616	0.07146	0.12771	0.15533
28.9499	0.31982	0.12265	0.1946	0.20874
29.1567	0.25245	0.12445	0.17437	0.22049
29.3635	0.23225	0.12313	0.17502	0.24382
29.5703	0.28472	0.16631	0.20906	0.33262
29.777	0.20495	0.09668	0.20651	0.25439
29.9838	0.13897	0.0559	0.18303	0.19605
30.1906	0.07367	0.02188	0.14513	0.12077
30.3974	0.06161	0.0174	0.13355	0.10667
30.6042	0	0	0	0
30.811	0	0	0	0
31.0177	0	0	0	0
31.2245	0	0	0	0
31.4313	0	0	0	0
31.6381	0	0	0	0
31.8449	0	0	0	0
32.0517	0	0	0	0
32.2585	0	0	0	0
32.4652	0	0	0	0
32.672	0	0	0	0
32.8788	0	0	0	0
33.0856	0	0	0	0
33.2924	0	0	0	0
33.4992	0	0	0	0
33.706	0	0	0	0
33.9127	0	0	0	0
34.1195	0	0	0	0
34.3263	0	0	0	0
34.5331	0	0	0	0
34.7399	0	0	0	0
34.9467	0	0	0	0
35.1534	0	0	0	0
35.3602	0	0	0	0
35.567	0	0	0	0
35.7738	0.03559	0.46699	0.02243	0.012
35.9806	0.09491	1.18586	0.05607	0.03597
36.1874	0.13102	1.63659	0.08109	0.06097
36.3942	0.08781	1.05175	0.05586	0.05188
36.6009	0.07149	0.77297	0.04104	0.04766
36.8077	0.06013	0.59104	0.03085	0.04497
37.0145	0.05376	0.43631	0.02184	0.04298
37.2213	0.052	0.34251	0.01617	0.04286
37.4281	0.05346	0.28506	0.01246	0.04406
37.6349	0.06025	0.29172	0.01207	0.04865
37.8417	0.06812	0.30445	0.01173	0.05395
38.0484	0.08025	0.33671	0.01192	0.06289
38.2552	0.10635	0.42316	0.01314	0.08197
38.462	0.18334	0.69897	0.01742	0.13772
38.6688	0.14304	0.45771	0.01968	0.11317
38.8756	0.11721	0.00911	0.00747	0.00761
39.0824	0.15833	0.01348	0.01177	0.01084
39.2891	0.22328	0.01995	0.01835	0.01594
39.4959	0.21551	0.02453	0.01932	0.01386
39.7027	0.23162	0.03114	0.02156	0.01318
39.9095	0.43487	0.08648	0.03277	0.02024
40.1163	0.56103	0.11533	0.04049	0.02354
40.3231	0.50181	0.11105	0.05057	0.01694
40.5299	0.35466	0.08401	0.0395	0.01154
40.7366	0.29935	0.0776	0.03588	0.00901
40.9434	0.26802	0.07776	0.03386	0.00738
41.1502	0.25574	0.08324	0.03305	0.0066
41.357	0.22372	0.07947	0.02755	0.00572
41.5638	0.23219	0.09596	0.0304	0.00544
41.7706	0.22336	0.10354	0.02908	0.00501
41.9774	0.21331	0.10948	0.02742	0.0046
42.1841	0.20989	0.12013	0.02709	0.0044
42.3909	0.09026	0.0178	0.00218	0.00134
42.5977	0.02906	0.0062	0.000726848	0.000390141
42.8045	0	0	0	0
43.0113	0	0	0	0
43.2181	0	0	0	0
43.4248	0	0	0	0
43.6316	0	0	0	0
43.8384	0	0	0	0
44.0452	1.01272	1.21616	0.0696	0.00885
44.252	0.90517	1.19177	0.07533	0.01393
44.4588	0.51233	0.56392	0.03198	0.01075
44.6656	0.17228	0.18648	0.01462	0.00447
44.8723	0.53596	0.58496	0.03471	0.01728
45.0791	0.91652	0.92077	0.04207	0.03344
45.2859	1.73088	1.74106	0.06167	0.06592
45.4927	2.38362	2.44649	0.07221	0.07977
45.6995	6.89984	7.10187	0.05573	0.0563
45.9063	0.20037	0.21829	0.00589	0.00687
46.1131	0.11744	0.12802	0.00518	0.00466
46.3198	0.117	0.12657	0.00642	0.00517
46.5266	0.10954	0.11796	0.00707	0.00513
46.7334	0.10318	0.11068	0.0073	0.0051
46.9402	0.09989	0.1066	0.00753	0.00529
47.147	0.09985	0.10617	0.00796	0.00558
47.3538	0.09821	0.10418	0.00821	0.00573
47.5605	0.09731	0.10298	0.00848	0.00597
47.7673	0.09677	0.10219	0.00877	0.00627
47.9741	0.09674	0.10197	0.00912	0.00659
48.1809	0.0972	0.10228	0.00951	0.007
48.3877	0.09765	0.10264	0.00992	0.00741
48.5945	0.09858	0.1036	0.0104	0.00787
48.8013	0.09965	0.10459	0.01095	0.00849
49.008	0.10109	0.10598	0.01158	0.0092
49.2148	0.10247	0.10745	0.01225	0.00991
49.4216	0.10458	0.10988	0.01308	0.01069
49.6284	0.10819	0.11345	0.01421	0.01212
49.8352	0.11007	0.11544	0.01524	0.01336
50.042	0.11395	0.11991	0.01669	0.01479
50.2488	0.12159	0.12785	0.0189	0.01751
50.4555	0.12471	0.1312	0.02075	0.01992
50.6623	0.13425	0.14167	0.02402	0.02369
50.8691	0.14765	0.15593	0.02855	0.02937
51.0759	0.15782	0.16671	0.03334	0.03597
51.2827	0.18899	0.19998	0.04406	0.04961
51.4895	0.24309	0.25593	0.06245	0.07611
51.6962	0.31671	0.33782	0.09775	0.11709
51.903	0.19447	0.21943	0.06932	0.06823
52.1098	0.09653	0.11611	0.04377	0.03837
52.3166	0.05788	0.06869	0.12168	0.70007
52.5234	0.03909	0.09324	0.12676	0.76638
52.7302	0.02606	0.09363	0.12015	0.71073
52.937	0.03612	0.11088	0.13686	0.72546
53.1437	0.45376	0.32969	0.56259	1.53795
53.3505	0.38102	0.29352	0.4384	1.22772
53.5573	0.26312	0.18325	0.25779	0.67569
53.7641	0.70851	0.30658	1.25069	1.52838
53.9709	0.59024	0.26071	0.89117	1.14133
54.1777	0.33837	0.16834	0.57178	0.81577
54.3845	0.28602	0.16695	0.46004	0.72899
54.5912	0.19328	0.13955	0.34257	0.67715
54.798	0.07522	0.05832	0.20064	0.87997
55.0048	0.50547	0.13311	1.17386	1.85041
55.2116	0.33178	0.0398	0.87211	1.12233
55.4184	0.26673	0.02666	0.76132	0.71424
55.6252	0.22207	0.02002	0.67196	0.41297
55.8319	0.15455	0.11847	0.6538	4.72499
56.0387	0.15805	0.05647	0.47624	0.89266
56.2455	0.13936	0.04733	0.45692	0.50322
56.4523	0.15526	0.08382	0.79495	0.65731
56.6591	0.17981	0.13007	1.20326	0.89948
56.8659	0.13904	0.08697	0.91285	0.66291
57.0727	0.1412	0.08084	1.04784	0.64733
57.2794	0.13483	0.07162	1.12157	0.604
57.4862	0.13065	0.0648	1.92326	0.66501
57.693	0.1126	0.04443	1.41969	0.49971
57.8998	0.07757	0.03013	0.94917	0.3606
58.1066	0.07439	0.03165	0.92401	0.49659
58.3134	0.10286	0.03813	0.80089	0.6628
58.5202	0.08367	0.02382	0.44304	0.37223
58.7269	0.1261	0.03407	0.63423	0.4634
58.9337	0.11376	0.04274	0.46102	0.57745
59.1405	0.08768	0.03809	1.2164	0.55689
59.3473	0.07587	0.0324	0.55946	0.41548
59.5541	0.06397	0.02722	0.47888	0.31505
59.7609	0.05411	0.02256	0.43983	0.21251
59.9676	0.05103	0.02161	0.42668	0.20128
60.1744	0.04706	0.01957	0.42827	0.18645
60.3812	0.03791	0.01595	0.41483	0.16198
60.588	0.02003	0.00851	0.376	0.11564
60.7948	0.00323	0.00143	0.46123	0.09045
61.0016	0.00622	0.00335	0.79188	0.15962
61.2084	0.00507	0.00281	0.59746	0.11934
61.4151	0.00875	0.00349	0.79364	0.17019
61.6219	0.00789	0.00327	0.65164	0.13888
61.8287	0.00924	0.00403	0.68232	0.14746
62.0355	0.00827	0.00276	0.60146	0.13103
62.2423	0.0081	0.00221	0.56413	0.12527
62.4491	0.00859	0.00192	0.55881	0.12748
62.6559	0.01087	0.0017	0.62329	0.14907
62.8626	0.000824134	0.000835412	0.19356	0.02948
63.0694	0.000568597	0.00067543	0.16096	0.02459
63.2762	0.000575235	0.000683836	0.16716	0.02538
63.483	0.000608371	0.00080695	0.18729	0.02873
63.6898	0.000535289	0.000808765	0.17065	0.02653
63.8966	0.000540825	0.000844815	0.16473	0.02591
64.1034	0.00063433	0.000951806	0.16997	0.02703
64.3101	5.04906e-05	5.69939e-05	0.00952	0.00158
64.5169	0	0	0	0
