# Supplementary material for: Unconventional excitonic states with phonon sidebands in layered silicon diphosphide
Source: Nat Mater. 2022 Jun 16;21(7):773–8. doi: 10.1038/s41563-022-01285-3 (PMC9242852; doi:10.1038/s41563-022-01285-3)
Supplement: Source Data Fig. 3 — Statistical Source Data [file 41563_2022_1285_MOESM4_ESM.xlsx]

## Sheet: Fig_3_a
Energy (eV) Angle (deg.)	70	55	40	25	10	-5	-20	-35	-50	-65	-80	-95	-110
2.17646	479.2	479.6	485.6	482	496	494.2	486.4	491.6	486.4	486.4	483.8	483	484.2
2.17514	477.8	481	482.8	489.4	491	493.8	493.4	486.6	483	488	486.6	478.8	486.6
2.17381	479	482.4	479.6	488	489.6	489.6	492	490.2	484.8	489.4	486.4	481.6	479
2.17248	480.4	477.2	485	482.4	486	492.4	486.8	489.2	490.6	487	489.4	480.6	486.6
2.17116	473.6	479.8	482.2	486.2	492.2	492.6	494.6	488	485	487.6	483.6	485.2	483.6
2.16984	479.2	479	483.8	488.6	491.6	494.2	490.2	494	488	487	478.2	475.2	485.4
2.16853	480.6	483.2	484.4	486.2	493.6	486.2	488	489.2	486.4	481.8	480.8	481.8	487.8
2.16721	478.4	477.2	486.4	489.6	491.4	498	498.8	486.6	481.6	482.8	486.6	482.2	480.6
2.16589	474.2	482.6	479.4	489.2	489.6	490.8	489.2	489.8	491.2	481.8	483.8	482.6	483.6
2.16458	472.6	479.4	482.6	488.4	492.6	484.8	494.8	484.2	484.6	485.4	478	480.8	479.8
2.16326	472	483	484.4	486.8	487.6	492.6	485.8	486	484	480.8	484	481.2	477
2.16195	480.6	486	478.6	484.4	493	493.4	490.6	491.6	485	484.8	482.2	483.4	482
2.16064	479.4	479.8	481.8	487.4	487.2	495.2	490	493.4	483	483.8	478.8	477.8	479.2
2.15933	472.4	479.4	484.6	486.6	491.6	493.4	490.4	481.8	485.4	477.8	478.4	480.2	483.4
2.15803	470.6	486	480.8	486.8	488.4	495	492	488.8	486	483.2	479.6	478.6	483.6
2.15672	480	474.8	477.4	485.8	486.6	491.8	488	484	489	480.8	479.8	479.2	484.4
2.15542	476	480.4	480.8	481.2	492.4	494.8	490.2	480.6	483	478	482.6	475.4	481
2.15412	474.4	477.4	481.4	488.6	495.2	491.6	490.8	489.4	483.2	483.4	483	478.4	479.4
2.15282	476.4	478.2	480.2	484.8	495.2	494	490.4	488	481.2	477.8	482.4	478.2	485.8
2.15152	471.8	481.2	488	490.6	488.4	499	490.8	489.2	484.6	483.6	480.2	479.6	479.8
2.15023	476.2	485.2	483	489.4	491.6	496	487.8	486.2	488.6	475	475.8	479.2	479.2
2.14893	476.8	474	481.2	483.6	490.6	494.4	493.2	492.8	477	477.2	478.6	479.8	484.6
2.14764	475.6	480.4	477	484.6	491.2	496.6	485	490	481	479.4	470.4	477	477.8
2.14635	478	478.2	484.6	488	492	496.6	490.4	483.8	484.6	482.8	477	477.2	481.6
2.14506	478.8	476.8	478.2	486.4	490.8	498	492	489.4	480.4	477.2	473	474.8	477.8
2.14377	471.4	478.6	481.4	487	488.6	496.6	488.2	491.4	481.6	479.8	478.2	472.2	480.6
2.14248	473.6	479.2	483.8	481	487	493	490.6	484	485	478.4	480.6	475.2	480.6
2.14119	471.6	477.6	485.2	493	495	499.8	494	489.6	480	479.8	474.2	469.8	479
2.13991	482.2	476.6	489	482.2	492.6	496.8	491.8	487.4	485.2	478.8	480.6	476	476.8
2.13863	466.8	477.8	476.6	480.6	487.6	495.2	493	485.6	483	481.4	470.8	472.8	476.8
2.13735	468.2	473.2	481.8	484.8	491.8	494	490.8	484.4	481.4	483.6	477.2	476.2	477.6
2.13607	471.6	476	481.8	483.2	488.6	491.8	488.2	482.4	482	472.8	473.4	474.4	474.6
2.13479	471.2	475.6	476.4	482.6	492.4	493.6	481.8	481.2	478.4	475.4	474.4	477	471.8
2.13352	469.6	478.2	482.2	493	495.6	493.4	491.2	487.2	481.8	475.8	471.4	476	476.4
2.13224	471.4	476.8	474	485.6	494	497.2	492	488.6	480	477	474.8	469.2	473
2.13097	468.8	476.6	484.2	490.6	490.8	499	489	481.4	479.2	474.8	475.4	473.6	477.8
2.1297	475	477	481.2	487.2	492.8	498	486	487	481.2	476.6	472.6	472.2	475.8
2.12843	473.6	475.8	479.6	491	493.8	496	488	478.4	491	474.2	477	476.4	474.2
2.12716	469.4	478.8	483.8	487.6	494.4	499.8	495	488.4	478.2	471.6	471	471	475.4
2.12589	469	478.6	485.8	494.4	494	494	496	489.6	488	480.6	472.6	473.8	477.6
2.12463	469	480.4	488	491.6	496.6	501.4	496.8	487.6	480.2	475.6	473	471.6	477.2
2.12336	474.6	479	485	492.4	499.2	504.2	501.2	486.4	486	475.2	472	476.6	473.8
2.1221	472	475.8	484.8	492.4	499.8	503.8	495.4	488	480.2	475.2	475.4	474	470.6
2.12084	471.6	476.8	488.6	496.4	502.6	511	498.8	496.2	480.8	472.6	468.4	473.4	475
2.11958	471	474.6	490	501.4	510.2	507	498.2	493	484	475.4	469.6	476.4	472.4
2.11833	478	479.8	485	496.2	509	510.6	507.6	494.8	492.4	482.8	470.4	471.4	479.2
2.11707	470.8	483.8	492.8	503.6	509	517.4	503.4	494.2	484.6	480	472	473	475.8
2.11581	474.4	485.4	493.6	501.4	511.8	511.8	508.4	499.2	485	477	474.8	471.8	477.6
2.11456	468.6	483.8	495.4	504.2	518.6	517.8	516.8	499.2	487	480	469.6	474	479.6
2.11331	476	481.2	492.4	506.4	515.2	519.8	513.4	502.2	489.8	478.2	471.4	472.6	482.2
2.11206	469	483.8	492.8	510	525	521.4	520	509.4	493.4	483.6	474.6	471.4	472.8
2.11081	474.6	485.4	499.2	508.8	521	529.2	520.2	507.4	497.2	478.6	472.8	472.8	478.4
2.10956	472.8	487.6	502	516.6	527.2	532.2	518.4	508.4	496	477.4	471.8	469.2	478.8
2.10832	479.8	484.8	503.6	508	530	533.8	526	515.2	491.6	485.8	471	472	476
2.10707	480.2	489.4	497.6	523.8	529.4	529.6	529	507.6	499	484.8	473.6	474.8	476
2.10583	475.4	487.8	508.6	520.4	535.2	541	535	520.4	493.8	477.8	472	471.2	475
2.10459	474.2	494.2	510.6	529	542.4	547.8	532	515.4	497	483.8	470.8	469.6	479.6
2.10335	480.2	488.4	510.4	531.2	549.4	556.2	543	522.4	501.2	481	472.4	471.6	478.8
2.10211	474.8	495	516.2	532.6	547	558.6	548.4	527	503.6	485.4	475.2	467.2	479
2.10088	482.2	499.6	519	536.6	558.2	561.2	553.6	529.2	503.8	485	473.2	466.4	486.2
2.09964	480.6	497.2	522.2	547.8	548.8	571	560	533.8	511.8	489.2	475.2	472.8	478.6
2.09841	482.2	503.4	524.2	553.8	571	570	568	536.8	509.8	480.6	473.6	474	481.2
2.09718	482.8	503	534	556.8	571.2	580.8	566.8	548	514.6	487	474.4	476.2	482
2.09595	482.6	502.4	535.2	556.6	586.8	594.4	572.8	555.4	522.4	490.8	476.6	472.8	481.8
2.09471	480.8	504.4	535.8	569.2	603.6	598.8	586.6	554.8	522.6	488	474.4	471.6	486.2
2.09349	483	512	539.6	581	608.2	607.2	590.4	556.6	527.4	498.6	470	471.8	485.6
2.09226	487.4	515.4	550.2	582.2	613	616.2	597.4	572.6	536.6	493.6	482	474.6	489.8
2.09104	490.6	518.6	557	588	621.2	630.6	617.2	572.8	532.4	494.4	473.2	473.6	490.2
2.08981	497.6	529.6	570	614	645.8	655.2	632.4	594	552.8	507.6	480.8	476.8	502.2
2.08859	494.8	531.4	571.6	619.4	654.2	663.8	647	599.8	549.6	501.6	481	473	496.8
2.08737	491.2	537.8	586.6	637.8	670	683.4	647.6	609.8	553	505.6	477.6	477.6	496.8
2.08615	494.4	539.8	601	643.4	685.6	703.4	673	624.4	556.8	514.8	485.8	470	493.6
2.08494	499.2	540	602.4	668.4	704.6	716.8	693	641.2	570.2	507.8	477	472.8	499.6
2.08372	502.4	555.8	615.8	679.4	725	749.2	715.8	660.8	574.4	518.4	474.2	473	504.4
2.0825	503.6	566.6	631.4	706	751.6	770.6	735.2	658.6	590.6	524	479.8	471.2	504.6
2.08129	508.4	570.2	646.4	731.4	773.2	797	755.8	692.4	603.2	519	479.4	470.8	514.4
2.08008	514	576.8	656	747.2	807.4	825.8	785.8	700	614.2	540.2	480.8	474.8	502.8
2.07887	518.4	581.6	678.8	776.6	837.4	856.6	809.8	730	627.4	533.8	483.6	477.4	515.2
2.07766	519	600.6	697.6	805	876.2	891.4	849.8	756	636.2	535	482.8	483.4	518.8
2.07645	530.4	608	718	840.4	924.6	943	873.2	772.4	645.4	542	485.6	479	523.6
2.07525	529	625.4	748.2	864.6	947.2	977	900	809.4	675	556.8	485.8	477.2	530.6
2.07404	534.6	632.2	780.4	914.2	983.4	1007.2	938	837	683.4	560.2	487.6	483	530
2.07284	549.4	650	790.8	939.2	1027.6	1048	988.2	858.4	705.8	567.4	495.6	476.4	546
2.07164	547.2	659	817.2	971.8	1061.6	1099.6	1019.4	881.8	719.6	576.4	488.2	480.2	545.8
2.07044	561.4	683.6	840	1011.2	1124.4	1143.2	1064.2	925.8	741.4	582.6	493.2	486.2	557.2
2.06924	556.2	688.8	869	1047.6	1173.6	1208.2	1111.4	942.8	760.6	590.2	495	481.4	552.4
2.06804	566.6	704	903	1091.2	1208	1240.6	1143.8	969.6	776.6	597.8	483.8	478.2	557.4
2.06685	569.2	718.8	920	1110.8	1252.2	1289.2	1195.4	1017.2	791	610.2	495.4	488	567.2
2.06565	582.8	731.4	959	1164	1297.8	1307	1224.2	1038.6	809.4	614.4	504	481	573.8
2.06446	582.6	737.8	974	1179.4	1341	1377.6	1272.2	1051.6	819	612	497	486.2	578.6
2.06327	588.2	751.8	983	1226.4	1372	1416.4	1300.8	1087.2	834.8	626.4	496.4	493.6	585.6
2.06208	595	768.6	1016.6	1247.2	1406.2	1466.4	1334.6	1113.4	853.2	634.2	498.2	486	592.4
2.06089	600.4	777.4	1020.4	1285.6	1436.6	1473.8	1344.6	1120.2	868.8	644.2	507	482.4	592.2
2.0597	594	792.2	1050	1308.4	1460.2	1521	1388	1152.2	881.2	644	503.6	486.2	590.4
2.05851	599.6	789	1056.4	1307	1489.4	1516.4	1403.8	1143.6	891.2	643.6	504.6	489	599.6
2.05733	600.6	799.8	1079.6	1321	1489.6	1545.8	1408.2	1176.6	887	650.4	504.2	483	595
2.05615	600.2	814.4	1066.2	1345.2	1496.4	1566.2	1428.8	1178.4	897.4	649.8	506.4	488.6	602.8
2.05496	609.4	810.4	1090	1335.4	1499.6	1544.6	1428.8	1188.2	900.6	648.6	508	495.6	603.6
2.05378	604.6	802.2	1071.2	1339.6	1520	1553.8	1422	1171.4	897.2	651.8	508.6	489.4	607
2.0526	616	815.8	1077.2	1326	1500.6	1543.4	1437.2	1177.8	899.8	650.4	509.8	491.4	598
2.05143	600.6	809.4	1067.6	1327	1494.4	1534	1400.4	1179.6	901.8	650.4	508	488.4	594.6
2.05025	612.4	804.6	1068	1302.2	1481	1516	1409.6	1156.2	891.8	656.6	511.8	496.8	597.8
2.04908	600.4	793.8	1053.2	1307.4	1457.4	1499.8	1394.8	1140.8	878.8	638	512.2	494	597.6
2.0479	603.4	798.2	1030.6	1292.4	1440.2	1481	1381.2	1151	867.2	645.4	508.8	489.4	601.8
2.04673	589.8	797.8	1042.8	1267.2	1418.2	1469.8	1359	1126.6	864.8	648.4	507.8	492	587.4
2.04556	599.2	771.4	1024.2	1249.6	1412.6	1447.4	1342.2	1118.2	860.2	640	505.6	488.2	596
2.04439	589	775.6	1004	1237.4	1367.4	1402.2	1311.4	1087.2	846.4	637.4	504.6	488.8	601.6
2.04322	594.4	762.8	987.4	1201.6	1347	1385.4	1306.8	1076.8	829	635.6	518	495.8	592.4
2.04205	605.6	769.6	978.4	1198	1330.2	1379	1276.4	1061.2	843.4	627.8	497.4	485.2	583.4
2.04089	584.2	751.4	957.6	1153	1287.4	1336.4	1252.8	1046.6	821.4	627.6	504	491.4	587.4
2.03972	579.4	745.6	950.8	1150.2	1277.8	1312.8	1231.8	1022.8	814.2	627.2	508.4	489	583.8
2.03856	584	746.6	939	1129.6	1275.2	1302.6	1219.8	1021.2	814.6	621.8	505.4	496.4	582.6
2.0374	580.4	731.6	926.6	1098.6	1219.8	1270.4	1199.4	994.2	801	610.2	503.4	490.2	576.8
2.03624	574.2	720.8	910.2	1101.4	1209.4	1254.8	1180.2	991.6	788.6	610	510.2	493.8	579.4
2.03508	580.2	717	902.2	1085.2	1202.2	1239	1159.8	978.6	776.4	612.8	503.6	491.4	577.6
2.03392	573.2	712.2	892.2	1066	1180.6	1214	1137.4	966.4	781.8	606	505.8	500.2	575.8
2.03277	574.6	705.4	876	1050	1166.6	1187	1131.4	949.2	769	600.8	505	492.8	569.2
2.03161	567.2	702.6	882	1038.6	1141.4	1183	1107.2	937.6	762.2	605.6	504.8	492.4	575
2.03046	570	705.2	866	1022.6	1118.4	1159.6	1083	940.4	761.6	597.4	503.2	499.4	565.6
2.02931	563.2	698	860.4	1013.6	1118.2	1154.8	1078.2	927.6	745	604.2	511.2	494.6	570.4
2.02816	571.8	700	832.2	1004	1109	1143	1067.2	931.6	742	597.4	506	502	567.4
2.027	572.6	692.4	837.2	985.6	1086.4	1132	1063.4	915	734.4	597.4	507.8	496.2	567
2.02586	572.4	690.6	837.4	985.8	1087.4	1123.2	1054.4	897	744.2	595.2	506.8	499.2	567.6
2.02471	570.8	689.8	832.6	967.6	1080	1122.4	1051.6	893.8	745.6	603.4	508.8	504.2	569
2.02356	565.4	687	827	975.6	1063.8	1100.4	1033.4	896.8	727.2	591	504.4	502.2	561.2
2.02242	562.4	687.6	822	968.2	1064.2	1094.8	1024.2	887.6	725.2	584	504	498.6	561.8
2.02128	568	673.4	817.8	953.6	1034	1084.4	1012.6	868.2	735	580.2	509	498.8	562.8
2.02014	559.4	672	819.6	949.4	1048.4	1072	1010	869.4	722.4	586.4	509.8	498.4	568.2
2.019	570.6	667.2	811	943.8	1020.6	1058.2	1001.2	877.6	716.6	587.6	508.2	504	559.4
2.01786	558.2	662.4	806.4	939.2	1031.2	1052.8	1003.8	864.2	729.6	587.8	505.6	496.4	566.2
2.01672	564.6	665	789.8	929.4	1024.8	1059.8	993.4	852.4	723.6	580.6	506.8	502.4	553.8
2.01559	558.2	665.2	796.8	931	1018.6	1046.4	985.8	854.2	705.4	578.2	509.2	497.8	562.6
2.01445	558.2	660.4	799.2	930.2	1014.4	1041.4	977.2	867.2	709.4	586.2	502.4	498	558
2.01332	565	667.2	798.6	934.4	1021.6	1043.4	976	858	706.4	583.6	512.6	503	561
2.01218	559.2	656.2	796.2	927.2	1008.4	1050.6	972.6	856.2	701.6	578.8	507	502.4	555.6
2.01105	554.4	660.4	786.6	908.8	1003.8	1023.2	970	856	698.4	581.2	512	501.6	566.2
2.00992	557.8	662.6	786.2	910.8	990.2	1015.8	967.4	836.4	707.8	582.6	511.8	498	559.4
2.00879	564.2	671	780.2	924	994.8	1009.4	970	843.2	706.2	584.6	506.8	505.8	556.6
2.00767	556	649.8	777.2	906.2	984.4	1006	953.2	839.4	704.8	581.4	507.4	504.2	556.2
2.00654	558.2	656	779	900.4	979.8	1025.6	967	841.8	695.4	578.4	509.2	504.4	555.8
2.00542	556.4	651.8	789	905.8	977.6	1011	931.6	834.8	700.8	586	515	506.6	564.2
2.00429	566.4	654	774	907	971	1008.2	959.6	840	699.4	578.8	514.4	506.2	563.8
2.00317	563	651.8	772.8	898	982.4	1016.8	949.6	827.6	707.8	580	515	502	557.4
2.00205	552.6	655	786	905.6	981.4	992.4	958.8	824.2	706	574.4	508.6	504.8	561.6
2.00093	553.4	656.8	779.6	896.8	981	1002.2	951.8	829	694	578	515.8	508.4	561.6
1.99981	550.8	658.4	766.6	898.6	963.6	1001.4	947.2	826.8	704.6	582.8	514.8	502.4	557.4
1.99869	548.2	659.2	767.2	877.6	960	988.6	941	823.6	697.6	581.2	509.4	501.2	553.4
1.99758	556.6	650.6	769.8	884.2	956	996.8	927.4	823.4	687.2	587.4	513.2	500.8	559
1.99646	561.4	648.2	767.2	884.6	965.4	975.6	945.2	816	691.8	571	507.4	502	551
1.99535	552.4	650.2	759.4	882.2	948	995.8	936.2	821.8	695	582.8	511.6	506.4	558.4
1.99424	550.2	644.6	756	890.8	962	980.2	936.8	813.8	696.8	581.4	507.4	501.8	563
1.99313	564.8	653.8	770.8	875.4	959.2	988.4	936.6	829.6	693.6	581.6	512.2	508.6	555.8
1.99202	561	646	769.8	885.6	954.6	978	926.2	812.2	690.8	572.4	509	507	559
1.99091	557.6	644.8	768.4	871.4	954	985.4	932.6	809.8	684.6	585.4	509.4	506.6	554.6
1.98981	558.6	650.2	760.6	872.8	952	971.8	913	806.8	696.2	572.4	513	505	562
1.9887	552.6	649.2	759.6	875.6	948.2	973.4	930.8	804.6	684.4	579.8	512.8	508.8	555
1.9876	554.8	643.2	755.4	866.8	955.6	965.2	915.2	805.6	682	571.2	512.8	505.8	558.4
1.98649	559.4	647	757.2	881.2	950	973.6	926.6	802.6	681.4	579	514.8	505.8	558.6
1.98539	556.2	642.8	746.4	866.6	939.4	971.2	915.4	806	689.2	574	518.2	505.2	556.8
1.98429	553	641	768.2	862.8	939.6	962.2	906.8	797.6	684.4	576.4	517.8	501.6	561
1.98319	559.2	634	744	863	937.2	977	917	798.4	689.6	570.6	512.2	510.6	556.8
1.98209	553.8	642	744.4	852.6	931.6	956.6	897.6	789.8	682	569.6	513.4	502.8	555.8
1.981	549.4	637.2	746.6	845.2	929.8	950.6	896.2	789.4	667.4	581.8	516.4	506	558
1.9799	555.2	634.2	745.8	858.4	924.8	945.4	888	785	678.2	578.6	510.8	515	554.4
1.9788	549.4	635.6	737.8	841.4	915.6	929	891.2	782.2	674.2	570.6	511.6	503.8	554.4
1.97771	548	639	744.4	839.8	900.2	939	885.2	774	668.8	577.8	510	506.6	553
1.97662	553.4	628.8	728.6	852.2	903.4	934	881.2	774.6	676.4	567.2	513.2	504.8	553.8
1.97553	556	630.4	731.8	844.6	895	937.6	885.2	768.8	669.2	569.8	514	506.4	556.4
1.97444	545.6	629.4	736.4	827.6	904.8	928.4	879.4	769	670	575.4	507.2	504.6	552
1.97335	553.6	620.4	723.8	830.4	893	934.2	864	760	662.4	574.2	509.4	500.2	550.6
1.97226	551.2	628	727	821.6	892.8	921.6	870.8	777.8	666.6	567.4	507.2	508.6	549
1.97118	550.8	626.4	731.8	828.6	887.2	899.8	864.6	771	661	567.2	507.8	507	549.6
1.9701	551.8	615.8	718	822	885	913.2	860.4	753.4	658	563.8	510.4	507.6	552.6
1.96901	551	624.2	724.6	819	879	913.2	846.2	756.2	657.4	566.6	511.4	504	541.2
1.96793	550.2	618.2	724.6	809.6	877.6	907.8	851.8	753.6	659	568	516	503.2	548.6
1.96685	552	620.4	706.2	806.4	863.6	904.2	844.8	759.6	660	561.2	510.6	506.4	549.4
1.96577	550.4	615.4	707.4	807	864.6	883.4	852.6	745.8	653.2	567.4	508	512.6	554.2
1.96469	543.4	623	711.6	807.4	870	885.4	845	749.2	649.6	568	516.8	507.4	548.4
1.96361	544.6	625.6	714	806	864.4	885.6	839.2	749	654.2	559.8	507.8	508	545.8
1.96254	546.8	615.4	699	804.4	861	885.2	830.4	745.6	648.8	563.8	509.4	506	548.6
1.96146	539.6	610.6	695.2	793.8	863.4	884.6	837.2	742	654.6	565	511.8	507.2	549
1.96039	547	619.8	705.6	789.4	852.4	890.2	828.8	739.8	648	561.4	514	512.8	549.8
1.95932	543.8	615.4	705.2	783	854.6	873.2	825.4	744	647	561.6	506.2	508.8	542.8
1.95825	545.8	608.2	697.6	792.8	849	881.8	816.2	743.4	643.4	565.6	514.8	506.6	546
1.95718	549.6	607.4	691.2	791.6	855.8	881	822.8	736.8	650.8	571.6	507.8	504.8	547.2
1.9561	541	611.4	690.8	778.8	845.6	865.4	811.6	735.6	643.8	562.6	512.4	511.8	545.2
1.95504	538.6	600	694.8	785	844.6	870	821	732.6	648.8	560.6	514	507	546.8
1.95397	544	614.4	689.4	782.6	835.6	860.2	802	727.4	644	560.4	516.4	506.8	548
1.95291	541.8	615.4	687.4	780.8	846.6	862.8	808.2	734.2	643.6	558.2	512.4	509.6	551.2
1.95184	543.2	607	686	782.2	835.4	871.4	809.6	727.6	637.6	566.2	516.2	505.6	549.6
1.95078	542	605.4	701.2	793.8	846.8	863.2	815	727.6	636.6	561.2	514.6	502.2	547.4
1.94972	545.8	607.4	688	770.6	832	865.6	812.4	722.2	637.4	562.2	512	511.6	548.8
1.94866	539.8	615.6	684.6	780	846.2	864.4	803.6	714.8	640.6	558.4	514.6	510.8	546.8
1.9476	542.4	608.8	689.8	768.6	834	865.6	802.8	720.2	636.8	564	514.4	515.4	550.4
1.94654	543.8	610.4	684.6	776.8	833	862.8	788.6	721.8	642.4	563.2	512	513.4	558
1.94548	543.2	607.4	678.4	778.8	829.6	849.4	806.8	712.4	638.8	562.6	518.6	510.4	548.2
1.94442	543.6	600.6	684.6	774	832.2	860	805.2	724.2	646	565.8	514.6	510.6	551.6
1.94337	544.4	605.6	680.6	760.6	827.4	861.6	796.4	715	636	557.6	514.4	509	541.8
1.94232	540	607.4	683.2	774.8	830.2	848.4	791	716.4	640.6	559.2	515	510.4	554
1.94126	543.2	596.8	678.8	768.6	822.6	866.2	782.2	714.2	640.4	560	513.2	514.2	541.6
1.94021	554.2	601.6	686	771.2	818.6	848.8	788.2	702.8	632.2	561.4	520.4	504.6	546.4
1.93916	538.4	606	679.4	771.8	814	849.8	787.2	712.6	633.6	564.8	515.4	511	545.4
1.93811	554.8	608.4	688.6	774.2	825	855.6	792.8	706.4	643.2	562	514.4	513.8	553
1.93707	541.8	606.8	678.2	758.2	818.2	848.4	783	705	632.8	557	521.2	515.8	550.2
1.93602	541.6	602	679.8	758.6	831.6	849.4	783.2	692.2	629	562	519.6	505.6	549
1.93497	542.6	601.2	681.6	762.4	817.4	863	778.8	713.2	627.4	564.6	515.4	510.6	553.2
1.93393	536	609.4	678.6	769.8	824.4	852.8	783.2	710	638.4	567.6	517.4	522.4	549.2
1.93289	544.4	597.4	669	769.2	825.2	846.8	784.2	705.4	629.2	564.4	517	516.6	550
1.93184	546.2	606	671.8	761.8	820.8	849.4	785.6	706.4	623.6	563.6	512.4	514.6	550.4
1.9308	547.2	600.4	679.4	759.4	829.6	849.8	776.6	705.2	625.6	549.6	522	507.2	545.8
1.92976	543.4	605	676.8	752.4	808.6	850	772.8	700.6	631.4	562.6	510.8	513.2	548.8
1.92872	539.4	591	678.4	758	812.8	854.2	771	701	630.4	565	515.2	512.4	546.8
1.92769	541.2	598.6	665.6	747	811.6	842.4	765	696.6	632	564.4	517.4	508	549
1.92665	540.4	606.2	670.8	757.6	808.6	840.4	778.6	701	633.8	565.4	518	520.2	547.2
1.92562	541	588.8	668.2	754.8	799.2	838	768.8	691.8	627.4	565.4	519	513.4	549.8
1.92458	535.4	594	661.6	750.8	815.4	839.6	762.4	694.6	631.4	561.6	522.6	507.2	553.6
1.92355	544.4	607	658.2	757.6	802.6	837.8	768.8	684	621.4	564.6	516.6	514.8	550.4
1.92252	538.8	591	670.2	738.6	810.6	853.6	766.6	696.6	624.6	563.4	517	514.6	551.6
1.92149	545.4	598.2	665.4	748.6	795.2	848.4	765.2	695.4	621.4	558.8	513.8	518	546.4
1.92046	537.4	592.6	662.8	744.4	796.4	837.2	764	685.8	630.4	559.6	514.2	510	554.2
1.91943	538.8	586.8	665.4	754.4	802.6	836.8	758.4	692	619.8	560.2	516.6	515.4	552
1.9184	544.6	597.2	663.2	748.6	801	839.8	762.8	688.4	619.2	557.2	518.4	516.2	545
1.91737	536.4	592	658	744.4	809	835	755.6	683	625.4	559.2	521.8	516	550.4
1.91635	534.2	594.8	658	739.6	790.4	836.6	747.4	677.6	621.2	562.4	518.2	518.8	552
1.91532	537	594	659.8	740	807.4	828.6	741.2	679	617.8	563.4	518.2	512.6	547.2
1.9143	537	587.8	661.8	742.8	814.8	838.8	745.4	678.8	627.6	553.4	519	508.6	548
1.91328	532.8	593.2	657.8	744	793	831	737.2	678.2	624.2	555.4	519.4	514.2	541.6
1.91226	538.2	590.8	646.6	738.6	800	838.4	744.6	677	621.4	560.6	519	512.8	541.6
1.91124	537.2	590	653.6	737.8	792	825	749.2	671	618.4	556	520.2	516.4	552.6
1.91022	534.6	587.6	652.8	732.6	791.8	828.8	740.2	679	623.2	558.4	514.8	512.6	548
1.9092	534.4	590	654.2	733	791.8	835.2	737	675.6	616	565.4	519	517.8	553
1.90819	538.8	590.8	659.8	735	796.4	823.2	736.2	672.6	623.2	549	520	517.2	552
1.90717	540.8	584.6	659.4	729.8	793.4	825.6	728	673.4	619.8	566.6	524	514.4	546.4
1.90616	536	581	652.4	726	794.2	833.6	732.2	662.8	613.2	564.2	522.8	516.6	550
1.90515	530.2	581	654.4	728.2	784.6	826.2	729.8	670.6	622.2	560.2	519.8	514.2	551.4
1.90413	540	593	644	734.2	784.8	834.8	727.2	665.6	613.8	555.2	519	513.2	553.8
1.90312	539.8	587	647.2	718.2	795.4	822.8	721.2	666.4	617.6	558	519.2	513	549.4
1.90211	534.6	576.6	652.2	718	777.6	806.2	720	668.4	615	556.2	512.8	522.2	557
1.90111	542.4	589.2	649.6	728	785.4	828.4	722.4	665.4	608.4	561.8	522.6	513.4	548.2
1.9001	531.4	584.4	648.8	728.6	784.4	821.4	717.2	659	615.8	558.4	528.8	517.6	547.2
1.89909	531.4	584.2	637.6	716	773.2	823	720.6	663.4	609.2	558.6	521.4	515	550.8
1.89809	533.8	583.8	645.4	734.4	785.8	825	726.4	657.8	609.4	558.4	527.4	519.6	553.8
1.89708	535.6	582.6	646.4	709.4	770.6	824.2	714.6	669.8	611.6	558.2	522.6	519	549.2
1.89608	541	586	639.8	720.4	773	822.4	717.6	658.2	606.4	558.8	521.6	520.4	555.2
1.89508	535.4	574.2	632	712.8	781	809.6	712.8	655.6	603.4	557.6	524.2	527.6	552.6
1.89408	535.4	578	648.2	722.6	765.8	825	695.6	645.2	608	558.8	521.6	520	546.6
1.89307	536.8	581	640	718.8	773.6	815	714.6	651.6	611	554	519.6	515.6	546.6
1.89208	533	572.4	638.8	721.8	784.2	814.2	695.4	648.8	604.6	560.4	526.2	521.4	546.2
1.89108	538.4	577.6	643	714.8	788.2	819.2	696.4	646.8	600.4	560.4	522.2	519	552.2
1.89008	532.8	574.8	637.2	707.8	770.4	814.6	698.4	653.2	608.4	558.4	520	512.6	553
1.88909	529.4	571.8	637	716.4	769.8	810	699.2	647.6	603.4	555	520.4	521.8	551
1.88809	531.2	576	638.4	719.2	756.6	807	699.4	647.4	599.4	558	526.4	523	553.2
1.8871	535	572.8	625.6	714	776.8	822.8	691.2	644	601.6	558.8	527.4	522.2	544.2
1.88611	524	569	628.8	709.6	757.4	813	687.8	644	598.8	549.2	516.8	520.6	547.4
1.88512	532	571.8	628.8	699.2	776.4	811.6	689	646.6	608.6	560.2	524.6	521.8	548.4
1.88413	534.6	572.8	624.2	702.2	771.8	817.2	691	643.2	606.4	557.4	520.2	520.8	552.4
1.88314	531.4	570.2	640.8	692	759	805.2	685.6	641.4	596	550.2	523.4	522.4	548.6
1.88215	528.8	577.2	621.4	701.4	762.4	811.4	685.8	641.4	596	560.2	527.6	524	550.2
1.88116	525.6	560.8	625	712.2	761.2	806.8	686.8	633	594.2	555.2	523.6	520.2	551.2
1.88018	528.6	575.4	631	701.2	758.6	797.8	679.4	645.8	599	559	524.2	527	551
1.87919	528.4	572.4	621	707.4	759.4	794.8	677.4	632.4	599.2	553.4	522.4	517.6	550.4
1.87821	530.8	563.8	629	700.4	755.8	807.6	671.6	638	600.6	558.6	522	518.2	548.6
1.87722	527.4	564.4	631.6	697.4	745.2	798.2	673.4	632.6	595	552.8	523.6	522.6	557.8
1.87624	529	564.2	625.2	708	757	803.2	668.6	629.4	592.6	555	520	527.6	555
1.87526	524.6	575	616.6	700.6	752	796.8	679.8	636	597.6	554.4	528	522	545
1.87428	532	570	620.4	697.2	749.6	803.8	663.8	631	588.4	548.8	527.8	525.8	553.8
1.8733	529.6	562.8	621.8	687.2	763.8	812.4	666.4	630.6	593.4	557.4	528.4	514.4	548.8
1.87233	526.6	563.6	618.4	687	758.2	795.8	673	632	589.8	556.6	526.4	526.4	550.8
1.87135	526.2	560.6	615.4	686.6	745.4	797.4	662	618.4	588.2	550.6	525.8	517.8	550.2
1.87037	524.2	556	615.6	694	755.4	797.8	661.8	622.4	593	555.4	517	517.8	552.8
1.8694	520.2	565.8	622.6	686	751.2	792.8	666.2	615	588.4	557.4	526.6	521	557.2
1.86842	526.4	564	610.4	690.8	743	791.2	651.6	623.8	590.4	550.2	521.2	524	549.8
1.86745	528.2	564.4	605.6	684.8	739.4	795.4	656.4	610.2	583.8	559.4	521.2	524.2	556.2
1.86648	526	568.6	609	695.8	747.6	792.4	664.6	624.8	590.2	560.6	523.8	524.6	555.6
1.86551	523.8	565.4	615.8	685.8	745.6	789.4	643.6	626.2	587	552.4	523	524.6	551
1.86454	523	559.4	617.8	684.4	751.6	793.4	656.8	617.6	593	549.4	525.2	524	551.4
1.86357	524.4	559.8	609.4	678.4	749.4	785.2	648.2	612.8	590.6	554.4	526.4	522.4	546.8
1.86261	526.2	568.4	610.2	684	756	797.6	640.4	615.6	589	556.8	532	524	547.8
1.86164	524.6	564.6	617.4	688.6	740.2	792	642.8	613.2	582.6	553.6	534.2	520	548.4
1.86067	519.8	562.2	609.6	697.2	750	789	645	611.4	589.6	555.2	520.6	525.8	553
1.85971	525.8	557	606.2	678.2	751.4	800.6	643.8	612.4	585.2	551.6	526.4	525.4	548.8
1.85875	524.2	562	606.8	676.6	752.6	792.6	649.4	609.4	583.4	555.4	522.4	526.2	556.4
1.85778	525.4	565.6	610	686.2	734	789.2	640.8	603.2	588.4	557.2	527.6	520.6	555
1.85682	526.4	563.8	606.2	674.6	746.8	786.6	633	612.8	583.2	549.8	528.4	529.4	553.6
1.85586	524.8	552.4	607	671	751	794.8	640.4	606	585.6	558.2	532.6	520.4	551.2
1.8549	532.2	561	609.2	683	743.2	789.6	628.2	610.4	581.8	544	527.8	530.6	550.8
1.85395	526.8	552.6	604.8	680.8	742.6	788.6	628	604.8	580	564.4	530.6	529.4	552.4
1.85299	516.6	554.8	602.8	683.6	741.6	788.8	636	595.8	582.8	553.8	532.6	531.4	551.4
1.85203	520.4	556	612.6	672.2	735.6	787.6	633.6	605.4	583	552.2	532.4	528.6	551.6
1.85108	525.2	545.6	608.2	675.4	742.2	785.6	625.8	606.6	578.8	557.6	526.8	530.4	559.6
1.85012	528.8	560.2	600.8	679.6	734.8	783.6	630	605.2	581.2	563.2	534	537.8	551.4
1.84917	523	555.8	601.6	674.6	737.2	784.6	633	593.4	590.2	555.2	529	530.4	551.8
1.84822	524.2	560.8	603	668.6	753	784.2	629.8	602.4	577.8	560.4	528.4	533.6	557.4
1.84727	527	553.4	600.8	677.2	740.8	780.4	619.2	594.2	578.8	548.8	529.2	524.8	562.4
1.84632	526	554.2	603.4	678	738	779	620.8	589.4	579.4	555.2	535.2	535	551.4
1.84537	520.4	557.6	602.8	676	738.2	792.2	619.4	600.6	576.6	555.2	536.4	532.6	557.4
1.84442	529.8	551.4	601	673.6	728.8	779	621.6	594.4	574.8	553.6	539.2	532	555.4
1.84347	522	553.8	601	665.8	730	776	624	602	580.2	556	543.4	535.2	561
1.84253	525.6	557.2	605.6	669.8	733.6	784.2	620.6	590.4	580.6	550	536	535.6	559.6
1.84158	526.8	550.2	594	678.4	732.2	790.4	608.2	593.8	578.8	553.6	541	531	558.8
1.84064	528.4	555	601.8	681	732.8	778.2	619.8	585.6	578.2	558	540	540.4	562.2
1.83969	527.4	558	594	664.6	735.8	783	620	600.4	574.8	550.2	540.4	537.6	558.8
1.83875	525	551.8	596.8	677	737.8	792.6	611.2	596.4	574	560.2	536.4	537.6	563
1.83781	525.2	557.6	599.4	666.8	726.6	776.4	619.8	587.2	586	554.8	539.6	534.6	562.4
1.83687	518.4	549.8	596.6	664.4	719	780	605.8	590.6	575	561.8	538.8	539.2	560
1.83593	524.8	553	600.8	678	722.4	785.4	612.4	594.6	573.8	556.4	536.8	538.4	562
1.83499	521.8	558.2	599.2	662.4	730.6	782.8	614	587.8	582.2	551.8	545	539.4	561.6
1.83406	528.6	556.4	592.4	658.4	725.4	782.2	613.6	587.8	577.2	560.6	537.4	538.8	560.6
1.83312	527.6	547	593.8	661	726.4	773.8	608	584.4	574	559.8	536.2	539.2	559.8
1.83218	522.4	554.8	592.6	665	721.2	778	603.4	581	582.6	555.8	542.8	531.6	562.4
1.83125	530	548.4	593.4	651.8	719	768.8	599.2	583	577.8	558.4	533.2	544.4	560.4
1.83032	524.4	556.6	594.4	663.6	730.4	780.2	601	580.6	578.8	554.4	538.4	531.2	564.2
1.82938	525	552	595	661.2	722.6	773.8	593	584.6	571.8	556.8	535.8	535.6	559
1.82845	524.4	557.2	587.4	654.2	712.4	777.6	592.4	582.6	569.2	560.2	539.4	541.2	571.4
1.82752	523	556.2	595.2	663	722.6	767.6	598.4	582.6	577	554.6	539.4	542.8	561.6
1.82659	531.6	554.6	598.4	670.8	726	777.2	595.6	582.6	579.8	560.2	546.8	548.2	566.4
1.82566	528.4	548.8	586	663	724.8	767	586.8	581.2	566.2	561.2	543	541.2	567.4
1.82474	525.6	550.6	590.6	664	712	761.4	583.6	578.8	574.2	560	549	542.8	571
1.82381	525.4	552.6	588.8	659.8	716.8	765	585.4	579.6	575.8	558.8	537.2	549.8	568.8
1.82288	532.6	552.6	591.6	654.8	710.8	775	599	580	570	561.6	546.4	548.8	570
1.82196	528.2	547	586.2	664.4	713.4	768.6	593.4	570.2	571.8	558.2	551.8	556.4	561.8
1.82104	523	551.4	588.8	643	715.4	768.4	581	575.4	567.4	559.6	547.2	551.2	564.4
1.82011	531.4	542.6	579.8	654.6	701.8	763.6	590.4	574.8	574.8	552.6	547.4	543.6	569.2
1.81919	524.2	545	582.2	648.6	705.8	765.6	587.2	569.6	577.2	558.2	548.6	549.4	572.8
1.81827	521.2	549.8	589.6	647.4	713.6	768.2	585	575	565	560.4	545.8	551.6	566.2
1.81735	528.4	547.4	587.2	649.4	707.6	759	584.4	575.6	565.4	555.4	552.6	549.6	568.6
1.81643	528.6	542.8	581.6	641.4	708.6	751	579.4	567	568.6	568.8	546.8	550	568.8
1.81551	528	541.4	582.6	643.2	701.6	761	582.4	570.2	576.2	567	553	555.2	571.2
1.8146	525.6	548.2	576	642.4	704.6	746.6	574.4	568.4	562.8	555.4	548.4	548.8	565.4
1.81368	529.8	539.2	584.8	637.6	709.6	754.2	577.8	569.2	566.2	557	552	552.4	567
1.81276	525.2	545	582.2	645	700.8	750.6	573.2	573.2	573.6	558.6	553.4	552.8	566
1.81185	520.2	541	579.8	641.4	706.8	757.4	571.4	565.8	567	566.4	545.6	550.8	573.8
1.81094	524.4	547.4	581.6	630.2	689.6	743.8	569.6	563.4	571	565.4	552.8	555.6	560.8
1.81002	524.2	543.4	578	638	689	738.6	581	563	562.8	560.6	555.2	554.6	571
1.80911	529	555.2	583.4	635.4	690.6	745.2	568.4	562.2	566	564	547.2	555.6	569.4
1.8082	521.4	548.6	576.4	633.4	696.6	742	571.8	563.4	563.8	562.8	557.8	560	567
1.80729	530	534.6	577.8	631	690.2	732.2	567.4	572	571	560.4	546.2	552.2	566
1.80638	530.6	545.2	569.4	637.4	689.2	736	565.8	561.4	564.6	562.6	555.6	563.4	571
1.80548	524.6	541.6	578.4	631.6	683.4	735.6	567.2	562.8	565	564	551.8	561.8	569.6
1.80457	531	542.8	574.8	619.8	690.4	727.4	565.8	562.6	558	563.4	555.8	557	569.8
1.80366	525	548.8	580	634.2	683.6	727.8	558.6	556.2	562.8	563.6	553.4	557	577.2
1.80276	525.4	533.6	576.6	622.2	672.2	728.4	561	555	559.4	558.6	557.2	554.4	576.2
1.80185	522.8	537.6	572.8	628.8	677.6	724.6	556.8	555.4	566	557	548.4	562.2	572.4
1.80095	530	543	568	620	670.6	727.2	557.8	554.8	564.2	557	568	562.4	584.4
1.80005	529.8	538.2	570.2	615.8	679.6	721.4	560.8	550.6	560.6	559.4	555	563	565.2
1.79915	528	544.6	576.6	629.6	671	722.8	557	559	566.4	558.6	556.6	558.4	576.2

## Sheet: Fig_3_a_bottom_panel
Energy (eV)	angle = -5	Energy (eV)	angle = 85
2.17646	494.2	2.17646	483
2.17514	493.8	2.17514	478.8
2.17381	489.6	2.17381	481.6
2.17248	492.4	2.17248	480.6
2.17116	492.6	2.17116	485.2
2.16984	494.2	2.16984	475.2
2.16853	486.2	2.16853	481.8
2.16721	498	2.16721	482.2
2.16589	490.8	2.16589	482.6
2.16458	484.8	2.16458	480.8
2.16326	492.6	2.16326	481.2
2.16195	493.4	2.16195	483.4
2.16064	495.2	2.16064	477.8
2.15933	493.4	2.15933	480.2
2.15803	495	2.15803	478.6
2.15672	491.8	2.15672	479.2
2.15542	494.8	2.15542	475.4
2.15412	491.6	2.15412	478.4
2.15282	494	2.15282	478.2
2.15152	499	2.15152	479.6
2.15023	496	2.15023	479.2
2.14893	494.4	2.14893	479.8
2.14764	496.6	2.14764	477
2.14635	496.6	2.14635	477.2
2.14506	498	2.14506	474.8
2.14377	496.6	2.14377	472.2
2.14248	493	2.14248	475.2
2.14119	499.8	2.14119	469.8
2.13991	496.8	2.13991	476
2.13863	495.2	2.13863	472.8
2.13735	494	2.13735	476.2
2.13607	491.8	2.13607	474.4
2.13479	493.6	2.13479	477
2.13352	493.4	2.13352	476
2.13224	497.2	2.13224	469.2
2.13097	499	2.13097	473.6
2.1297	498	2.1297	472.2
2.12843	496	2.12843	476.4
2.12716	499.8	2.12716	471
2.12589	494	2.12589	473.8
2.12463	501.4	2.12463	471.6
2.12336	504.2	2.12336	476.6
2.1221	503.8	2.1221	474
2.12084	511	2.12084	473.4
2.11958	507	2.11958	476.4
2.11833	510.6	2.11833	471.4
2.11707	517.4	2.11707	473
2.11581	511.8	2.11581	471.8
2.11456	517.8	2.11456	474
2.11331	519.8	2.11331	472.6
2.11206	521.4	2.11206	471.4
2.11081	529.2	2.11081	472.8
2.10956	532.2	2.10956	469.2
2.10832	533.8	2.10832	472
2.10707	529.6	2.10707	474.8
2.10583	541	2.10583	471.2
2.10459	547.8	2.10459	469.6
2.10335	556.2	2.10335	471.6
2.10211	558.6	2.10211	467.2
2.10088	561.2	2.10088	466.4
2.09964	571	2.09964	472.8
2.09841	570	2.09841	474
2.09718	580.8	2.09718	476.2
2.09595	594.4	2.09595	472.8
2.09471	598.8	2.09471	471.6
2.09349	607.2	2.09349	471.8
2.09226	616.2	2.09226	474.6
2.09104	630.6	2.09104	473.6
2.08981	655.2	2.08981	476.8
2.08859	663.8	2.08859	473
2.08737	683.4	2.08737	477.6
2.08615	703.4	2.08615	470
2.08494	716.8	2.08494	472.8
2.08372	749.2	2.08372	473
2.0825	770.6	2.0825	471.2
2.08129	797	2.08129	470.8
2.08008	825.8	2.08008	474.8
2.07887	856.6	2.07887	477.4
2.07766	891.4	2.07766	483.4
2.07645	943	2.07645	479
2.07525	977	2.07525	477.2
2.07404	1007.2	2.07404	483
2.07284	1048	2.07284	476.4
2.07164	1099.6	2.07164	480.2
2.07044	1143.2	2.07044	486.2
2.06924	1208.2	2.06924	481.4
2.06804	1240.6	2.06804	478.2
2.06685	1289.2	2.06685	488
2.06565	1307	2.06565	481
2.06446	1377.6	2.06446	486.2
2.06327	1416.4	2.06327	493.6
2.06208	1466.4	2.06208	486
2.06089	1473.8	2.06089	482.4
2.0597	1521	2.0597	486.2
2.05851	1516.4	2.05851	489
2.05733	1545.8	2.05733	483
2.05615	1566.2	2.05615	488.6
2.05496	1544.6	2.05496	495.6
2.05378	1553.8	2.05378	489.4
2.0526	1543.4	2.0526	491.4
2.05143	1534	2.05143	488.4
2.05025	1516	2.05025	496.8
2.04908	1499.8	2.04908	494
2.0479	1481	2.0479	489.4
2.04673	1469.8	2.04673	492
2.04556	1447.4	2.04556	488.2
2.04439	1402.2	2.04439	488.8
2.04322	1385.4	2.04322	495.8
2.04205	1379	2.04205	485.2
2.04089	1336.4	2.04089	491.4
2.03972	1312.8	2.03972	489
2.03856	1302.6	2.03856	496.4
2.0374	1270.4	2.0374	490.2
2.03624	1254.8	2.03624	493.8
2.03508	1239	2.03508	491.4
2.03392	1214	2.03392	500.2
2.03277	1187	2.03277	492.8
2.03161	1183	2.03161	492.4
2.03046	1159.6	2.03046	499.4
2.02931	1154.8	2.02931	494.6
2.02816	1143	2.02816	502
2.027	1132	2.027	496.2
2.02586	1123.2	2.02586	499.2
2.02471	1122.4	2.02471	504.2
2.02356	1100.4	2.02356	502.2
2.02242	1094.8	2.02242	498.6
2.02128	1084.4	2.02128	498.8
2.02014	1072	2.02014	498.4
2.019	1058.2	2.019	504
2.01786	1052.8	2.01786	496.4
2.01672	1059.8	2.01672	502.4
2.01559	1046.4	2.01559	497.8
2.01445	1041.4	2.01445	498
2.01332	1043.4	2.01332	503
2.01218	1050.6	2.01218	502.4
2.01105	1023.2	2.01105	501.6
2.00992	1015.8	2.00992	498
2.00879	1009.4	2.00879	505.8
2.00767	1006	2.00767	504.2
2.00654	1025.6	2.00654	504.4
2.00542	1011	2.00542	506.6
2.00429	1008.2	2.00429	506.2
2.00317	1016.8	2.00317	502
2.00205	992.4	2.00205	504.8
2.00093	1002.2	2.00093	508.4
1.99981	1001.4	1.99981	502.4
1.99869	988.6	1.99869	501.2
1.99758	996.8	1.99758	500.8
1.99646	975.6	1.99646	502
1.99535	995.8	1.99535	506.4
1.99424	980.2	1.99424	501.8
1.99313	988.4	1.99313	508.6
1.99202	978	1.99202	507
1.99091	985.4	1.99091	506.6
1.98981	971.8	1.98981	505
1.9887	973.4	1.9887	508.8
1.9876	965.2	1.9876	505.8
1.98649	973.6	1.98649	505.8
1.98539	971.2	1.98539	505.2
1.98429	962.2	1.98429	501.6
1.98319	977	1.98319	510.6
1.98209	956.6	1.98209	502.8
1.981	950.6	1.981	506
1.9799	945.4	1.9799	515
1.9788	929	1.9788	503.8
1.97771	939	1.97771	506.6
1.97662	934	1.97662	504.8
1.97553	937.6	1.97553	506.4
1.97444	928.4	1.97444	504.6
1.97335	934.2	1.97335	500.2
1.97226	921.6	1.97226	508.6
1.97118	899.8	1.97118	507
1.9701	913.2	1.9701	507.6
1.96901	913.2	1.96901	504
1.96793	907.8	1.96793	503.2
1.96685	904.2	1.96685	506.4
1.96577	883.4	1.96577	512.6
1.96469	885.4	1.96469	507.4
1.96361	885.6	1.96361	508
1.96254	885.2	1.96254	506
1.96146	884.6	1.96146	507.2
1.96039	890.2	1.96039	512.8
1.95932	873.2	1.95932	508.8
1.95825	881.8	1.95825	506.6
1.95718	881	1.95718	504.8
1.9561	865.4	1.9561	511.8
1.95504	870	1.95504	507
1.95397	860.2	1.95397	506.8
1.95291	862.8	1.95291	509.6
1.95184	871.4	1.95184	505.6
1.95078	863.2	1.95078	502.2
1.94972	865.6	1.94972	511.6
1.94866	864.4	1.94866	510.8
1.9476	865.6	1.9476	515.4
1.94654	862.8	1.94654	513.4
1.94548	849.4	1.94548	510.4
1.94442	860	1.94442	510.6
1.94337	861.6	1.94337	509
1.94232	848.4	1.94232	510.4
1.94126	866.2	1.94126	514.2
1.94021	848.8	1.94021	504.6
1.93916	849.8	1.93916	511
1.93811	855.6	1.93811	513.8
1.93707	848.4	1.93707	515.8
1.93602	849.4	1.93602	505.6
1.93497	863	1.93497	510.6
1.93393	852.8	1.93393	522.4
1.93289	846.8	1.93289	516.6
1.93184	849.4	1.93184	514.6
1.9308	849.8	1.9308	507.2
1.92976	850	1.92976	513.2
1.92872	854.2	1.92872	512.4
1.92769	842.4	1.92769	508
1.92665	840.4	1.92665	520.2
1.92562	838	1.92562	513.4
1.92458	839.6	1.92458	507.2
1.92355	837.8	1.92355	514.8
1.92252	853.6	1.92252	514.6
1.92149	848.4	1.92149	518
1.92046	837.2	1.92046	510
1.91943	836.8	1.91943	515.4
1.9184	839.8	1.9184	516.2
1.91737	835	1.91737	516
1.91635	836.6	1.91635	518.8
1.91532	828.6	1.91532	512.6
1.9143	838.8	1.9143	508.6
1.91328	831	1.91328	514.2
1.91226	838.4	1.91226	512.8
1.91124	825	1.91124	516.4
1.91022	828.8	1.91022	512.6
1.9092	835.2	1.9092	517.8
1.90819	823.2	1.90819	517.2
1.90717	825.6	1.90717	514.4
1.90616	833.6	1.90616	516.6
1.90515	826.2	1.90515	514.2
1.90413	834.8	1.90413	513.2
1.90312	822.8	1.90312	513
1.90211	806.2	1.90211	522.2
1.90111	828.4	1.90111	513.4
1.9001	821.4	1.9001	517.6
1.89909	823	1.89909	515
1.89809	825	1.89809	519.6
1.89708	824.2	1.89708	519
1.89608	822.4	1.89608	520.4
1.89508	809.6	1.89508	527.6
1.89408	825	1.89408	520
1.89307	815	1.89307	515.6
1.89208	814.2	1.89208	521.4
1.89108	819.2	1.89108	519
1.89008	814.6	1.89008	512.6
1.88909	810	1.88909	521.8
1.88809	807	1.88809	523
1.8871	822.8	1.8871	522.2
1.88611	813	1.88611	520.6
1.88512	811.6	1.88512	521.8
1.88413	817.2	1.88413	520.8
1.88314	805.2	1.88314	522.4
1.88215	811.4	1.88215	524
1.88116	806.8	1.88116	520.2
1.88018	797.8	1.88018	527
1.87919	794.8	1.87919	517.6
1.87821	807.6	1.87821	518.2
1.87722	798.2	1.87722	522.6
1.87624	803.2	1.87624	527.6
1.87526	796.8	1.87526	522
1.87428	803.8	1.87428	525.8
1.8733	812.4	1.8733	514.4
1.87233	795.8	1.87233	526.4
1.87135	797.4	1.87135	517.8
1.87037	797.8	1.87037	517.8
1.8694	792.8	1.8694	521
1.86842	791.2	1.86842	524
1.86745	795.4	1.86745	524.2
1.86648	792.4	1.86648	524.6
1.86551	789.4	1.86551	524.6
1.86454	793.4	1.86454	524
1.86357	785.2	1.86357	522.4
1.86261	797.6	1.86261	524
1.86164	792	1.86164	520
1.86067	789	1.86067	525.8
1.85971	800.6	1.85971	525.4
1.85875	792.6	1.85875	526.2
1.85778	789.2	1.85778	520.6
1.85682	786.6	1.85682	529.4
1.85586	794.8	1.85586	520.4
1.8549	789.6	1.8549	530.6
1.85395	788.6	1.85395	529.4
1.85299	788.8	1.85299	531.4
1.85203	787.6	1.85203	528.6
1.85108	785.6	1.85108	530.4
1.85012	783.6	1.85012	537.8
1.84917	784.6	1.84917	530.4
1.84822	784.2	1.84822	533.6
1.84727	780.4	1.84727	524.8
1.84632	779	1.84632	535
1.84537	792.2	1.84537	532.6
1.84442	779	1.84442	532
1.84347	776	1.84347	535.2
1.84253	784.2	1.84253	535.6
1.84158	790.4	1.84158	531
1.84064	778.2	1.84064	540.4
1.83969	783	1.83969	537.6
1.83875	792.6	1.83875	537.6
1.83781	776.4	1.83781	534.6
1.83687	780	1.83687	539.2
1.83593	785.4	1.83593	538.4
1.83499	782.8	1.83499	539.4
1.83406	782.2	1.83406	538.8
1.83312	773.8	1.83312	539.2
1.83218	778	1.83218	531.6
1.83125	768.8	1.83125	544.4
1.83032	780.2	1.83032	531.2
1.82938	773.8	1.82938	535.6
1.82845	777.6	1.82845	541.2
1.82752	767.6	1.82752	542.8
1.82659	777.2	1.82659	548.2
1.82566	767	1.82566	541.2
1.82474	761.4	1.82474	542.8
1.82381	765	1.82381	549.8
1.82288	775	1.82288	548.8
1.82196	768.6	1.82196	556.4
1.82104	768.4	1.82104	551.2
1.82011	763.6	1.82011	543.6
1.81919	765.6	1.81919	549.4
1.81827	768.2	1.81827	551.6
1.81735	759	1.81735	549.6
1.81643	751	1.81643	550
1.81551	761	1.81551	555.2
1.8146	746.6	1.8146	548.8
1.81368	754.2	1.81368	552.4
1.81276	750.6	1.81276	552.8
1.81185	757.4	1.81185	550.8
1.81094	743.8	1.81094	555.6
1.81002	738.6	1.81002	554.6
1.80911	745.2	1.80911	555.6
1.8082	742	1.8082	560
1.80729	732.2	1.80729	552.2
1.80638	736	1.80638	563.4
1.80548	735.6	1.80548	561.8
1.80457	727.4	1.80457	557
1.80366	727.8	1.80366	557
1.80276	728.4	1.80276	554.4
1.80185	724.6	1.80185	562.2
1.80095	727.2	1.80095	562.4
1.80005	721.4	1.80005	563
1.79915	722.8	1.79915	558.4

## Sheet: Fig_3_a_right_panel
Angle (deg.)	PL counts at 2.06 eV
70	600.2
55	814.4
40	1066.2
25	1345.2
10	1496.4
-5	1566.2
-20	1428.8
-35	1178.4
-50	897.4
-65	649.8
-80	506.4
-95	488.6
-110	602.8

## Sheet: Fig_3_b
Energy (eV) Angle (deg.)	70	55	40	25	10	-5	-20	-35	-50	-65	-80	-95	-110
2.60082	3.27465	6.53237	12.1267	20.2992	22.8054	24.4085	15.4003	16.1154	10.8929	4.94665	3.37388	0.04487	4.7097
2.59893	2.92635	5.6055	10.7114	18.1469	21.381	23.0667	14.3529	15.1285	10.7111	5.44315	3.55811	0.02893	4.93557
2.59704	2.5913	4.80606	9.45933	16.1779	20.1345	21.8755	13.5276	14.2512	10.5827	5.96743	3.72395	0.0061	5.15516
2.59516	2.26949	4.13551	8.37804	14.4045	19.0657	20.8381	12.9207	13.4874	10.5039	6.50582	3.87351	-0.0238	5.35894
2.59329	1.96087	3.59256	7.47251	12.8361	18.1723	19.9564	12.5254	12.84	10.4699	7.04376	4.00853	-0.06071	5.53727
2.5914	1.66539	3.17333	6.74519	11.4795	17.4508	19.2311	12.3324	12.3105	10.4759	7.56632	4.13031	-0.10443	5.68063
2.58953	1.38305	2.87169	6.19633	10.339	16.8969	18.6625	12.3304	11.8994	10.5169	8.05874	4.23966	-0.1546	5.77989
2.58766	1.11396	2.67956	5.82413	9.41688	16.5056	18.2498	12.5069	11.6064	10.5885	8.50697	4.33691	-0.21068	5.82666
2.58579	0.85834	2.58742	5.62513	8.71345	16.2723	17.9919	12.8485	11.4308	10.6869	8.89828	4.42199	-0.27207	5.81356
2.58393	0.61654	2.58471	5.5945	8.22757	16.1923	17.8877	13.3415	11.3716	10.8096	9.22166	4.49439	-0.33806	5.73459
2.58206	0.3891	2.66039	5.72634	7.95689	16.2618	17.9357	13.9726	11.4281	10.9552	9.46833	4.55336	-0.40793	5.58538
2.5802	0.17673	2.80349	6.01418	7.8985	16.478	18.1349	14.7295	11.5996	11.1236	9.63208	4.59788	-0.48096	5.36348
2.57834	-0.01966	3.00357	6.45125	8.04918	16.8397	18.4848	15.6013	11.8864	11.3166	9.70953	4.62686	-0.55647	5.06853
2.57648	-0.19893	3.25114	7.03083	8.40587	17.3469	18.9854	16.5789	12.2892	11.5373	9.70035	4.63917	-0.63389	4.70243
2.57463	-0.35977	3.53798	7.74634	8.9658	18.0011	19.6378	17.6552	12.81	11.7905	9.6073	4.63378	-0.71274	4.26928
2.57278	-0.50065	3.85732	8.59147	9.72656	18.805	20.4432	18.8255	13.4513	12.0823	9.43622	4.60984	-0.79266	3.77544
2.57093	-0.61982	4.2041	9.56032	10.6863	19.7627	21.4041	20.0871	14.2163	12.4198	9.19597	4.56673	-0.87344	3.22934
2.56909	-0.71536	4.57493	10.6474	11.8434	20.8787	22.5228	21.4396	15.1089	12.8113	8.89826	4.50416	-0.95502	2.64129
2.56725	-0.78522	4.96823	11.8475	13.1968	22.1585	23.8024	22.8848	16.1334	13.2657	8.55743	4.4222	-1.03746	2.02323
2.56541	-0.82721	5.38411	13.1561	14.7456	23.6078	25.2461	24.4259	17.2945	13.7921	8.19014	4.32137	-1.12097	1.38838
2.56357	-0.83919	5.8242	14.5686	16.4886	25.2319	26.8565	26.0677	18.5964	14.4	7.81497	4.20262	-1.20586	0.75087
2.56173	-0.81915	6.29151	16.0807	18.4243	27.0359	28.6358	27.8159	20.043	15.098	7.45199	4.0674	-1.29251	0.12529
2.5599	-0.76537	6.79017	17.6877	20.5504	29.0235	30.5853	29.6765	21.6376	15.8945	7.12226	3.91766	-1.38142	-0.47376
2.55807	-0.67667	7.32505	19.3849	22.863	31.197	32.7046	31.6553	23.3817	16.7965	6.84718	3.7558	-1.47306	-1.03217
2.55624	-0.55244	7.90159	21.1671	25.3571	33.557	34.9921	33.7575	25.2759	17.8095	6.64797	3.58474	-1.56794	-1.53671
2.55442	-0.39286	8.52541	23.0283	28.0259	36.1017	37.444	35.987	27.3189	18.9376	6.54501	3.40779	-1.66654	-1.9755
2.5526	-0.19893	9.20196	24.9618	30.8603	38.8271	40.0549	38.3463	29.5072	20.1828	6.55717	3.22864	-1.76928	-2.33833
2.55078	0.02748	9.93611	26.9601	33.8489	41.7258	42.8167	40.8353	31.835	21.5448	6.70112	3.05122	-1.87645	-2.61701
2.54896	0.2837	10.732	29.0142	36.9781	44.788	45.7195	43.4519	34.2941	23.0211	6.99091	2.87969	-1.98825	-2.80555
2.54715	0.56637	11.5927	31.1146	40.2319	48.0006	48.7512	46.1911	36.8741	24.6068	7.43741	2.71827	-2.1047	-2.90028
2.54533	0.87147	12.5199	33.2502	43.5918	51.3477	51.8976	49.0451	39.5617	26.2946	8.04789	2.57116	-2.22565	-2.89994
2.54353	1.19458	13.5139	35.4091	47.037	54.8102	55.1427	52.0035	42.3413	28.0748	8.82579	2.44249	-2.35078	-2.80557
2.54172	1.53098	14.5733	37.5787	50.5448	58.3668	58.4691	55.0528	45.1951	29.9359	9.77058	2.33618	-2.47954	-2.62047
2.53991	1.87579	15.6952	39.7454	54.0905	61.9932	61.8575	58.1769	48.103	31.8641	10.8776	2.25591	-2.61124	-2.34995
2.53811	2.22414	16.8746	41.8948	57.6475	65.6628	65.2874	61.357	51.0429	33.8442	12.1381	2.20498	-2.74496	-2.00112
2.53631	2.57129	18.1051	44.0124	61.1882	69.3474	68.7372	64.572	53.9911	35.8594	13.5398	2.18634	-2.87961	-1.58255
2.53452	2.9128	19.3786	46.0837	64.684	73.0169	72.1844	67.7989	56.9228	37.8922	15.0665	2.20245	-3.01398	-1.10392
2.53272	3.24458	20.6856	48.0941	68.106	76.6406	75.6062	71.0129	59.8121	39.9243	16.6992	2.25526	-3.14668	-0.57569
2.53093	3.56303	22.0153	50.0297	71.425	80.1868	78.9789	74.1879	62.6332	41.937	18.416	2.34606	-3.27621	-0.00877
2.52914	3.86511	23.3558	51.8771	74.6125	83.6243	82.2792	77.2973	65.3603	43.9122	20.1929	2.47545	-3.40097	0.58587
2.52735	4.1484	24.6945	53.6242	77.6411	86.9221	85.4839	80.3138	67.9686	45.8319	22.0043	2.64325	-3.51923	1.19745
2.52557	4.4111	26.0185	55.2599	80.4849	90.0505	88.5702	83.2106	70.4345	47.679	23.8234	2.84835	-3.62919	1.81565
2.52379	4.65205	27.314	56.7746	83.1197	92.9811	91.5161	85.9611	72.736	49.4373	25.6226	3.08865	-3.72895	2.43076
2.52201	4.87069	28.5675	58.1598	85.5236	95.6879	94.3007	88.54	74.8533	51.0919	27.3745	3.36106	-3.81656	3.0339
2.52023	5.06699	29.7654	59.4089	87.6777	98.1472	96.9041	90.9232	76.7691	52.6295	29.0522	3.6615	-3.89001	3.61708
2.51846	5.24134	30.8946	60.5164	89.5658	100.338	99.3083	93.0892	78.4686	54.0382	30.6297	3.98491	-3.94731	4.17328
2.51668	5.39448	31.9421	61.4784	91.1749	102.244	101.497	95.0181	79.9402	55.3078	32.0829	4.32543	-3.98648	4.69645
2.51492	5.52735	32.896	62.2921	92.4956	103.851	103.455	96.6934	81.1746	56.4303	33.3894	4.6765	-4.00565	5.1815
2.51315	5.64104	33.7449	62.9562	93.5218	105.149	105.171	98.1015	82.1664	57.3993	34.5301	5.03118	-4.00312	5.62432
2.51138	5.73673	34.479	63.471	94.2514	106.132	106.634	99.2327	82.9131	58.2109	35.4888	5.38233	-3.97741	6.02176
2.50962	5.81564	35.0896	63.8376	94.6859	106.798	107.837	100.081	83.4155	58.8633	36.253	5.72294	-3.92734	6.37156
2.50786	5.87904	35.5699	64.0591	94.8306	107.152	108.776	100.646	83.6779	59.357	36.8145	6.04636	-3.85211	6.67239
2.5061	5.92825	35.9148	64.1393	94.694	107.199	109.448	100.928	83.7078	59.6947	37.1692	6.34654	-3.75135	6.92381
2.50435	5.96473	36.1217	64.0838	94.2885	106.95	109.854	100.936	83.5162	59.8814	37.3177	6.61833	-3.62514	7.12633
2.5026	5.99006	36.1901	63.8994	93.6295	106.422	109.997	100.681	83.1173	59.9245	37.2651	6.8576	-3.47411	7.28137
2.50085	6.00603	36.1224	63.5943	92.7357	105.633	109.885	100.178	82.5283	59.8332	37.0214	7.06145	-3.29935	7.39125
2.4991	6.01461	35.9232	63.1777	91.6281	104.604	109.526	99.4469	81.7694	59.6186	36.6005	7.22825	-3.10252	7.4592
2.49735	6.01793	35.6	62.6598	90.3302	103.362	108.931	98.5087	80.8626	59.2934	36.0204	7.35774	-2.88576	7.48924
2.49561	6.01828	35.1624	62.0515	88.8671	101.934	108.115	97.3884	79.832	58.8712	35.3026	7.45105	-2.65167	7.48609
2.49387	6.01797	34.6222	61.3642	87.2653	100.347	107.093	96.1125	78.7028	58.3665	34.4716	7.51066	-2.40331	7.45499
2.49213	6.01934	33.9927	60.6094	85.552	98.6315	105.882	94.7088	77.5006	57.7944	33.5539	7.54041	-2.14407	7.40149
2.49039	6.02457	33.2885	59.7983	83.7544	96.8174	104.5	93.2051	76.251	57.1698	32.5778	7.54537	-1.87765	7.33122
2.48867	6.03558	32.5248	58.9416	81.8989	94.9332	102.967	91.6288	74.9784	56.5073	31.5718	7.53174	-1.60796	7.24957
2.48693	6.05388	31.7167	58.0489	80.0105	93.0056	101.301	90.0056	73.7053	55.8203	30.5645	7.50665	-1.33904	7.16145
2.4852	6.08041	30.8786	57.1284	78.1119	91.059	99.5197	88.3593	72.4518	55.1211	29.5832	7.47799	-1.07497	7.07094
2.48348	6.11532	30.0237	56.1866	76.2227	89.1145	97.641	86.7106	71.235	54.4205	28.6535	7.45422	-0.81974	6.98098
2.48176	6.15783	29.1633	55.2281	74.3589	87.1891	95.6796	85.0763	70.0682	53.7269	27.7983	7.44406	-0.57716	6.89309
2.48003	6.20596	28.3061	54.255	72.5321	85.2948	93.6481	83.4692	68.9606	53.0468	27.037	7.4562	-0.35073	6.80712
2.47831	6.25641	27.4582	53.2664	70.7488	83.4382	91.5559	81.8969	67.9166	52.3835	26.385	7.49894	-0.14355	6.72102
2.4766	6.30442	26.6221	52.2588	69.0101	81.6204	89.409	80.362	66.936	51.7381	25.8532	7.57983	0.04183	6.63079
2.47488	6.3437	25.797	51.2253	67.3117	79.8362	87.2095	78.8616	66.0136	51.1081	25.4475	7.70535	0.20347	6.5304
2.47317	6.36646	24.9786	50.1559	65.6431	78.0742	84.9555	77.3872	65.1391	50.4884	25.1684	7.88053	0.34018	6.41192
2.47146	6.36352	24.1589	49.0371	63.9885	76.3171	82.6409	75.9249	64.2974	49.8708	25.0115	8.10875	0.45149	6.26568
2.46976	6.32451	23.3266	47.852	62.3267	74.5414	80.2554	74.4553	63.4688	49.2444	24.9672	8.39151	0.53779	6.08061
2.46805	6.23824	22.4671	46.581	60.6311	72.7185	77.7848	72.9546	62.6294	48.5956	25.0214	8.72826	0.60024	5.8447
2.46635	6.09314	21.5635	45.2019	58.8713	70.8152	75.2114	71.3945	61.752	47.909	25.1557	9.1164	0.6408	5.54551
2.46465	5.8777	20.597	43.6904	57.0132	68.7942	72.5146	69.7435	60.8065	47.1676	25.3484	9.55128	0.66214	5.17083
2.46295	5.58102	19.5471	42.021	55.0202	66.6155	69.6713	67.9673	59.7603	46.3532	25.5751	10.0264	0.66754	4.70923
2.46126	5.1933	18.393	40.1673	52.8537	64.2372	66.6563	66.0297	58.58	45.4471	25.8095	10.5335	0.66078	4.15074
2.45956	4.70629	17.1138	38.1033	50.4748	61.6163	63.4432	63.8936	57.2314	44.4307	26.0246	11.0631	0.64597	3.4874
2.45787	4.11357	15.6891	35.803	47.8439	58.7097	60.0043	61.5214	55.6806	43.2858	26.1934	11.6048	0.62745	2.71364
2.45618	3.41087	14.0997	33.2419	44.9225	55.4746	56.3113	58.8761	53.8944	41.995	26.29	12.1477	0.60959	1.82667
2.4545	2.59625	12.3281	30.397	41.6734	51.8701	52.3359	55.9217	51.8416	40.5424	26.2898	12.6808	0.59665	0.82676
2.45281	1.67017	10.3592	27.2475	38.0617	47.8575	48.0503	52.6243	49.4932	38.9138	26.1712	13.1933	0.59265	-0.28272
2.45113	0.63548	8.18001	23.7751	34.0555	43.4008	43.4272	48.9526	46.8232	37.0967	25.915	13.6751	0.60128	-1.49525
2.44945	-0.50268	5.78063	19.9641	29.6256	38.4674	38.4402	44.8781	43.8087	35.0804	25.5055	14.1167	0.62577	-2.80143
2.44777	-1.73701	3.15395	15.8019	24.7469	33.0286	33.0647	40.3757	40.4304	32.8565	24.9304	14.5098	0.6689	-4.18921
2.4461	-3.05834	0.29585	11.2782	19.3978	27.0597	27.2774	35.4243	36.6729	30.4182	24.1811	14.847	0.73291	-5.64431
2.44443	-4.45602	-2.79531	6.38536	13.5599	20.5395	21.0564	30.0056	32.5239	27.7603	23.2523	15.1222	0.81957	-7.15084
2.44276	-5.9183	-6.11882	1.11703	7.21769	13.4502	14.3806	24.1044	27.9742	24.8788	22.1418	15.3302	0.93021	-8.69191
2.44109	-7.43272	-9.67181	-4.53116	0.35858	5.77758	7.23042	17.709	23.0178	21.7704	20.8504	15.4669	1.0657	-10.2502
2.43942	-8.98655	-13.4494	-10.5621	-7.02717	-2.48908	-0.41214	10.8103	17.6513	18.4329	19.3815	15.5291	1.22657	-11.8088
2.43776	-10.5672	-17.4454	-16.9776	-14.947	-11.3572	-8.56383	3.40212	11.8735	14.8642	17.7406	15.5146	1.41298	-13.3516
2.4361	-12.1629	-21.652	-23.7786	-23.4061	-20.831	-17.24	-4.51944	5.6853	11.0624	15.935	15.422	1.62479	-14.8639
2.43444	-13.7625	-26.0607	-30.9649	-32.4076	-30.9119	-26.4542	-12.9559	-0.91096	7.02563	13.9735	15.2509	1.86163	-16.3333
2.43278	-15.3566	-30.6623	-38.5354	-41.9524	-41.5975	-36.218	-21.9062	-7.91118	2.75226	11.8659	15.0016	2.12285	-17.7497
2.43113	-16.937	-35.4471	-46.4887	-52.0405	-52.8839	-46.5418	-31.3683	-15.3107	-1.75984	9.6226	14.6754	2.4076	-19.1059
2.42948	-18.4977	-40.4061	-54.8231	-62.6706	-64.7653	-57.4346	-41.3388	-23.1046	-6.5132	7.25416	14.2745	2.71488	-20.3977
2.42783	-20.0346	-45.5302	-63.5365	-73.8404	-77.2338	-68.904	-51.8132	-31.2874	-11.5106	4.77114	13.8021	3.04346	-21.6241
2.42618	-21.5452	-50.8108	-72.6258	-85.5459	-90.2797	-80.9554	-62.7856	-39.8533	-16.7546	2.18379	13.2622	3.39196	-22.7869
2.42453	-23.029	-56.2394	-82.0866	-97.7812	-103.891	-93.5915	-74.2484	-48.7957	-22.2475	-0.4981	12.6598	3.75884	-23.8908
2.42289	-24.4874	-61.808	-91.9131	-110.538	-118.053	-106.812	-86.1925	-58.1072	-27.9911	-3.26546	12.0008	4.14241	-24.943
2.42125	-25.9232	-67.5089	-102.098	-123.806	-132.749	-120.614	-98.6068	-67.7797	-33.9862	-6.11015	11.2919	4.54085	-25.9528
2.41961	-27.3405	-73.3344	-112.631	-137.572	-147.961	-134.989	-111.478	-77.804	-40.2325	-9.02501	10.5402	4.95226	-26.9313
2.41797	-28.745	-79.2779	-123.501	-151.819	-163.668	-149.928	-124.793	-88.1704	-46.7288	-12.0043	9.75348	5.37469	-27.8911
2.41634	-30.1435	-85.3331	-134.695	-166.531	-179.849	-165.419	-138.535	-98.869	-53.4728	-15.0437	8.93988	5.80621	-28.8459
2.41471	-31.5438	-91.4947	-146.2	-181.686	-196.48	-181.444	-152.689	-109.889	-60.4609	-18.1402	8.10766	6.24492	-29.8099
2.41308	-32.9541	-97.7575	-157.998	-197.263	-213.539	-197.985	-167.235	-121.219	-67.6877	-21.2922	7.26514	6.68899	-30.7978
2.41145	-34.3835	-104.117	-170.072	-213.235	-230.997	-215.018	-182.155	-132.845	-75.1461	-24.4994	6.42055	7.13666	-31.8238
2.40982	-35.8406	-110.569	-182.401	-229.575	-248.829	-232.515	-197.426	-144.754	-82.8271	-27.7625	5.58184	7.58631	-32.9018
2.4082	-37.3343	-117.108	-194.962	-246.252	-267.004	-250.446	-213.025	-156.929	-90.7195	-31.083	4.75659	8.03643	-34.0444
2.40658	-38.8727	-123.73	-207.73	-263.231	-285.489	-268.773	-228.924	-169.353	-98.8097	-34.4629	3.9519	8.48565	-35.2629
2.40496	-40.463	-130.431	-220.678	-280.476	-304.253	-287.458	-245.096	-182.006	-107.082	-37.9047	3.17424	8.93283	-36.5673
2.40334	-42.1118	-137.206	-233.777	-297.95	-323.26	-306.459	-261.512	-194.866	-115.521	-41.411	2.42941	9.37699	-37.9655
2.40173	-43.8242	-144.049	-246.999	-315.614	-342.475	-325.732	-278.142	-207.912	-124.105	-44.9844	1.72237	9.81741	-39.4633
2.40011	-45.6041	-150.956	-260.312	-333.427	-361.861	-345.23	-294.952	-221.118	-132.816	-48.6267	1.05721	10.2535	-41.0641
2.3985	-47.4536	-157.917	-273.684	-351.347	-381.378	-364.902	-311.907	-234.457	-141.63	-52.3387	0.43712	10.685	-42.7689
2.39689	-49.373	-164.925	-287.08	-369.327	-400.984	-384.694	-328.969	-247.898	-150.523	-56.1199	-0.13558	11.1115	-44.5755
2.39529	-51.3607	-171.968	-300.463	-387.319	-420.631	-404.549	-346.096	-261.409	-159.467	-59.9678	-0.65945	11.5331	-46.4791
2.39369	-53.4136	-179.033	-313.797	-405.273	-440.272	-424.407	-363.244	-274.952	-168.435	-63.8779	-1.13389	11.9498	-48.4721
2.39209	-55.5266	-186.106	-327.045	-423.139	-459.857	-444.208	-380.369	-288.492	-177.396	-67.844	-1.559	12.3616	-50.5441
2.39049	-57.6929	-193.168	-340.166	-440.862	-479.334	-463.891	-397.422	-301.988	-186.321	-71.8574	-1.93558	12.7689	-52.6822
2.38889	-59.9037	-200.201	-353.123	-458.389	-498.646	-483.391	-414.353	-315.397	-195.178	-75.9068	-2.26498	13.1718	-54.8705
2.38729	-62.1482	-207.181	-365.875	-475.662	-517.736	-502.643	-431.109	-328.676	-203.933	-79.9783	-2.54894	13.5703	-57.0913
2.3857	-64.4137	-214.084	-378.377	-492.624	-536.542	-521.581	-447.634	-341.776	-212.554	-84.0555	-2.78947	13.9645	-59.3245
2.38411	-66.6859	-220.881	-390.589	-509.215	-555	-540.136	-463.872	-354.65	-221.006	-88.1196	-2.98872	14.3543	-61.5487
2.38252	-68.9491	-227.544	-402.466	-525.375	-573.048	-558.245	-479.764	-367.249	-229.254	-92.1501	-3.14887	14.7393	-63.7416
2.38093	-71.1863	-234.042	-413.967	-541.047	-590.621	-575.84	-495.254	-379.523	-237.267	-96.1246	-3.27204	15.1192	-65.8805
2.37935	-73.3795	-240.343	-425.048	-556.173	-607.654	-592.858	-510.283	-391.422	-245.01	-100.019	-3.36032	15.4935	-67.9429
2.37777	-75.51	-246.416	-435.666	-570.695	-624.083	-609.237	-524.793	-402.896	-252.453	-103.81	-3.41576	15.8614	-69.907
2.37618	-77.5585	-252.227	-445.778	-584.555	-639.841	-624.913	-538.726	-413.896	-259.563	-107.471	-3.44045	16.222	-71.7521
2.37461	-79.5063	-257.743	-455.345	-597.701	-654.867	-639.827	-552.024	-424.374	-266.313	-110.977	-3.43663	16.5745	-73.4594
2.37303	-81.3349	-262.934	-464.326	-610.08	-669.099	-653.923	-564.636	-434.283	-272.674	-114.305	-3.40682	16.918	-75.0125
2.37145	-83.0271	-267.769	-472.688	-621.646	-682.482	-667.151	-576.509	-443.583	-278.624	-117.432	-3.35392	17.2517	-76.3973
2.36988	-84.5672	-272.222	-480.397	-632.354	-694.962	-679.46	-587.596	-452.233	-284.139	-120.337	-3.28135	17.5748	-77.603
2.36832	-85.941	-276.265	-487.423	-642.163	-706.489	-690.807	-597.854	-460.197	-289.202	-123.002	-3.19312	17.8866	-78.6214
2.36675	-87.1365	-279.876	-493.739	-651.038	-717.016	-701.15	-607.241	-467.444	-293.796	-125.41	-3.09393	18.1868	-79.4476
2.36518	-88.144	-283.035	-499.321	-658.944	-726.501	-710.451	-615.72	-473.945	-297.908	-127.548	-2.98922	18.4749	-80.0797
2.36362	-88.9565	-285.725	-504.149	-665.855	-734.906	-718.677	-623.259	-479.677	-301.527	-129.407	-2.88509	18.7507	-80.5189
2.36205	-89.5692	-287.931	-508.204	-671.745	-742.198	-725.799	-629.829	-484.621	-304.647	-130.979	-2.78821	19.0141	-80.7694
2.36049	-89.9801	-289.643	-511.471	-676.594	-748.347	-731.792	-635.408	-488.763	-307.264	-132.262	-2.70566	19.265	-80.8377
2.35893	-90.1893	-290.854	-513.938	-680.386	-753.326	-736.632	-639.974	-492.092	-309.375	-133.255	-2.64464	19.5032	-80.7329
2.35738	-90.1991	-291.559	-515.592	-683.105	-757.112	-740.299	-643.509	-494.6	-310.981	-133.962	-2.61234	19.7285	-80.4659
2.35583	-90.0135	-291.757	-516.424	-684.74	-759.686	-742.778	-645.999	-496.285	-312.084	-134.389	-2.6157	19.9404	-80.0489
2.35428	-89.6379	-291.449	-516.426	-685.284	-761.031	-744.055	-647.434	-497.145	-312.689	-134.543	-2.6611	20.138	-79.495
2.35273	-89.0781	-290.638	-515.588	-684.725	-761.132	-744.114	-647.802	-497.182	-312.8	-134.437	-2.7542	20.3201	-78.8173
2.35118	-88.3403	-289.327	-513.903	-683.056	-759.973	-742.942	-647.092	-496.397	-312.422	-134.081	-2.89982	20.4851	-78.0281
2.34963	-87.4304	-287.52	-511.359	-680.267	-757.539	-740.526	-645.295	-494.792	-311.559	-133.49	-3.10174	20.6306	-77.1386
2.34809	-86.3534	-285.221	-507.947	-676.346	-753.817	-736.852	-642.4	-492.37	-310.215	-132.677	-3.36268	20.7538	-76.158
2.34655	-85.1134	-282.432	-503.654	-671.28	-748.79	-731.903	-638.396	-489.133	-308.393	-131.656	-3.68418	20.8513	-75.093
2.34501	-83.7131	-279.155	-498.465	-665.052	-742.441	-725.662	-633.27	-485.08	-306.092	-130.441	-4.06665	20.9189	-73.9475
2.34347	-82.1539	-275.389	-492.367	-657.645	-734.753	-718.111	-627.009	-480.21	-303.314	-129.045	-4.50944	20.952	-72.7225
2.34194	-80.4355	-271.131	-485.343	-649.038	-725.705	-709.229	-619.599	-474.521	-300.055	-127.481	-5.01102	20.9453	-71.4161
2.3404	-78.5565	-266.374	-477.373	-639.206	-715.276	-698.996	-611.025	-468.008	-296.312	-125.76	-5.56903	20.8931	-70.0231
2.33888	-76.5139	-261.11	-468.438	-628.123	-703.443	-687.387	-601.27	-460.664	-292.079	-123.891	-6.18052	20.7893	-68.5357
2.33735	-74.3037	-255.328	-458.515	-615.758	-690.178	-674.377	-590.317	-452.48	-287.348	-121.882	-6.84218	20.6275	-66.9437
2.33582	-71.9212	-249.012	-447.582	-602.079	-675.454	-659.941	-578.147	-443.443	-282.11	-119.74	-7.55059	20.4011	-65.235
2.33429	-69.3613	-242.147	-435.615	-587.052	-659.241	-644.051	-564.744	-433.542	-276.357	-117.47	-8.30243	20.1032	-63.3958
2.33277	-66.619	-234.715	-422.591	-570.645	-641.509	-626.685	-550.091	-422.762	-270.079	-115.076	-9.09459	19.7275	-61.4119
2.33125	-63.6897	-226.697	-408.488	-552.824	-622.231	-607.82	-534.175	-411.093	-263.27	-112.562	-9.92456	19.2675	-59.2683
2.32973	-60.5698	-218.077	-393.287	-533.559	-601.379	-587.435	-516.983	-398.52	-255.921	-109.93	-10.7905	18.7173	-56.9504
2.32821	-57.2563	-208.833	-376.97	-512.821	-578.927	-565.515	-498.505	-385.031	-248.028	-107.182	-11.6913	18.0712	-54.4442
2.3267	-53.7475	-198.949	-359.519	-490.583	-554.849	-542.046	-478.732	-370.616	-239.585	-104.318	-12.6267	17.3243	-51.736
2.32518	-50.0433	-188.407	-340.921	-466.819	-529.124	-517.016	-457.658	-355.265	-230.591	-101.339	-13.5976	16.4722	-48.8139
2.32367	-46.145	-177.191	-321.167	-441.51	-501.733	-490.423	-435.28	-338.972	-221.044	-98.2464	-14.6056	15.5112	-45.6675
2.32217	-42.0557	-165.289	-300.252	-414.644	-472.666	-462.269	-411.6	-321.732	-210.948	-95.0394	-15.6532	14.4385	-42.2884
2.32066	-37.7802	-152.69	-278.176	-386.215	-441.916	-432.563	-386.624	-303.548	-200.308	-91.7185	-16.7433	13.2521	-38.6709
2.31915	-33.3247	-139.389	-254.946	-356.223	-409.487	-401.321	-360.363	-284.424	-189.13	-88.284	-17.8798	11.9508	-34.8114
2.31765	-28.6969	-125.384	-230.573	-324.678	-375.389	-368.568	-332.834	-264.369	-177.426	-84.7358	-19.0663	10.5343	-30.7091
2.31615	-23.9051	-110.675	-205.072	-291.599	-339.64	-334.333	-304.058	-243.397	-165.206	-81.0736	-20.3068	9.00331	-26.3657
2.31465	-18.9587	-95.2708	-178.465	-257.01	-302.267	-298.654	-274.063	-221.526	-152.484	-77.2966	-21.6048	7.35891	-21.7857
2.31315	-13.8678	-79.1819	-150.78	-220.95	-263.307	-261.576	-242.882	-198.779	-139.277	-73.4039	-22.9631	5.60332	-16.9763
2.31166	-8.64313	-62.4266	-122.052	-183.468	-222.81	-223.153	-210.558	-175.184	-125.604	-69.3945	-24.384	3.73939	-11.9474
2.31016	-3.29584	-45.0293	-92.3206	-144.624	-180.838	-183.449	-177.14	-150.775	-111.485	-65.2675	-25.8685	1.77075	-6.71166
2.30867	2.16233	-27.021	-61.6346	-104.489	-137.462	-142.532	-142.684	-125.591	-96.9425	-61.0217	-27.4164	-0.2982	-1.28437
2.30718	7.71931	-8.43865	-30.0474	-63.1452	-92.7664	-100.481	-107.253	-99.6769	-82.002	-56.656	-29.0262	-2.46242	4.31691
2.30569	13.3624	10.6742	2.37976	-20.6859	-46.844	-57.3795	-70.918	-73.0806	-66.6897	-52.1698	-30.695	-4.71617	10.0723
2.30421	19.078	30.2664	35.5771	22.7837	0.19731	-13.3225	-33.7565	-45.8575	-51.0348	-47.5636	-32.4184	-7.0529	15.9596
2.30273	24.8514	50.2808	69.4669	67.1479	48.2395	31.5883	4.14556	-18.0681	-35.0686	-42.8386	-34.191	-9.46536	21.9545
2.30124	30.6669	70.6534	103.963	112.28	97.153	77.242	42.6948	10.2211	-18.8253	-37.9977	-36.0061	-11.9455	28.031
2.29976	36.5078	91.3146	138.969	158.043	146.798	123.52	81.7909	38.9386	-2.34125	-33.0453	-37.856	-14.4846	34.1616
2.29828	42.3563	112.19	174.384	204.295	197.027	170.297	121.328	68.0082	14.3452	-27.9873	-39.7322	-17.073	40.3177
2.29681	48.1936	133.202	210.096	250.883	247.684	217.442	161.195	97.3492	31.1931	-22.8316	-41.6257	-19.7006	46.4697
2.29534	54	154.267	245.986	297.65	298.604	264.812	201.273	126.875	48.1585	-17.5879	-43.5269	-22.3563	52.5874
2.29386	59.755	175.301	281.928	344.43	349.616	312.261	241.438	156.495	65.1946	-12.2683	-45.4263	-25.0283	58.6401
2.29239	65.4376	196.215	317.788	391.052	400.539	359.633	281.559	186.114	82.2514	-6.88679	-47.3139	-27.7044	64.5973
2.29093	71.0267	216.923	353.428	437.344	451.192	406.768	321.503	215.634	99.2771	-1.45889	-49.1798	-30.3716	70.4287
2.28946	76.5013	237.337	388.706	483.133	501.389	453.504	361.136	244.955	116.218	3.99838	-51.0137	-33.017	76.1051
2.28799	81.8403	257.37	423.476	528.241	550.942	499.672	400.317	273.973	133.017	9.46643	-52.8056	-35.6269	81.5977
2.28653	87.023	276.937	457.592	572.491	599.658	545.099	438.903	302.584	149.615	14.9255	-54.5449	-38.188	86.8796
2.28507	92.0292	295.953	490.904	615.707	647.343	589.61	476.75	330.68	165.951	20.3547	-56.2211	-40.6865	91.925
2.28361	96.8399	314.341	523.264	657.715	693.806	633.032	513.712	358.155	181.964	25.7328	-57.8235	-43.1091	96.7108
2.28216	101.437	332.023	554.53	698.345	738.858	675.191	549.649	384.904	197.592	31.0388	-59.3409	-45.4428	101.216
2.2807	105.804	348.929	584.559	737.431	782.312	715.916	584.415	410.821	212.772	36.251	-60.7623	-47.6752	105.424
2.27924	109.924	364.99	613.214	774.814	823.984	755.039	617.87	435.802	227.441	41.3486	-62.0763	-49.7941	109.318
2.2778	113.786	380.147	640.364	810.34	863.699	792.398	649.878	459.745	241.54	46.3113	-63.2714	-51.7884	112.888
2.27634	117.375	394.343	665.888	843.865	901.29	827.839	680.307	482.554	255.01	51.1199	-64.3363	-53.6479	116.126
2.2749	120.682	407.528	689.67	875.256	936.598	861.215	709.031	504.135	267.794	55.7563	-65.2602	-55.3629	119.026
2.27345	123.698	419.658	711.606	904.388	969.476	892.389	735.931	524.399	279.839	60.2035	-66.0329	-56.9251	121.587
2.27201	126.415	430.693	731.602	931.149	999.788	921.235	760.896	543.263	291.094	64.4456	-66.6452	-58.3269	123.808
2.27056	128.829	440.599	749.574	955.437	1027.41	947.637	783.824	560.648	301.514	68.4685	-67.0894	-59.5618	125.693
2.26913	130.935	449.347	765.45	977.164	1052.23	971.493	804.623	576.483	311.055	72.2588	-67.3593	-60.6242	127.245
2.26769	132.73	456.913	779.171	996.254	1074.15	992.711	823.213	590.703	319.679	75.805	-67.4507	-61.5094	128.47
2.26625	134.213	463.277	790.69	1012.64	1093.09	1011.22	839.523	603.253	327.353	79.0964	-67.3617	-62.2137	129.373
2.26482	135.383	468.424	799.973	1026.28	1108.98	1026.94	853.498	614.082	334.049	82.1239	-67.0926	-62.7343	129.961
2.26338	136.242	472.343	806.998	1037.12	1121.77	1039.85	865.095	623.15	339.743	84.8798	-66.6459	-63.0693	130.242
2.26195	136.791	475.03	811.758	1045.16	1131.41	1049.89	874.284	630.426	344.418	87.3577	-66.0267	-63.2177	130.221
2.26052	137.034	476.485	814.259	1050.36	1137.89	1057.06	881.052	635.889	348.065	89.5527	-65.2419	-63.1795	129.908
2.25909	136.974	476.715	814.518	1052.75	1141.2	1061.35	885.398	639.527	350.68	91.4614	-64.3003	-62.9557	129.31
2.25767	136.618	475.731	812.568	1052.32	1141.34	1062.77	887.336	641.337	352.266	93.0821	-63.2122	-62.5483	128.438
2.25624	135.971	473.551	808.451	1049.12	1138.34	1061.36	886.895	641.331	352.834	94.4149	-61.9888	-61.9603	127.301
2.25482	135.04	470.199	802.226	1043.19	1132.25	1057.17	884.116	639.527	352.403	95.4613	-60.6421	-61.1959	125.909
2.2534	133.832	465.705	793.958	1034.57	1123.1	1050.24	879.053	635.956	350.998	96.225	-59.1842	-60.2602	124.274
2.25198	132.357	460.104	783.728	1023.34	1110.98	1040.67	871.772	630.66	348.652	96.7114	-57.6268	-59.1598	122.406
2.25057	130.623	453.438	771.625	1009.59	1095.98	1028.54	862.351	623.691	345.404	96.928	-55.9813	-57.9022	120.317
2.24915	128.64	445.752	757.75	993.402	1078.2	1013.96	850.877	615.113	341.298	96.8843	-54.258	-56.496	118.018
2.24774	126.418	437.096	742.213	974.886	1057.77	997.034	837.445	604.998	336.387	96.5917	-52.4659	-54.9508	115.519
2.24633	123.966	427.526	725.132	954.159	1034.81	977.907	822.161	593.429	330.724	96.0637	-50.613	-53.2773	112.831
2.24492	121.297	417.099	706.632	931.35	1009.49	956.71	805.135	580.5	324.368	95.3153	-48.7056	-51.487	109.963
2.24351	118.42	405.875	686.846	906.597	981.97	933.592	786.485	566.311	317.381	94.3637	-46.7487	-49.5921	106.923
2.2421	115.347	393.917	665.909	880.049	952.434	908.705	766.334	550.971	309.827	93.2268	-44.7462	-47.6054	103.72
2.2407	112.091	381.289	643.963	851.861	921.073	882.209	744.809	534.596	301.768	91.924	-42.7005	-45.5401	100.36
2.2393	108.661	368.056	621.146	822.197	888.092	854.265	722.039	517.307	293.271	90.4747	-40.6133	-43.4095	96.8489
2.2379	105.07	354.283	597.6	791.226	853.703	825.038	698.157	499.229	284.399	88.8984	-38.4859	-41.2271	93.1942
2.2365	101.33	340.036	573.462	759.123	818.124	794.691	673.296	480.489	275.212	87.2143	-36.319	-39.006	89.4014
2.2351	97.4511	325.378	548.866	726.065	781.578	763.386	647.588	461.214	265.771	85.44	-34.1138	-36.7592	85.4763
2.23371	93.4462	310.375	523.939	692.233	744.293	731.286	621.164	441.533	256.133	83.592	-31.8714	-34.4989	81.4257
2.23232	89.3264	295.087	498.802	657.809	706.494	698.546	594.154	421.57	246.348	81.6847	-29.5938	-32.2369	77.2566
2.23092	85.1032	279.576	473.566	622.974	668.405	665.322	566.683	401.444	236.465	79.7305	-27.2834	-29.984	72.9775
2.22953	80.7882	263.9	448.336	587.907	630.247	631.762	538.873	381.272	226.528	77.7396	-24.9433	-27.7506	68.5986
2.22814	76.3928	248.118	423.205	552.785	592.231	598.012	510.841	361.162	216.574	75.72	-22.5774	-25.5459	64.132
2.22676	71.9284	232.285	398.258	517.779	554.561	564.209	482.698	341.214	206.638	73.6779	-20.1898	-23.3786	59.5922
2.22537	67.407	216.455	373.574	483.057	517.433	530.49	454.554	321.519	196.747	71.6178	-17.7851	-21.2566	54.9967
2.22399	62.8408	200.682	349.221	448.777	481.025	496.984	426.511	302.16	186.928	69.543	-15.368	-19.1872	50.3659
2.22261	58.2428	185.019	325.261	415.089	445.504	463.813	398.666	283.209	177.199	67.4561	-12.9429	-17.1771	45.7231
2.22123	53.6268	169.517	301.748	382.131	411.018	431.094	371.113	264.726	167.577	65.3595	-10.5141	-15.2322	41.0948
2.21985	49.0081	154.226	278.732	350.031	377.695	398.938	343.94	246.762	158.074	63.2558	-8.08509	-13.3581	36.5101
2.21848	44.4043	139.197	256.256	318.903	345.648	367.449	317.231	229.359	148.702	61.1486	-5.65898	-11.56	32.0011
2.2171	39.8346	124.481	234.36	288.849	314.968	336.725	291.067	212.546	139.469	59.0426	-3.23809	-9.84257	27.6018
2.21573	35.321	110.129	213.081	259.956	285.73	306.858	265.526	196.346	130.385	56.9443	-0.82399	-8.21025	23.348
2.21436	30.8872	96.1925	192.449	232.296	257.983	277.931	240.679	180.77	121.457	54.8612	1.58235	-6.66699	19.276
2.21299	26.5594	82.7204	172.493	205.927	231.76	250.02	216.595	165.824	112.693	52.8027	3.98038	-5.21632	15.4222
2.21162	22.3656	69.7625	153.237	180.894	207.074	223.194	193.339	151.506	104.104	50.7792	6.36961	-3.86136	11.8216
2.21026	18.3348	57.366	134.702	157.226	183.919	197.511	170.967	137.808	95.6998	48.8019	8.74948	-2.60457	8.50684
2.20889	14.4962	45.5757	116.906	134.94	162.273	173.023	149.535	124.717	87.4937	46.8823	11.1187	-1.44777	5.50669
2.20753	10.8782	34.4318	99.8594	114.036	142.094	149.769	129.086	112.216	79.4991	45.0308	13.4752	-0.39188	2.84489
2.20617	7.50742	23.9698	83.5715	94.5035	123.325	127.778	109.661	100.284	71.731	43.2569	15.8152	0.56313	0.53916
2.20481	4.4075	14.2187	68.0445	76.3179	105.893	107.067	91.288	88.8962	64.2053	41.5673	18.1334	1.41844	-1.39984
2.20345	1.59822	5.20075	53.2769	59.4422	89.7128	87.6418	73.9888	78.0272	56.9384	39.9663	20.4224	2.17641	-2.96892
2.2021	-0.90544	-3.06941	39.2628	43.8279	74.6868	69.4961	57.7751	67.6496	49.947	38.4542	22.672	2.84079	-4.17272
2.20075	-3.09385	-10.5846	25.9922	29.4168	60.7097	52.6125	42.6494	57.7362	43.2479	37.0277	24.8695	3.41668	-5.02351
2.19939	-4.9633	-17.3454	13.4515	16.1414	47.6695	36.9621	28.6051	48.2604	36.8573	35.6792	26.9991	3.91067	-5.54085
2.19804	-6.51612	-23.3593	1.62452	3.92794	35.452	22.5069	15.6272	39.198	30.7911	34.3971	29.0421	4.33075	-5.75085
2.19669	-7.76084	-28.6405	-9.50735	-7.30252	23.9431	9.19988	3.69282	30.528	25.0643	33.1665	30.9772	4.68622	-5.6853
2.19535	-8.71194	-33.2089	-19.9638	-17.6311	13.0329	-3.01269	-7.22785	22.2338	19.6912	31.9693	32.7801	4.98757	-5.38065
2.194	-9.38965	-37.0894	-29.7657	-27.1398	2.61816	-14.1905	-17.1708	14.3039	14.6851	30.7856	34.425	5.24628	-4.87702
2.19266	-9.81941	-40.3113	-38.9335	-35.9084	-7.3939	-24.3966	-26.1763	6.73311	10.0583	29.5944	35.8846	5.47457	-4.21711
2.19132	-10.0313	-42.9079	-47.4876	-44.0135	-17.0839	-33.6972	-34.289	-0.47748	5.82183	28.3751	37.1313	5.68513	-3.44539
2.18998	-10.0592	-44.9158	-55.4466	-51.5254	-26.5168	-42.1581	-41.5549	-7.31974	1.98559	27.1086	38.138	5.8907	-2.6071
2.18864	-9.93968	-46.3743	-62.827	-58.5076	-35.7407	-49.8446	-48.0209	-13.7789	-1.44195	25.7785	38.8795	6.1037	-1.74756
2.1873	-9.71084	-47.3258	-69.6424	-65.0142	-44.7849	-56.8186	-53.7331	-19.8331	-4.45346	24.3725	39.3332	6.33586	-0.91124
2.18597	-9.41124	-47.8147	-75.9033	-71.0902	-53.6598	-63.1378	-58.7351	-25.4546	-7.04282	22.8835	39.4807	6.59784	-0.14093
2.18463	-9.07835	-47.8873	-81.6161	-76.7695	-62.3554	-68.8539	-63.0664	-30.6094	-9.20461	21.3104	39.3086	6.89879	0.52326
2.1833	-8.74735	-47.5916	-86.7829	-82.0758	-70.8431	-74.0115	-66.7616	-35.2589	-10.9341	19.6585	38.81	7.24603	1.04503
2.18197	-8.44971	-46.9761	-91.4015	-87.0213	-79.0751	-78.6465	-69.8489	-39.3606	-12.2269	17.9401	37.9846	7.64476	1.39312
2.18064	-8.21216	-46.0901	-95.4655	-91.608	-86.9871	-82.7858	-72.3496	-42.8691	-13.0786	16.1741	36.8403	8.09776	1.54237
2.17932	-8.05568	-44.9825	-98.9647	-95.8275	-94.4997	-86.4463	-74.2779	-45.7382	-13.4856	14.386	35.3926	8.60529	1.47493
2.17799	-7.99501	-43.7016	-101.886	-99.6628	-101.522	-89.6354	-75.6413	-47.9226	-13.445	12.6065	33.6653	9.16497	1.18107
2.17666	-8.03841	-42.295	-104.217	-103.089	-107.953	-92.3519	-76.442	-49.3798	-12.956	10.8709	31.6896	9.77188	0.65968
2.17534	-8.18788	-40.8092	-105.942	-106.076	-113.689	-94.5857	-76.6769	-50.0725	-12.02	9.21792	29.504	10.4188	-0.08144
2.17402	-8.43977	-39.2893	-107.05	-108.588	-118.624	-96.3198	-76.3401	-49.9699	-10.6424	7.68802	27.1532	11.0963	-1.02582
2.1727	-8.78562	-37.7785	-107.532	-110.587	-122.653	-97.5307	-75.4233	-49.0498	-8.83291	6.32247	24.6864	11.7933	-2.14881
2.17139	-9.21329	-36.3182	-107.384	-112.033	-125.677	-98.1899	-73.9179	-47.3	-6.60667	5.16189	22.157	12.4972	-3.41851
2.17007	-9.70814	-34.947	-106.608	-112.885	-127.607	-98.2648	-71.8156	-44.7191	-3.98488	4.24515	19.6203	13.1944	-4.79687
2.16876	-10.2541	-33.6995	-105.211	-113.102	-128.361	-97.7189	-69.1089	-41.3166	-0.99446	3.6087	17.1327	13.871	-6.2411
2.16744	-10.8348	-32.6055	-103.204	-112.645	-127.874	-96.512	-65.7904	-37.1121	2.33255	3.28603	14.7501	14.5125	-7.70508
2.16613	-11.4338	-31.6879	-100.603	-111.474	-126.088	-94.5999	-61.8521	-32.1337	5.96038	3.30742	12.5266	15.1047	-9.14093
2.16482	-12.0352	-30.9611	-97.423	-109.548	-122.959	-91.9327	-57.2831	-26.4156	9.8518	3.70021	10.5138	15.6341	-10.5004
2.16352	-12.6237	-30.4284	-93.6796	-106.824	-118.452	-88.4536	-52.0672	-19.9947	13.9708	4.48918	8.75923	16.0878	-11.7363
2.16221	-13.1839	-30.0802	-89.3809	-103.255	-112.54	-84.0962	-46.1795	-12.9067	18.2863	5.69727	7.30606	16.454	-12.8034
2.16091	-13.6994	-29.8914	-84.5264	-98.7853	-105.197	-78.7819	-39.5829	-5.18241	22.7752	7.34634	6.19235	16.7223	-13.6595
2.1596	-14.1524	-29.8194	-79.1022	-93.3508	-96.3992	-72.4177	-32.2248	3.15689	27.4266	9.4581	5.45061	16.8836	-14.2663
2.1583	-14.5221	-29.8026	-73.0772	-86.8735	-86.1135	-64.8927	-24.0336	12.1032	32.2453	12.0549	5.10763	16.9304	-14.5895
2.157	-14.784	-29.7592	-66.4003	-79.2596	-74.2984	-56.0766	-14.9162	21.6656	37.254	15.1602	5.18422	16.857	-14.5992
2.1557	-14.9093	-29.587	-58.9981	-70.3967	-60.8975	-45.8181	-4.7565	31.8725	42.4962	18.7992	5.69506	16.6591	-14.2704
2.15441	-14.8643	-29.164	-50.7734	-60.1525	-45.8366	-33.9444	6.58499	42.774	48.0362	22.9979	6.64852	16.3347	-13.5831
2.15311	-14.6108	-28.3506	-41.6065	-48.3745	-29.0219	-20.2635	19.2697	54.4417	53.9597	27.783	8.04667	15.8834	-12.5223
2.15182	-14.1069	-26.9917	-31.3567	-34.8918	-10.3404	-4.56653	33.4776	66.9675	60.3711	33.1803	9.88509	15.307	-11.0788
2.15053	-13.3081	-24.9213	-19.866	-19.5176	10.3378	13.3664	49.4023	80.461	67.391	39.2131	12.1526	14.6092	-9.24873
2.14924	-12.1689	-21.9675	-6.96482	-2.05501	33.1551	33.7589	67.2439	95.0447	75.1511	45.8992	14.8314	13.796	-7.03461
2.14795	-10.6445	-17.9578	7.52109	17.6956	58.2589	56.8288	87.1998	110.848	83.7887	53.2494	17.8965	12.8756	-4.44495
2.14666	-8.69309	-12.726	23.7623	39.927	85.792	82.7764	109.454	127.998	93.4392	61.2635	21.3157	11.8584	-1.49467
2.14538	-6.27731	-6.11927	41.9157	64.8135	115.881	111.771	134.164	146.612	104.228	69.928	25.049	10.7572	1.79511
2.14409	-3.36603	1.99597	62.1153	92.4995	148.623	143.937	161.452	166.787	116.264	79.2136	29.0489	9.58695	5.3975
2.14281	0.06441	11.7269	84.4612	123.086	184.075	179.343	191.388	188.59	129.628	89.0731	33.2602	8.36503	9.28049
2.14153	4.02887	23.1474	109.008	156.614	222.234	217.981	223.979	212.046	144.368	99.4392	37.62	7.11085	13.4076
2.14025	8.53233	36.2924	135.754	193.053	263.024	259.753	259.154	237.126	160.486	110.223	42.0579	5.84574	17.7387
2.13897	13.569	51.1515	164.629	232.283	306.283	304.459	296.755	263.741	177.936	121.313	46.4967	4.59274	22.2312
2.1377	19.1215	67.6648	195.488	274.086	351.747	351.784	336.52	291.726	196.613	132.576	50.8534	3.37613	26.8406
2.13642	25.1601	85.7187	228.099	318.133	399.038	401.289	378.082	320.839	216.35	143.856	55.0402	2.22109	31.5214
2.13515	31.6416	105.143	262.143	363.976	447.662	452.401	420.961	350.749	236.915	154.973	58.966	1.15314	36.2274
2.13388	38.5088	125.709	297.202	411.044	496.997	504.414	464.557	381.037	258.005	165.731	62.538	0.19777	40.9112
2.13261	45.6895	147.127	332.762	458.639	546.289	556.486	508.151	411.192	279.251	175.912	65.6638	-0.62011	45.5241
2.13134	53.0956	169.051	368.215	505.938	594.66	607.642	550.91	440.611	300.218	185.283	68.2532	-1.27675	50.0149
2.13008	60.6225	191.073	402.861	552	641.109	656.787	591.894	468.605	320.406	193.599	70.2207	-1.75019	54.3283
2.12881	68.1495	212.736	435.913	595.776	684.522	702.714	630.064	494.408	339.26	200.604	71.4877	-2.02083	58.4045
2.12755	75.5394	233.529	466.514	636.119	723.688	744.123	664.297	517.182	356.175	206.036	71.9845	-2.07193	62.1771
2.12628	82.6396	252.902	493.74	671.801	757.311	779.635	693.404	536.035	370.51	209.634	71.6529	-1.89005	65.5725
2.12502	89.2841	270.269	516.622	701.535	784.037	807.826	716.152	550.033	381.594	211.137	70.4476	-1.46555	68.51
2.12376	95.2959	285.024	534.169	724.001	802.483	827.249	731.288	558.228	388.75	210.297	68.3386	-0.79302	70.9016
2.12251	100.49	296.551	545.383	737.879	811.266	836.476	737.574	559.675	391.304	206.878	65.3117	0.12844	72.6538
2.12125	104.676	304.238	549.285	741.866	809.032	834.118	733.806	553.456	388.603	200.667	61.3699	1.29519	73.6677
2.12	107.664	307.487	544.933	734.717	794.487	818.864	718.848	538.704	380.034	191.475	56.5327	2.69906	73.841
2.11874	109.264	305.737	531.453	715.275	766.441	789.523	691.667	514.631	365.038	179.148	50.8368	4.32743	73.0701
2.11749	109.297	298.473	508.067	682.51	723.842	745.057	651.366	480.555	343.135	163.569	44.335	6.16349	71.2527
2.11624	107.591	285.244	474.106	635.548	665.807	684.617	597.208	435.923	313.933	144.665	37.0949	8.18674	68.2892
2.11499	103.992	265.673	429.041	573.701	591.66	607.571	528.65	380.331	277.149	122.413	29.1978	10.3735	64.085
2.11375	98.3633	239.475	372.505	496.503	500.962	513.547	445.371	313.552	232.62	96.8422	20.7368	12.6972	58.5537
2.1125	90.591	206.465	304.308	403.731	393.54	402.446	347.29	235.548	180.318	68.0385	11.8153	15.1293	51.6187
2.11126	80.5881	166.572	224.457	295.432	269.507	274.473	234.589	146.484	120.356	36.1477	2.54511	17.6396	43.2157
2.11001	68.2982	119.843	133.172	171.943	129.293	130.158	107.735	46.7498	53.0032	1.37717	-6.95542	20.1969	33.2965
2.10877	53.7004	66.4584	30.9007	33.9101	-26.3438	-29.6297	-32.5124	-63.0388	-21.3121	-36.0021	-16.5627	22.7691	21.8316
2.10753	36.8115	6.73238	-81.6785	-117.71	-196.308	-203.68	-185.093	-182.034	-102.001	-75.6571	-26.1499	25.324	8.81323
2.10629	17.6896	-58.8852	-203.653	-281.646	-379.166	-390.44	-348.649	-309.16	-188.311	-117.194	-35.5882	27.8299	-5.74169
2.10506	-3.56202	-129.806	-333.875	-456.31	-573.15	-588.02	-521.526	-443.112	-279.334	-160.161	-44.7488	30.2551	-21.7878
2.10382	-26.7937	-205.306	-470.969	-639.818	-776.168	-794.21	-701.79	-582.374	-374.009	-204.051	-53.5036	32.5692	-39.249
2.10259	-51.8078	-284.535	-613.344	-830.001	-985.829	-1006.5	-887.246	-725.231	-471.136	-248.308	-61.7271	34.7425	-58.0161
2.10136	-78.3586	-366.52	-759.216	-1024.44	-1199.47	-1222.13	-1075.46	-869.794	-569.392	-292.334	-69.2979	36.747	-77.9451
2.10013	-106.154	-450.185	-906.624	-1220.49	-1414.19	-1438.1	-1263.82	-1014.03	-667.35	-335.497	-76.0994	38.5564	-98.8568
2.0989	-134.855	-534.361	-1053.46	-1415.33	-1626.89	-1651.23	-1449.53	-1155.77	-763.5	-377.138	-82.0223	40.1461	-120.537
2.09767	-164.085	-617.803	-1197.52	-1605.99	-1834.34	-1858.23	-1629.69	-1292.79	-856.277	-416.586	-86.965	41.494	-142.737
2.09644	-193.43	-699.221	-1336.52	-1789.43	-2033.22	-2055.73	-1801.34	-1422.82	-944.092	-453.165	-90.8359	42.5805	-165.178
2.09522	-222.449	-777.294	-1468.14	-1962.58	-2220.18	-2240.36	-1961.53	-1543.58	-1025.36	-486.211	-93.5548	43.3891	-187.554
2.09399	-250.682	-850.704	-1590.09	-2122.4	-2391.91	-2408.82	-2107.35	-1652.86	-1098.54	-515.084	-95.0544	43.9064	-209.538
2.09277	-277.656	-918.157	-1700.15	-2265.95	-2545.22	-2557.94	-2236.02	-1748.53	-1162.16	-539.183	-95.2813	44.1226	-230.787
2.09155	-302.9	-978.416	-1796.2	-2390.46	-2677.11	-2684.76	-2344.95	-1828.62	-1214.87	-557.959	-94.198	44.0318	-250.948
2.09033	-325.952	-1030.32	-1876.31	-2493.37	-2784.82	-2786.59	-2431.78	-1891.36	-1255.44	-570.931	-91.7837	43.6324	-269.667
2.08911	-346.37	-1072.83	-1938.74	-2572.41	-2865.9	-2861.08	-2494.45	-1935.19	-1282.84	-577.699	-88.0355	42.9268	-286.596
2.0879	-363.741	-1105.03	-1982	-2625.65	-2918.28	-2906.27	-2531.27	-1958.85	-1296.21	-577.953	-82.9694	41.9225	-301.399
2.08668	-377.691	-1126.15	-2004.89	-2651.56	-2940.34	-2920.63	-2540.91	-1961.37	-1294.93	-571.484	-76.6205	40.631	-313.76
2.08547	-387.895	-1135.61	-2006.54	-2649.02	-2930.9	-2903.15	-2522.52	-1942.12	-1278.62	-558.192	-69.0437	39.069	-323.391
2.08426	-394.082	-1133.01	-1986.42	-2617.38	-2889.33	-2853.33	-2475.68	-1900.85	-1247.15	-538.092	-60.3134	37.2574	-330.037
2.08305	-396.043	-1118.14	-1944.37	-2556.51	-2815.52	-2771.19	-2400.48	-1837.64	-1200.67	-511.315	-50.5233	35.2218	-333.482
2.08184	-393.637	-1091.02	-1880.59	-2466.73	-2709.92	-2657.34	-2297.49	-1753	-1139.58	-478.108	-39.7855	32.9916	-333.556
2.08063	-386.794	-1051.85	-1795.67	-2348.92	-2573.53	-2512.93	-2167.77	-1647.79	-1064.53	-438.833	-28.2288	30.6001	-330.136
2.07943	-375.521	-1001.07	-1690.55	-2204.42	-2407.89	-2339.63	-2012.86	-1523.23	-976.455	-393.958	-15.9977	28.0841	-323.154
2.07822	-359.897	-939.278	-1566.56	-2035.04	-2215.05	-2139.65	-1834.73	-1380.88	-876.497	-344.052	-3.24945	25.483	-312.597
2.07702	-340.082	-867.297	-1425.33	-1843.06	-1997.56	-1915.63	-1635.79	-1222.65	-766.024	-289.774	9.84736	22.8385	-298.512
2.07582	-316.307	-786.105	-1268.78	-1631.12	-1758.38	-1670.68	-1418.79	-1050.69	-646.589	-231.861	23.1164	20.1938	-281.006
2.07462	-288.877	-696.835	-1099.13	-1402.24	-1500.84	-1408.23	-1186.82	-867.42	-519.904	-171.112	36.3767	17.5927	-260.246
2.07342	-258.161	-600.753	-918.789	-1159.7	-1228.61	-1132.03	-943.212	-675.431	-387.802	-108.378	49.4464	15.079	-236.462
2.07222	-224.587	-499.227	-730.34	-907.021	-945.557	-846.02	-691.473	-477.465	-252.204	-44.5389	62.1464	12.695	-209.936
2.07102	-188.635	-393.708	-536.492	-647.856	-655.727	-554.313	-435.241	-276.35	-115.078	19.5087	74.3044	10.4811	-181.008
2.06983	-150.824	-285.696	-340.014	-385.949	-363.242	-261.066	-178.192	-74.9442	21.5995	82.8707	85.7585	8.47431	-150.063
2.06864	-111.702	-176.707	-143.688	-125.046	-72.2219	29.5779	76.0238	123.92	155.884	144.673	96.3614	6.70776	-117.528
2.06744	-71.8342	-68.2501	49.7529	131.181	213.3	313.585	323.862	317.493	285.903	204.08	105.984	5.20931	-83.8581
2.06625	-31.7887	38.2121	237.676	379.208	489.457	587.107	561.953	503.167	409.895	260.312	114.517	4.00111	-49.5305
2.06506	7.87356	141.284	417.6	615.721	752.618	846.548	787.166	678.516	526.239	312.657	121.875	3.09893	-15.0322
2.06388	46.6115	239.666	587.238	837.679	999.456	1088.64	996.662	841.347	633.49	360.486	127.998	2.51189	19.1504
2.06269	83.9137	332.173	744.539	1042.37	1227	1310.47	1187.95	989.734	730.397	403.262	132.85	2.24232	52.5418
2.06151	119.308	417.761	887.721	1227.45	1432.7	1509.6	1358.91	1122.05	815.928	440.552	136.42	2.28587	84.6878
2.06032	152.37	495.536	1015.3	1391	1614.44	1684	1507.88	1237	889.283	472.026	138.72	2.63195	115.164
2.05914	182.729	564.768	1126.12	1531.53	1770.6	1832.17	1633.58	1333.61	949.899	497.466	139.786	3.2644	143.582
2.05796	210.068	624.893	1219.33	1648	1900.04	1953.09	1735.22	1411.27	997.45	516.761	139.671	4.16223	169.599
2.05678	234.135	675.522	1294.41	1739.83	2002.11	2046.25	1812.43	1469.69	1031.85	529.907	138.445	5.30051	192.918
2.0556	254.738	716.438	1351.18	1806.89	2076.66	2111.63	1865.27	1508.94	1053.24	537.002	136.192	6.65117	213.296
2.05442	271.747	747.589	1389.78	1849.49	2124	2149.68	1894.25	1529.38	1061.96	538.24	133.007	8.18401	230.546
2.05325	285.096	769.087	1410.64	1868.34	2144.89	2161.3	1900.23	1531.69	1058.57	533.903	128.991	9.86746	244.537
2.05207	294.777	781.194	1414.46	1864.55	2140.52	2147.81	1884.44	1516.84	1043.79	524.348	124.251	11.6693	255.196
2.0509	300.841	784.308	1402.22	1839.55	2112.41	2110.87	1848.44	1486	1018.49	510.005	118.896	13.5574	262.51
2.04973	303.394	778.95	1375.08	1795.09	2062.44	2052.47	1794.01	1440.59	983.69	491.355	113.033	15.5004	266.522
2.04856	302.593	765.752	1334.41	1733.14	1992.74	1974.84	1723.21	1382.18	940.489	468.928	106.769	17.4679	267.334
2.04739	298.639	745.433	1281.74	1655.87	1905.64	1880.44	1638.21	1312.48	890.078	443.288	100.206	19.431	265.097
2.04622	291.775	718.782	1218.69	1565.59	1803.67	1771.85	1541.35	1233.3	833.696	415.023	93.4422	21.3626	260.015
2.04506	282.276	686.642	1146.97	1464.71	1689.42	1651.75	1435.01	1146.5	772.607	384.732	86.5692	23.2377	252.334
2.04389	270.447	649.885	1068.32	1355.65	1565.55	1522.84	1321.57	1053.98	708.079	353.013	79.6716	25.0334	242.338
2.04273	256.611	609.4	984.49	1240.83	1434.69	1387.79	1203.42	957.601	641.354	320.459	72.8269	26.7292	230.34
2.04157	241.103	566.066	897.195	1122.6	1299.45	1249.23	1082.84	859.175	573.633	287.636	66.1051	28.3066	216.676
2.04041	224.264	520.742	808.083	1003.19	1162.3	1109.62	961.992	760.428	506.048	255.083	59.569	29.7498	201.697
2.03925	206.43	474.245	718.713	884.695	1025.57	971.287	842.905	662.972	439.649	223.298	53.2739	31.0451	185.757
2.03809	187.929	427.341	630.521	769.027	891.424	836.359	727.4	568.278	375.386	192.729	47.2682	32.181	169.205
2.03694	169.073	380.732	544.807	657.881	761.786	706.726	617.089	477.656	314.098	163.768	41.594	33.1477	152.381
2.03578	150.15	335.048	462.713	552.725	638.357	584.03	513.354	392.239	256.502	136.747	36.2871	33.9379	135.605
2.03463	131.424	290.841	385.216	454.781	522.576	469.65	417.325	312.973	203.188	111.931	31.3774	34.5457	119.172
2.03348	113.128	248.578	313.115	365.015	415.614	364.686	329.882	240.61	154.614	89.5173	26.8891	34.9669	103.346
2.03232	95.465	208.645	247.032	284.139	318.37	269.963	251.649	175.711	111.11	69.6356	22.841	35.1992	88.3581
2.03118	78.6029	171.344	187.412	212.608	231.468	186.029	182.999	118.64	72.8803	52.3492	19.2466	35.2415	74.4017
2.03003	62.6782	136.899	134.529	150.64	155.273	113.172	124.067	69.5813	40.0062	37.6595	16.1146	35.0942	61.6316
2.02888	47.7951	105.455	88.4939	98.2181	89.8953	51.4263	74.7667	28.5422	12.4583	25.5104	13.4486	34.7589	50.1627
2.02773	34.0283	77.0901	49.269	55.121	35.2149	0.60113	34.808	-4.6285	-9.89329	15.7955	11.2482	34.2383	40.0711
2.02659	21.4261	51.8226	16.6838	20.9448	-9.09171	-39.696	3.72928	-30.2223	-27.2651	8.36688	9.50868	33.5364	31.395
2.02545	10.0128	29.6157	-9.54919	-4.87301	-43.5292	-70.0336	-19.0805	-48.6553	-39.9483	3.04204	8.22202	32.658	24.1362
2.0243	-0.20706	10.3889	-29.8133	-23.0215	-68.7509	-91.1243	-34.3488	-60.4452	-48.2925	-0.38686	7.37687	31.6089	18.2626
2.02317	-9.2457	-5.9747	-44.5701	-34.2891	-85.5306	-103.795	-42.8917	-66.1923	-52.693	-2.14552	6.95909	30.3954	13.7111
2.02202	-17.128	-19.619	-54.3365	-39.53	-94.7275	-108.954	-45.5807	-66.556	-53.5746	-2.46875	6.9524	29.025	10.3911
2.02089	-23.888	-30.7075	-59.6669	-39.6359	-97.2582	-107.561	-43.3151	-62.2348	-51.3791	-1.5938	7.33868	27.5057	8.18824
2.01975	-29.5655	-39.4147	-61.1317	-35.5047	-94.0631	-100.593	-36.9915	-53.944	-46.5512	0.24726	8.09869	25.8461	6.96892
2.01862	-34.203	-45.9204	-59.3018	-28.0162	-86.0825	-89.0215	-27.4811	-42.3979	-39.5279	2.83271	9.21249	24.0553	6.58469
2.01748	-37.8437	-50.4054	-54.7347	-18.0106	-74.2348	-73.7912	-15.6102	-28.2945	-30.7297	5.95574	10.6598	22.143	6.87682
2.01635	-40.5288	-53.0455	-47.9589	-6.26592	-59.392	-55.7931	-2.13895	-12.2983	-20.5508	9.42946	12.4205	20.1192	7.68206
2.01522	-42.2966	-54.0093	-39.465	6.51712	-42.3648	-35.8513	12.2516	4.97199	-9.35306	13.0897	14.4748	17.9944	8.83745
2.01409	-43.1813	-53.4544	-29.6956	19.7288	-23.8868	-14.7061	26.9719	22.9549	2.53996	16.7977	16.8035	15.7794	10.1857
2.01296	-43.2131	-51.5275	-19.0413	32.8572	-4.60589	6.99319	41.529	41.1531	14.8453	20.4412	19.3881	13.4853	11.5794
2.01183	-42.4185	-48.3632	-7.83655	45.4936	14.9227	28.6957	55.5312	59.1394	27.3227	23.9346	22.2103	11.1238	12.8856
2.01071	-40.8215	-44.0855	3.63916	57.3305	34.2367	49.9485	68.6847	76.558	39.7725	27.218	25.2515	8.70727	13.9886
2.00958	-38.4463	-38.8105	15.1579	68.1565	52.9637	70.3925	80.7874	93.1218	52.0327	30.2541	28.4914	6.24867	14.7922
2.00845	-35.3181	-32.6472	26.5403	77.8501	70.8175	89.7588	91.723	108.611	63.9751	33.0261	31.9073	3.76225	15.2208
2.00733	-31.4665	-25.7011	37.6491	86.3691	87.5902	107.859	101.449	122.865	75.4995	35.5336	35.4724	1.26361	15.2204
2.00621	-26.9269	-18.0763	48.383	93.7392	103.143	124.575	109.984	135.78	86.5279	37.7886	39.1553	-1.22998	14.7575
2.00509	-21.7432	-9.87793	58.6682	100.039	117.394	139.848	117.398	147.295	96.9977	39.8113	42.9183	-3.6994	13.818
2.00398	-15.9699	-1.2154	68.451	105.388	130.307	153.664	123.79	157.387	106.856	41.6255	46.7171	-6.12368	12.4054
2.00286	-9.67286	7.79698	77.6907	109.928	141.882	166.045	129.285	166.06	116.051	43.255	50.5005	-8.47992	10.5386
2.00174	-2.93034	17.0387	86.3533	113.815	152.139	177.033	134.014	173.338	124.535	44.7209	54.2105	-10.7436	8.2504
2.00063	4.1667	26.383	94.406	117.204	161.113	186.685	138.105	179.258	132.253	46.0385	57.7829	-12.8887	5.58514
1.99951	11.5153	35.6975	101.814	120.239	168.847	195.059	141.679	183.867	139.145	47.2163	61.1485	-14.8885	2.59751
1.9984	19.0015	44.8458	108.536	123.044	175.381	202.215	144.836	187.213	145.15	48.256	64.2348	-16.7158	-0.649
1.99729	26.502	53.6894	114.528	125.72	180.753	208.203	147.659	189.345	150.2	49.1519	66.9671	-18.3439	-4.08351
1.99618	33.8862	62.0904	119.737	128.336	184.992	213.066	150.204	190.312	154.23	49.8929	69.2713	-19.747	-7.62903
1.99507	41.0187	69.9142	124.109	130.933	188.126	216.836	152.509	190.161	157.178	50.4637	71.0756	-20.9011	-11.2041
1.99397	47.7619	77.032	127.588	133.522	190.174	219.54	154.589	188.942	158.989	50.8464	72.3125	-21.7846	-14.7249
1.99286	53.9793	83.3243	130.119	136.085	191.153	221.193	156.439	186.7	159.619	51.0227	72.9216	-22.3792	-18.1069
1.99176	59.5388	88.6829	131.653	138.578	191.083	221.808	158.042	183.484	159.042	50.9754	72.8516	-22.6705	-21.2678
1.99065	64.3154	93.0143	132.147	140.939	189.984	221.399	159.37	179.348	157.248	50.6902	72.0622	-22.6485	-24.1299
1.98955	68.1956	96.2417	131.575	143.091	187.885	219.978	160.384	174.348	154.246	50.157	70.5258	-22.308	-26.6224
1.98845	71.0798	98.3076	129.92	144.947	184.824	217.565	161.046	168.545	150.071	49.3708	68.2298	-21.6494	-28.6837
1.98735	72.8858	99.176	127.188	146.416	180.851	214.189	161.317	162.011	144.776	48.3331	65.1772	-20.6787	-30.2631
1.98625	73.5514	98.8343	123.4	147.408	176.03	209.885	161.161	154.821	138.44	47.0514	61.388	-19.4079	-31.3223
1.98515	73.0372	97.2947	118.602	147.841	170.439	204.705	160.548	147.063	131.159	45.5406	56.8988	-17.8545	-31.8358
1.98406	71.3276	94.5946	112.859	147.643	164.167	198.709	159.458	138.831	123.051	43.8219	51.7632	-16.042	-31.7909
1.98296	68.4328	90.7972	106.259	146.757	157.321	191.973	157.877	130.228	114.249	41.9239	46.0506	-13.9988	-31.1876
1.98187	64.3891	85.99	98.9083	145.142	150.012	184.583	155.806	121.367	104.903	39.8811	39.8445	-11.758	-30.0375
1.98078	59.2588	80.2836	90.9339	142.777	142.362	176.636	153.252	112.365	95.1703	37.7348	33.2413	-9.35685	-28.3628
1.97969	53.1294	73.8081	82.4773	139.661	134.496	168.236	150.235	103.343	85.2181	35.5319	26.3474	-6.83569	-26.1951
1.9786	46.1112	66.7105	73.6928	135.813	126.541	159.494	146.785	94.4259	75.2167	33.3249	19.2767	-4.23698	-23.5735
1.97751	38.3356	59.1498	64.743	131.271	118.619	150.524	142.936	85.7369	65.3367	31.1709	12.1473	-1.60434	-20.5442
1.97642	29.9511	51.2925	55.7954	126.093	110.847	141.438	138.735	77.3953	55.7449	29.1302	5.07896	1.0185	-17.1591
1.97533	21.1206	43.3083	47.0169	120.351	103.333	132.348	134.231	69.5132	46.6005	27.2645	-1.81072	3.58881	-13.4753
1.97425	12.0166	35.3642	38.5698	114.13	96.1709	123.356	129.477	62.193	38.0515	25.6355	-8.40899	6.06587	-9.55448
1.97316	2.81756	27.6203	30.6079	107.526	89.4444	114.559	124.532	55.5249	30.2314	24.302	-14.6108	8.41188	-5.46242
1.97208	-6.29694	20.2253	23.2721	100.643	83.2205	106.044	119.454	49.5854	23.2565	23.3181	-20.3211	10.5929	-1.26851
1.971	-15.1503	13.3124	16.687	93.589	77.5511	97.8862	114.303	44.4346	17.2226	22.7305	-25.4574	12.5792	2.95496
1.96992	-23.5732	6.99599	10.9574	86.473	72.4725	90.1485	109.135	40.1163	12.2033	22.5761	-29.9506	14.3464	7.13383
1.96884	-31.4077	1.36925	6.16637	79.4037	68.0052	82.8813	104.006	36.6569	8.24863	22.881	-33.7464	15.875	11.1934
1.96777	-38.5106	-3.49747	2.37318	72.4857	64.1553	76.1224	98.9688	34.0662	5.38445	23.659	-36.8055	17.1512	15.0598
1.96669	-44.7566	-7.55764	-0.38766	65.8181	60.9151	69.8968	94.0689	32.3374	3.61257	24.9106	-39.1035	18.1664	18.6624
1.96561	-50.0409	-10.7886	-2.10682	59.492	58.2642	64.2181	89.348	31.4487	2.91183	26.6237	-40.63	18.9169	21.9349
1.96454	-54.281	-13.1907	-2.79991	53.5888	56.1715	59.0891	84.841	31.3641	3.2395	28.7735	-41.3876	19.4041	24.818
1.96347	-57.4182	-14.7865	-2.50667	48.1788	54.5962	54.5025	80.5756	32.0346	4.53324	31.3236	-41.3907	19.6334	27.2609
1.96239	-59.4181	-15.6179	-1.28901	43.3199	53.4903	50.4436	76.5725	33.4003	6.71388	34.2272	-40.6637	19.6139	29.2231
1.96132	-60.2707	-15.7441	0.77102	39.057	52.8	46.8909	72.8451	35.3916	9.68806	37.4283	-39.2397	19.358	30.6749
1.96026	-59.9901	-15.2388	3.57372	35.4206	52.4671	43.8177	69.3999	37.9303	13.3506	40.8635	-37.1588	18.8807	31.5991
1.95919	-58.6135	-14.1872	7.00471	32.4266	52.4307	41.1927	66.2358	40.9305	17.5872	44.4628	-34.4676	18.199	31.9904
1.95812	-56.2001	-12.6826	10.9381	30.0764	52.6285	38.9815	63.3457	44.2998	22.2763	48.1508	-31.2181	17.3321	31.8556
1.95706	-52.8294	-10.8238	15.2399	28.3563	52.9976	37.1469	60.7157	47.94	27.2917	51.8482	-27.4669	16.3006	31.2125
1.95599	-48.599	-8.7117	19.7716	27.2389	53.4758	35.6495	58.3263	51.7483	32.5041	55.472	-23.2755	15.1265	30.0889
1.95493	-43.6221	-6.4466	24.393	26.6831	54.002	34.448	56.1522	55.6174	37.783	58.9369	-18.7098	13.833	28.5214
1.95387	-38.0253	-4.12563	28.9661	26.6355	54.5172	33.4991	54.163	59.4372	42.9982	62.1565	-13.8399	12.4446	26.5537
1.95281	-31.9454	-1.84019	33.3576	27.0318	54.9643	32.7578	52.3233	63.0961	48.0219	65.0442	-8.74024	10.9863	24.2354
1.95174	-25.526	0.32632	37.4419	27.7981	55.2892	32.1778	50.5934	66.4827	52.7305	67.5154	-3.48871	9.48437	21.6208
1.95069	-18.915	2.30049	41.1037	28.8528	55.4409	31.7115	48.9301	69.4881	57.0072	69.4894	1.83365	7.965	18.7678
1.94963	-12.2609	4.02069	44.24	30.1085	55.3725	31.3106	47.2876	72.0082	60.7442	70.8916	7.14378	6.45471	15.7372
1.94857	-5.71002	5.43833	46.7621	31.4737	55.0412	30.9266	45.6188	73.9466	63.8455	71.6563	12.3578	4.97962	12.5922
1.94752	0.59732	6.51869	48.597	32.855	54.4096	30.5118	43.8766	75.2172	66.2289	71.7286	17.3927	3.56503	9.39742
1.94646	6.52933	7.24125	49.6883	34.1588	53.446	30.0196	42.0155	75.747	67.8287	71.0671	22.1675	2.23491	6.21877
1.94541	11.966	7.5995	49.9973	35.2938	52.1253	29.4061	39.9937	75.4782	68.5974	69.6457	26.6059	1.01137	3.12235
1.94436	16.8019	7.60002	49.5026	36.1726	50.429	28.6296	37.7738	74.3701	68.5066	67.4553	30.6371	-0.0858	0.17378
1.94331	20.9485	7.2612	48.1999	36.7133	48.3454	27.652	35.3242	72.3997	67.548	64.5043	34.1984	-1.03964	-2.56288
1.94226	24.3362	6.61142	46.1014	36.8407	45.8691	26.4381	32.6198	69.5627	65.7328	60.8192	37.2361	-1.83642	-5.02641
1.94121	26.9161	5.68706	43.2347	36.4885	43.0005	24.9568	29.643	65.8726	63.0914	56.4448	39.7075	-2.4659	-7.15984
1.94016	28.6608	4.53022	39.6412	35.6	39.7457	23.1804	26.3835	61.3603	59.6718	51.4425	41.5814	-2.92162	-8.91196
1.93912	29.5648	3.18638	35.3748	34.1286	36.1146	21.0852	22.8384	56.0726	55.5378	45.8898	42.8394	-3.20094	-10.2389
1.93807	29.6441	1.7021	30.4997	32.039	32.1207	18.6511	19.012	50.0709	50.7668	39.8776	43.4761	-3.30515	-11.1057
1.93703	28.9356	0.12278	25.0885	29.3069	27.7795	15.8616	14.9149	43.4285	45.4471	33.508	43.499	-3.23926	-11.4874
1.93599	27.4952	-1.5094	19.2204	25.9191	23.1078	12.7036	10.563	36.2292	39.6754	26.8914	42.9285	-3.01187	-11.3702
1.93495	25.3958	-3.15725	12.9787	21.8735	18.1221	9.16726	5.97656	28.5646	33.554	20.143	41.7967	-2.63478	-10.7519
1.93391	22.7244	-4.79014	6.44881	17.1783	12.8384	5.2453	1.17846	20.5313	27.1877	13.38	40.1463	-2.12255	-9.64274
1.93287	19.579	-6.38491	-0.28402	11.8516	7.27063	0.93308	-3.80689	12.2291	20.6812	6.71764	38.0297	-1.49213	-8.0647
1.93183	16.0655	-7.92673	-7.13672	5.92069	1.43058	-3.77215	-8.95522	3.75784	14.1362	0.26684	35.5066	-0.76222	-6.05162
1.93079	12.2938	-9.40929	-14.0304	-0.57935	-4.67276	-8.87127	-14.2434	-4.78467	7.64884	-5.86921	32.6425	0.04727	-3.64836
1.92976	8.3739	-10.8348	-20.8922	-7.60651	-11.0335	-14.3638	-19.651	-13.3051	1.30704	-11.5974	29.5067	0.91586	-0.91
1.92872	4.41291	-12.2135	-27.6572	-15.1132	-17.6484	-20.2478	-25.1605	-21.7166	-4.8116	-16.8367	26.1701	1.82309	2.0992
1.92769	0.51152	-13.5629	-34.2696	-23.0478	-24.5176	-26.5203	-30.7589	-29.9408	-10.642	-21.5206	22.7032	2.74906	5.30689
1.92666	-3.23843	-14.9067	-40.6839	-31.3562	-31.6433	-33.1768	-36.4379	-37.9093	-16.133	-25.598	19.1746	3.67491	8.63388
1.92563	-6.75615	-16.2738	-46.866	-39.9834	-39.0299	-40.2116	-42.1941	-45.5652	-21.249	-29.0344	15.6489	4.58329	11.9955
1.9246	-9.97354	-17.6961	-52.7931	-48.8743	-46.6823	-47.6165	-48.0284	-52.8633	-25.97	-31.8123	12.1854	5.45872	15.3035
1.92357	-12.8363	-19.208	-58.4536	-57.9753	-54.6056	-55.3808	-53.9462	-59.771	-30.292	-33.931	8.83694	6.28787	18.4673
1.92254	-15.3047	-20.8439	-63.847	-67.2354	-62.8038	-63.4913	-59.9567	-66.2686	-34.2266	-35.4065	5.64899	7.05974	21.3966
1.92151	-17.3532	-22.6375	-68.9828	-76.6068	-71.279	-71.9313	-66.0715	-72.3486	-37.8	-36.2701	2.65903	7.7657	24.0028
1.92049	-18.9709	-24.6198	-73.8795	-86.0449	-80.0301	-80.6802	-72.3044	-78.0154	-41.051	-36.5672	-0.10356	8.39951	26.2014
1.91946	-20.1605	-26.8177	-78.5626	-95.5085	-89.0512	-89.7133	-78.6692	-83.2838	-44.0285	-36.3553	-2.61724	8.95716	27.9145
1.91844	-20.9374	-29.2534	-83.0635	-104.959	-98.3318	-99.0014	-85.1794	-88.1786	-46.7896	-35.7018	-4.8678	9.43665	29.0723
1.91742	-21.3288	-31.9438	-87.4184	-114.363	-107.857	-108.512	-91.8484	-92.7332	-49.3967	-34.6821	-6.84765	9.83769	29.6154
1.9164	-21.3721	-34.8994	-91.6662	-123.687	-117.606	-118.21	-98.688	-96.9891	-51.9148	-33.3766	-8.55477	10.1614	29.4966
1.91538	-21.1133	-38.1243	-95.8477	-132.904	-127.554	-128.057	-105.708	-100.994	-54.4089	-31.8691	-9.99168	10.4099	28.6819
1.91436	-20.6055	-41.6163	-100.004	-141.986	-137.672	-138.013	-112.917	-104.799	-56.9415	-30.244	-11.1646	10.5862	27.1519
1.91334	-19.9072	-45.3669	-104.174	-150.911	-147.929	-148.035	-120.321	-108.463	-59.5705	-28.585	-12.0828	10.6937	24.9019
1.91233	-19.0808	-49.3621	-108.397	-159.659	-158.292	-158.085	-127.924	-112.043	-62.3487	-26.9735	-12.7578	10.7363	21.9421
1.91131	-18.1904	-53.5832	-112.71	-168.214	-168.727	-168.123	-135.729	-115.603	-65.3218	-25.4872	-13.2033	10.718	18.2966
1.9103	-17.3008	-58.0074	-117.145	-176.565	-179.203	-178.114	-143.737	-119.205	-68.5284	-24.1996	-13.4354	10.6434	14.003
1.90928	-16.4753	-62.6091	-121.732	-184.705	-189.691	-188.026	-151.948	-122.91	-72.0006	-23.1794	-13.4727	10.5176	9.11082
1.90827	-15.7747	-67.3608	-126.5	-192.634	-200.165	-197.834	-160.359	-126.782	-75.7637	-22.4894	-13.3366	10.3461	3.68036
1.90726	-15.2551	-72.2334	-131.469	-200.356	-210.604	-207.517	-168.969	-130.879	-79.8365	-22.1864	-13.0516	10.1352	-2.21834
1.90625	-14.967	-77.1972	-136.66	-207.881	-220.992	-217.061	-177.774	-135.257	-84.2322	-22.3201	-12.6453	9.89204	-8.50695
1.90524	-14.9543	-82.2227	-142.089	-215.225	-231.321	-226.462	-186.768	-139.969	-88.9588	-22.9332	-12.1481	9.62431	-15.1001
1.90423	-15.252	-87.2797	-147.765	-222.409	-241.585	-235.72	-195.947	-145.06	-94.0183	-24.0595	-11.593	9.34042	-21.9062
1.90322	-15.8863	-92.3378	-153.695	-229.456	-251.784	-244.843	-205.302	-150.568	-99.4069	-25.7233	-11.0144	9.04915	-28.8286
1.90222	-16.8733	-97.3669	-159.882	-236.398	-261.924	-253.843	-214.826	-156.524	-105.115	-27.9392	-10.4474	8.75942	-35.7675
1.90121	-18.2187	-102.337	-166.322	-243.266	-272.012	-262.741	-224.509	-162.946	-111.127	-30.7108	-9.92632	8.47997	-42.6202
1.90021	-19.9176	-107.219	-173.009	-250.095	-282.057	-271.558	-234.339	-169.844	-117.418	-34.0306	-9.48384	8.21904	-49.2842
1.89921	-21.9551	-111.985	-179.931	-256.923	-292.072	-280.321	-244.304	-177.217	-123.962	-37.8807	-9.14949	7.98411	-55.6579
1.89821	-24.307	-116.612	-187.075	-263.791	-302.073	-289.06	-254.39	-185.052	-130.722	-42.2334	-8.94876	7.78157	-61.644
1.89721	-26.9401	-121.08	-194.426	-270.739	-312.072	-297.807	-264.583	-193.33	-137.66	-47.0516	-8.9021	7.61655	-67.1507
1.89621	-29.8142	-125.376	-201.967	-277.81	-322.087	-306.595	-274.868	-202.02	-144.731	-52.2901	-9.02417	7.49271	-72.095
1.89521	-32.8826	-129.493	-209.678	-285.045	-332.134	-315.459	-285.228	-211.086	-151.89	-57.8973	-9.32339	7.41216	-76.4041
1.89421	-36.0944	-133.433	-217.543	-292.487	-342.227	-324.433	-295.648	-220.488	-159.088	-63.8169	-9.80165	7.3754	-80.0184
1.89322	-39.3953	-137.206	-225.546	-300.176	-352.385	-333.553	-306.114	-230.18	-166.28	-69.9894	-10.4543	7.38138	-82.8924
1.89222	-42.7292	-140.832	-233.67	-308.151	-362.622	-342.854	-316.61	-240.116	-173.421	-76.3531	-11.2702	7.42744	-84.9967
1.89123	-46.0395	-144.336	-241.9	-316.446	-372.952	-352.368	-327.124	-250.25	-180.469	-82.8455	-12.2322	7.50952	-86.3184
1.89024	-49.2704	-147.751	-250.222	-325.09	-383.388	-362.125	-337.64	-260.534	-187.386	-89.4046	-13.3176	7.62221	-86.8614
1.88924	-52.3681	-151.114	-258.622	-334.106	-393.938	-372.15	-348.15	-270.921	-194.138	-95.9697	-14.4992	7.75896	-86.6463
1.88825	-55.2822	-154.467	-267.086	-343.512	-404.612	-382.466	-358.643	-281.371	-200.7	-102.483	-15.7455	7.91229	-85.7092
1.88726	-57.9663	-157.848	-275.6	-353.317	-415.414	-393.091	-369.111	-291.839	-207.049	-108.888	-17.0224	8.07398	-84.1008
1.88628	-60.3798	-161.296	-284.149	-363.52	-426.343	-404.033	-379.549	-302.288	-213.171	-115.134	-18.2943	8.2354	-81.8847
1.88529	-62.4877	-164.842	-292.716	-374.112	-437.399	-415.297	-389.949	-312.68	-219.055	-121.171	-19.5248	8.38783	-79.1355
1.8843	-64.2627	-168.513	-301.284	-385.074	-448.574	-426.879	-400.309	-322.979	-224.699	-126.956	-20.6791	8.5228	-75.937
1.88332	-65.685	-172.327	-309.834	-396.377	-459.861	-438.771	-410.626	-333.156	-230.105	-132.449	-21.7248	8.63254	-72.38
1.88233	-66.743	-176.293	-318.348	-407.987	-471.249	-450.958	-420.898	-343.181	-235.286	-137.616	-22.6343	8.71041	-68.5606
1.88135	-67.4342	-180.41	-326.806	-419.862	-482.729	-463.421	-431.127	-353.031	-240.257	-142.428	-23.3856	8.75127	-64.578
1.88037	-67.7644	-184.671	-335.191	-431.952	-494.287	-476.136	-441.315	-362.687	-245.043	-146.862	-23.9641	8.75191	-60.5324
1.87939	-67.7481	-189.056	-343.482	-444.205	-505.909	-489.073	-451.464	-372.132	-249.67	-150.901	-24.3636	8.71128	-56.5233
1.8784	-67.4076	-193.54	-351.663	-456.561	-517.58	-502.197	-461.576	-381.353	-254.172	-154.532	-24.5871	8.63075	-52.6474
1.87743	-66.7728	-198.09	-359.714	-468.963	-529.284	-515.473	-471.653	-390.341	-258.585	-157.749	-24.6471	8.51411	-48.9971
1.87645	-65.8797	-202.669	-367.621	-481.35	-541.005	-528.86	-481.698	-399.092	-262.946	-160.551	-24.5652	8.36755	-45.6586
1.87547	-64.7694	-207.233	-375.367	-493.665	-552.727	-542.315	-491.711	-407.604	-267.294	-162.942	-24.3714	8.19938	-42.7104
1.87449	-63.4866	-211.739	-382.939	-505.851	-564.431	-555.795	-501.695	-415.879	-271.665	-164.931	-24.1028	8.01964	-40.2214
1.87352	-62.078	-216.14	-390.323	-517.856	-576.097	-569.254	-511.647	-423.92	-276.093	-166.532	-23.8015	7.83962	-38.2494
1.87255	-60.591	-220.389	-397.505	-529.628	-587.703	-582.644	-521.565	-431.734	-280.605	-167.763	-23.5131	7.67127	-36.8391
1.87157	-59.0724	-224.441	-404.474	-541.122	-599.226	-595.918	-531.444	-439.328	-285.226	-168.645	-23.284	7.52665	-36.0209
1.8706	-57.5671	-228.253	-411.219	-552.297	-610.64	-609.031	-541.279	-446.71	-289.97	-169.205	-23.1597	7.41737	-35.8103
1.86963	-56.1169	-231.784	-417.729	-563.115	-621.919	-621.935	-551.061	-453.89	-294.846	-169.47	-23.1823	7.35401	-36.2062
1.86866	-54.7595	-235.001	-423.995	-573.541	-633.033	-634.585	-560.781	-460.877	-299.853	-169.474	-23.389	7.34573	-37.1911
1.86769	-53.5284	-237.874	-430.01	-583.548	-643.952	-646.94	-570.426	-467.679	-304.985	-169.249	-23.8108	7.39995	-38.7315
1.86672	-52.4519	-240.381	-435.769	-593.113	-654.648	-658.962	-579.986	-474.308	-310.229	-168.835	-24.4717	7.52228	-40.7792
1.86576	-51.5536	-242.511	-441.273	-602.221	-665.098	-670.619	-589.451	-480.776	-315.57	-168.271	-25.3884	7.7164	-43.2729
1.86479	-50.8516	-244.262	-446.524	-610.866	-675.279	-681.885	-598.811	-487.099	-320.99	-167.602	-26.57	7.98416	-46.14
1.86383	-50.3591	-245.642	-451.531	-619.049	-685.177	-692.743	-608.06	-493.294	-326.468	-166.875	-28.0184	8.32571	-49.2988
1.86286	-50.0845	-246.67	-456.307	-626.778	-694.781	-703.182	-617.192	-499.379	-331.988	-166.139	-29.7289	8.73963	-52.6612
1.8619	-50.0314	-247.378	-460.869	-634.072	-704.088	-713.198	-626.205	-505.378	-337.533	-165.447	-31.6904	9.22314	-56.135
1.86094	-50.1989	-247.804	-465.235	-640.954	-713.095	-722.795	-635.095	-511.312	-343.09	-164.85	-33.8862	9.77218	-59.6258
1.85998	-50.5822	-247.998	-469.429	-647.453	-721.808	-731.979	-643.861	-517.204	-348.649	-164.403	-36.2945	10.3816	-63.0401
1.85902	-51.1728	-248.012	-473.472	-653.602	-730.233	-740.763	-652.499	-523.078	-354.2	-164.158	-38.8888	11.0452	-66.2862
1.85806	-51.9584	-247.907	-477.386	-659.437	-738.379	-749.162	-661.007	-528.953	-359.74	-164.166	-41.6383	11.7557	-69.277
1.8571	-52.9236	-247.741	-481.192	-664.993	-746.254	-757.191	-669.378	-534.847	-365.261	-164.472	-44.5086	12.5049	-71.9312
1.85615	-54.0501	-247.575	-484.907	-670.304	-753.863	-764.863	-677.603	-540.772	-370.76	-165.118	-47.4617	13.2838	-74.1751
1.85519	-55.3172	-247.466	-488.541	-675.401	-761.21	-772.192	-685.668	-546.733	-376.23	-166.138	-50.4572	14.0825	-75.9443
1.85424	-56.7026	-247.467	-492.104	-680.309	-768.294	-779.187	-693.556	-552.732	-381.663	-167.56	-53.4526	14.8905	-77.1852
1.85328	-58.1827	-247.626	-495.599	-685.051	-775.114	-785.856	-701.25	-558.762	-387.051	-169.404	-56.4043	15.6966	-77.8566
1.85233	-59.7339	-247.985	-499.024	-689.644	-781.663	-792.204	-708.727	-564.812	-392.383	-171.683	-59.2688	16.4898	-77.9306
1.85138	-61.3322	-248.578	-502.373	-694.095	-787.932	-798.232	-715.962	-570.865	-397.645	-174.397	-62.0032	17.2586	-77.3939
1.85043	-62.9542	-249.431	-505.632	-698.405	-793.904	-803.936	-722.923	-576.893	-402.82	-177.54	-64.5664	17.9919	-76.2482
1.84948	-64.5773	-250.561	-508.782	-702.569	-799.561	-809.307	-729.58	-582.867	-407.891	-181.095	-66.9201	18.6793	-74.5107
1.84853	-66.1799	-251.975	-511.8	-706.572	-804.879	-814.334	-735.896	-588.752	-412.836	-185.036	-69.0299	19.3109	-72.2134
1.84758	-67.7408	-253.671	-514.657	-710.392	-809.832	-819	-741.834	-594.506	-417.631	-189.328	-70.8655	19.8777	-69.4025
1.84663	-69.24	-255.636	-517.32	-714	-814.389	-823.285	-747.355	-600.085	-422.252	-193.925	-72.4018	20.3718	-66.1371
1.84569	-70.6575	-257.845	-519.748	-717.357	-818.516	-827.165	-752.417	-605.441	-426.67	-198.776	-73.6191	20.7867	-62.4875
1.84474	-71.9733	-260.262	-521.9	-720.419	-822.174	-830.61	-756.976	-610.522	-430.853	-203.82	-74.5035	21.117	-58.533
1.8438	-73.1675	-262.842	-523.728	-723.135	-825.327	-833.589	-760.991	-615.275	-434.769	-208.992	-75.0473	21.3587	-54.3603
1.84286	-74.2199	-265.528	-525.186	-725.451	-827.934	-836.069	-764.42	-619.649	-438.382	-214.221	-75.249	21.5094	-50.0603
1.84192	-75.1097	-268.255	-526.223	-727.307	-829.954	-838.014	-767.223	-623.588	-441.656	-219.434	-75.1135	21.568	-45.7263
1.84098	-75.8159	-270.95	-526.788	-728.639	-831.346	-839.384	-769.361	-627.038	-444.552	-224.555	-74.6518	21.535	-41.4511
1.84004	-76.3177	-273.533	-526.833	-729.385	-832.067	-840.14	-770.794	-629.947	-447.031	-229.509	-73.8815	21.4126	-37.3246
1.8391	-76.5945	-275.921	-526.309	-729.479	-832.079	-840.24	-771.49	-632.265	-449.053	-234.22	-72.8262	21.2044	-33.4322
1.83816	-76.6269	-278.028	-525.174	-728.859	-831.34	-839.644	-771.415	-633.943	-450.58	-238.618	-71.5155	20.9157	-29.8517
1.83722	-76.3971	-279.768	-523.388	-727.464	-829.814	-838.313	-770.542	-634.938	-451.578	-242.637	-69.9843	20.5534	-26.6522
1.83629	-75.889	-281.059	-520.918	-725.238	-827.468	-836.208	-768.846	-635.211	-452.015	-246.215	-68.2728	20.1257	-23.8922
1.83535	-75.0891	-281.822	-517.736	-722.13	-824.269	-833.295	-766.308	-634.728	-451.863	-249.297	-66.425	19.642	-21.6181
1.83442	-73.9865	-281.981	-513.82	-718.095	-820.189	-829.539	-762.91	-633.458	-451.101	-251.834	-64.4877	19.1128	-19.8631
1.83348	-72.5734	-281.47	-509.154	-713.094	-815.199	-824.909	-758.64	-631.376	-449.71	-253.786	-62.5094	18.549	-18.6467
1.83255	-70.8449	-280.231	-503.73	-707.094	-809.279	-819.378	-753.49	-628.463	-447.68	-255.118	-60.5385	17.962	-17.9739
1.83162	-68.7992	-278.215	-497.545	-700.074	-802.41	-812.924	-747.456	-624.706	-445.003	-255.803	-58.6222	17.3628	-17.8355
1.83069	-66.4378	-275.382	-490.603	-692.018	-794.574	-805.528	-740.54	-620.094	-441.681	-255.824	-56.8045	16.7619	-18.2078
1.82976	-63.7652	-271.705	-482.914	-682.917	-785.76	-797.175	-732.745	-614.623	-437.715	-255.167	-55.1251	16.1687	-19.0538
1.82884	-60.7897	-267.167	-474.49	-672.772	-775.956	-787.852	-724.079	-608.292	-433.115	-253.828	-53.6175	15.5914	-20.3235
1.82791	-57.523	-261.762	-465.349	-661.587	-765.156	-777.553	-714.551	-601.107	-427.891	-251.81	-52.3087	15.0365	-21.9554
1.82698	-53.9808	-255.5	-455.515	-649.377	-753.356	-766.274	-704.175	-593.076	-422.06	-249.123	-51.218	14.5087	-23.8783
1.82606	-50.1828	-248.401	-445.013	-636.161	-740.554	-754.016	-692.968	-584.213	-415.639	-245.785	-50.3565	14.0107	-26.0127
1.82513	-46.1531	-240.496	-433.872	-621.965	-726.754	-740.783	-680.948	-574.536	-408.651	-241.821	-49.7275	13.5436	-28.2733
1.82421	-41.92	-231.831	-422.124	-606.82	-711.96	-726.584	-668.134	-564.068	-401.119	-237.262	-49.3262	13.1064	-30.5706
1.82329	-37.5166	-222.464	-409.804	-590.765	-696.186	-711.434	-654.55	-552.837	-393.072	-232.147	-49.1411	12.6966	-32.8142
1.82237	-32.9802	-212.463	-396.951	-573.846	-679.449	-695.354	-640.224	-540.878	-384.542	-226.522	-49.1544	12.3104	-34.9143
1.82145	-28.3525	-201.905	-383.607	-556.114	-661.774	-678.368	-625.185	-528.227	-375.562	-220.437	-49.3429	11.9427	-36.7846
1.82053	-23.6786	-190.878	-369.813	-537.626	-643.188	-660.509	-609.465	-514.926	-366.173	-213.948	-49.6795	11.5879	-38.3442
1.81961	-19.0065	-179.473	-355.616	-518.443	-623.728	-641.811	-593.097	-501.021	-356.413	-207.114	-50.1338	11.2393	-39.5191
1.81869	-14.386	-167.786	-341.057	-498.629	-603.433	-622.314	-576.116	-486.556	-346.324	-199.996	-50.6734	10.8903	-40.2447
1.81777	-9.8676	-155.913	-326.181	-478.25	-582.347	-602.061	-558.558	-471.578	-335.95	-192.658	-51.2648	10.5337	-40.4664
1.81686	-5.50096	-143.947	-311.029	-457.374	-560.516	-581.097	-540.456	-456.134	-325.332	-185.16	-51.8742	10.1625	-40.1413
1.81594	-1.33371	-131.979	-295.638	-436.067	-537.989	-559.466	-521.843	-440.267	-314.511	-177.563	-52.4684	9.76969	-39.2385
1.81503	2.59011	-120.091	-280.041	-414.393	-514.816	-537.216	-502.75	-424.019	-303.523	-169.924	-53.0151	9.3485	-37.7401
1.81411	6.23149	-108.357	-264.269	-392.409	-491.047	-514.391	-483.205	-407.426	-292.404	-162.297	-53.4844	8.89259	-35.6414
1.8132	9.55775	-96.8411	-248.346	-370.173	-466.732	-491.038	-463.234	-390.523	-281.181	-154.728	-53.8486	8.39609	-32.9506
1.81229	12.5436	-85.5951	-232.291	-347.732	-441.92	-467.199	-442.86	-373.338	-269.878	-147.262	-54.0832	7.85379	-29.6894
1.81138	15.1721	-74.6603	-216.118	-325.132	-416.659	-442.917	-422.106	-355.9	-258.515	-139.935	-54.1673	7.26129	-25.8919
1.81047	17.4351	-64.0664	-199.837	-302.41	-390.997	-418.236	-400.991	-338.232	-247.105	-132.781	-54.0844	6.61508	-21.6045
1.80956	19.3336	-53.8323	-183.455	-279.601	-364.983	-393.197	-379.537	-320.357	-235.659	-125.824	-53.8221	5.91272	-16.8848
1.80866	20.8777	-43.9656	-166.973	-256.733	-338.662	-367.84	-357.761	-302.294	-224.18	-119.085	-53.3728	5.15285	-11.8003
1.80775	22.0865	-34.4639	-150.389	-233.828	-312.08	-342.205	-335.682	-284.063	-212.671	-112.577	-52.733	4.33521	-6.4269
1.80685	22.9875	-25.3157	-133.698	-210.905	-285.278	-316.328	-313.316	-265.681	-201.127	-106.309	-51.9041	3.46067	-0.84674
1.80594	23.615	-16.5013	-116.894	-187.978	-258.299	-290.246	-290.681	-247.166	-189.546	-100.284	-50.8915	2.53119	4.85404
1.80504	24.0095	-7.99479	-99.9687	-165.058	-231.184	-263.993	-267.796	-228.535	-177.92	-94.4996	-49.7047	1.5498	10.5876
1.80413	24.2164	0.2357	-82.9148	-142.157	-203.972	-237.603	-244.681	-209.809	-166.243	-88.9491	-48.3564	0.52043	16.267
1.80323	24.2841	8.22627	-65.7258	-119.28	-176.701	-211.109	-221.356	-191.005	-154.506	-83.6224	-46.8629	-0.55214	21.8089
1.80233	24.2629	16.0158	-48.3979	-96.4356	-149.409	-184.543	-197.846	-172.145	-142.702	-78.5057	-45.2427	-1.66239	27.1355
1.80143	24.2032	23.6449	-30.9307	-73.6304	-122.134	-157.934	-174.175	-153.249	-130.825	-73.5828	-43.5167	-2.8042	32.1771
1.80053	24.1543	31.1541	-13.3286	-50.8715	-94.9125	-131.315	-150.371	-134.34	-118.868	-68.8355	-41.7076	-3.97093	36.8736
1.79963	24.1628	38.5829	4.39838	-28.1665	-67.781	-104.715	-126.464	-115.441	-106.828	-64.2444	-39.8396	-5.15555	41.1757

## Sheet: Fig_3_b_bottom_panel
Energy (eV)	angle = -5	Energy (eV)	angle = 85
2.60082	24.4085	2.60082	0.04487
2.59893	23.0667	2.59893	0.02893
2.59704	21.8755	2.59704	0.0061
2.59516	20.8381	2.59516	-0.0238
2.59329	19.9564	2.59329	-0.06071
2.5914	19.2311	2.5914	-0.10443
2.58953	18.6625	2.58953	-0.1546
2.58766	18.2498	2.58766	-0.21068
2.58579	17.9919	2.58579	-0.27207
2.58393	17.8877	2.58393	-0.33806
2.58206	17.9357	2.58206	-0.40793
2.5802	18.1349	2.5802	-0.48096
2.57834	18.4848	2.57834	-0.55647
2.57648	18.9854	2.57648	-0.63389
2.57463	19.6378	2.57463	-0.71274
2.57278	20.4432	2.57278	-0.79266
2.57093	21.4041	2.57093	-0.87344
2.56909	22.5228	2.56909	-0.95502
2.56725	23.8024	2.56725	-1.03746
2.56541	25.2461	2.56541	-1.12097
2.56357	26.8565	2.56357	-1.20586
2.56173	28.6358	2.56173	-1.29251
2.5599	30.5853	2.5599	-1.38142
2.55807	32.7046	2.55807	-1.47306
2.55624	34.9921	2.55624	-1.56794
2.55442	37.444	2.55442	-1.66654
2.5526	40.0549	2.5526	-1.76928
2.55078	42.8167	2.55078	-1.87645
2.54896	45.7195	2.54896	-1.98825
2.54715	48.7512	2.54715	-2.1047
2.54533	51.8976	2.54533	-2.22565
2.54353	55.1427	2.54353	-2.35078
2.54172	58.4691	2.54172	-2.47954
2.53991	61.8575	2.53991	-2.61124
2.53811	65.2874	2.53811	-2.74496
2.53631	68.7372	2.53631	-2.87961
2.53452	72.1844	2.53452	-3.01398
2.53272	75.6062	2.53272	-3.14668
2.53093	78.9789	2.53093	-3.27621
2.52914	82.2792	2.52914	-3.40097
2.52735	85.4839	2.52735	-3.51923
2.52557	88.5702	2.52557	-3.62919
2.52379	91.5161	2.52379	-3.72895
2.52201	94.3007	2.52201	-3.81656
2.52023	96.9041	2.52023	-3.89001
2.51846	99.3083	2.51846	-3.94731
2.51668	101.497	2.51668	-3.98648
2.51492	103.455	2.51492	-4.00565
2.51315	105.171	2.51315	-4.00312
2.51138	106.634	2.51138	-3.97741
2.50962	107.837	2.50962	-3.92734
2.50786	108.776	2.50786	-3.85211
2.5061	109.448	2.5061	-3.75135
2.50435	109.854	2.50435	-3.62514
2.5026	109.997	2.5026	-3.47411
2.50085	109.885	2.50085	-3.29935
2.4991	109.526	2.4991	-3.10252
2.49735	108.931	2.49735	-2.88576
2.49561	108.115	2.49561	-2.65167
2.49387	107.093	2.49387	-2.40331
2.49213	105.882	2.49213	-2.14407
2.49039	104.5	2.49039	-1.87765
2.48867	102.967	2.48867	-1.60796
2.48693	101.301	2.48693	-1.33904
2.4852	99.5197	2.4852	-1.07497
2.48348	97.641	2.48348	-0.81974
2.48176	95.6796	2.48176	-0.57716
2.48003	93.6481	2.48003	-0.35073
2.47831	91.5559	2.47831	-0.14355
2.4766	89.409	2.4766	0.04183
2.47488	87.2095	2.47488	0.20347
2.47317	84.9555	2.47317	0.34018
2.47146	82.6409	2.47146	0.45149
2.46976	80.2554	2.46976	0.53779
2.46805	77.7848	2.46805	0.60024
2.46635	75.2114	2.46635	0.6408
2.46465	72.5146	2.46465	0.66214
2.46295	69.6713	2.46295	0.66754
2.46126	66.6563	2.46126	0.66078
2.45956	63.4432	2.45956	0.64597
2.45787	60.0043	2.45787	0.62745
2.45618	56.3113	2.45618	0.60959
2.4545	52.3359	2.4545	0.59665
2.45281	48.0503	2.45281	0.59265
2.45113	43.4272	2.45113	0.60128
2.44945	38.4402	2.44945	0.62577
2.44777	33.0647	2.44777	0.6689
2.4461	27.2774	2.4461	0.73291
2.44443	21.0564	2.44443	0.81957
2.44276	14.3806	2.44276	0.93021
2.44109	7.23042	2.44109	1.0657
2.43942	-0.41214	2.43942	1.22657
2.43776	-8.56383	2.43776	1.41298
2.4361	-17.24	2.4361	1.62479
2.43444	-26.4542	2.43444	1.86163
2.43278	-36.218	2.43278	2.12285
2.43113	-46.5418	2.43113	2.4076
2.42948	-57.4346	2.42948	2.71488
2.42783	-68.904	2.42783	3.04346
2.42618	-80.9554	2.42618	3.39196
2.42453	-93.5915	2.42453	3.75884
2.42289	-106.812	2.42289	4.14241
2.42125	-120.614	2.42125	4.54085
2.41961	-134.989	2.41961	4.95226
2.41797	-149.928	2.41797	5.37469
2.41634	-165.419	2.41634	5.80621
2.41471	-181.444	2.41471	6.24492
2.41308	-197.985	2.41308	6.68899
2.41145	-215.018	2.41145	7.13666
2.40982	-232.515	2.40982	7.58631
2.4082	-250.446	2.4082	8.03643
2.40658	-268.773	2.40658	8.48565
2.40496	-287.458	2.40496	8.93283
2.40334	-306.459	2.40334	9.37699
2.40173	-325.732	2.40173	9.81741
2.40011	-345.23	2.40011	10.2535
2.3985	-364.902	2.3985	10.685
2.39689	-384.694	2.39689	11.1115
2.39529	-404.549	2.39529	11.5331
2.39369	-424.407	2.39369	11.9498
2.39209	-444.208	2.39209	12.3616
2.39049	-463.891	2.39049	12.7689
2.38889	-483.391	2.38889	13.1718
2.38729	-502.643	2.38729	13.5703
2.3857	-521.581	2.3857	13.9645
2.38411	-540.136	2.38411	14.3543
2.38252	-558.245	2.38252	14.7393
2.38093	-575.84	2.38093	15.1192
2.37935	-592.858	2.37935	15.4935
2.37777	-609.237	2.37777	15.8614
2.37618	-624.913	2.37618	16.222
2.37461	-639.827	2.37461	16.5745
2.37303	-653.923	2.37303	16.918
2.37145	-667.151	2.37145	17.2517
2.36988	-679.46	2.36988	17.5748
2.36832	-690.807	2.36832	17.8866
2.36675	-701.15	2.36675	18.1868
2.36518	-710.451	2.36518	18.4749
2.36362	-718.677	2.36362	18.7507
2.36205	-725.799	2.36205	19.0141
2.36049	-731.792	2.36049	19.265
2.35893	-736.632	2.35893	19.5032
2.35738	-740.299	2.35738	19.7285
2.35583	-742.778	2.35583	19.9404
2.35428	-744.055	2.35428	20.138
2.35273	-744.114	2.35273	20.3201
2.35118	-742.942	2.35118	20.4851
2.34963	-740.526	2.34963	20.6306
2.34809	-736.852	2.34809	20.7538
2.34655	-731.903	2.34655	20.8513
2.34501	-725.662	2.34501	20.9189
2.34347	-718.111	2.34347	20.952
2.34194	-709.229	2.34194	20.9453
2.3404	-698.996	2.3404	20.8931
2.33888	-687.387	2.33888	20.7893
2.33735	-674.377	2.33735	20.6275
2.33582	-659.941	2.33582	20.4011
2.33429	-644.051	2.33429	20.1032
2.33277	-626.685	2.33277	19.7275
2.33125	-607.82	2.33125	19.2675
2.32973	-587.435	2.32973	18.7173
2.32821	-565.515	2.32821	18.0712
2.3267	-542.046	2.3267	17.3243
2.32518	-517.016	2.32518	16.4722
2.32367	-490.423	2.32367	15.5112
2.32217	-462.269	2.32217	14.4385
2.32066	-432.563	2.32066	13.2521
2.31915	-401.321	2.31915	11.9508
2.31765	-368.568	2.31765	10.5343
2.31615	-334.333	2.31615	9.00331
2.31465	-298.654	2.31465	7.35891
2.31315	-261.576	2.31315	5.60332
2.31166	-223.153	2.31166	3.73939
2.31016	-183.449	2.31016	1.77075
2.30867	-142.532	2.30867	-0.2982
2.30718	-100.481	2.30718	-2.46242
2.30569	-57.3795	2.30569	-4.71617
2.30421	-13.3225	2.30421	-7.0529
2.30273	31.5883	2.30273	-9.46536
2.30124	77.242	2.30124	-11.9455
2.29976	123.52	2.29976	-14.4846
2.29828	170.297	2.29828	-17.073
2.29681	217.442	2.29681	-19.7006
2.29534	264.812	2.29534	-22.3563
2.29386	312.261	2.29386	-25.0283
2.29239	359.633	2.29239	-27.7044
2.29093	406.768	2.29093	-30.3716
2.28946	453.504	2.28946	-33.017
2.28799	499.672	2.28799	-35.6269
2.28653	545.099	2.28653	-38.188
2.28507	589.61	2.28507	-40.6865
2.28361	633.032	2.28361	-43.1091
2.28216	675.191	2.28216	-45.4428
2.2807	715.916	2.2807	-47.6752
2.27924	755.039	2.27924	-49.7941
2.2778	792.398	2.2778	-51.7884
2.27634	827.839	2.27634	-53.6479
2.2749	861.215	2.2749	-55.3629
2.27345	892.389	2.27345	-56.9251
2.27201	921.235	2.27201	-58.3269
2.27056	947.637	2.27056	-59.5618
2.26913	971.493	2.26913	-60.6242
2.26769	992.711	2.26769	-61.5094
2.26625	1011.22	2.26625	-62.2137
2.26482	1026.94	2.26482	-62.7343
2.26338	1039.85	2.26338	-63.0693
2.26195	1049.89	2.26195	-63.2177
2.26052	1057.06	2.26052	-63.1795
2.25909	1061.35	2.25909	-62.9557
2.25767	1062.77	2.25767	-62.5483
2.25624	1061.36	2.25624	-61.9603
2.25482	1057.17	2.25482	-61.1959
2.2534	1050.24	2.2534	-60.2602
2.25198	1040.67	2.25198	-59.1598
2.25057	1028.54	2.25057	-57.9022
2.24915	1013.96	2.24915	-56.496
2.24774	997.034	2.24774	-54.9508
2.24633	977.907	2.24633	-53.2773
2.24492	956.71	2.24492	-51.487
2.24351	933.592	2.24351	-49.5921
2.2421	908.705	2.2421	-47.6054
2.2407	882.209	2.2407	-45.5401
2.2393	854.265	2.2393	-43.4095
2.2379	825.038	2.2379	-41.2271
2.2365	794.691	2.2365	-39.006
2.2351	763.386	2.2351	-36.7592
2.23371	731.286	2.23371	-34.4989
2.23232	698.546	2.23232	-32.2369
2.23092	665.322	2.23092	-29.984
2.22953	631.762	2.22953	-27.7506
2.22814	598.012	2.22814	-25.5459
2.22676	564.209	2.22676	-23.3786
2.22537	530.49	2.22537	-21.2566
2.22399	496.984	2.22399	-19.1872
2.22261	463.813	2.22261	-17.1771
2.22123	431.094	2.22123	-15.2322
2.21985	398.938	2.21985	-13.3581
2.21848	367.449	2.21848	-11.56
2.2171	336.725	2.2171	-9.84257
2.21573	306.858	2.21573	-8.21025
2.21436	277.931	2.21436	-6.66699
2.21299	250.02	2.21299	-5.21632
2.21162	223.194	2.21162	-3.86136
2.21026	197.511	2.21026	-2.60457
2.20889	173.023	2.20889	-1.44777
2.20753	149.769	2.20753	-0.39188
2.20617	127.778	2.20617	0.56313
2.20481	107.067	2.20481	1.41844
2.20345	87.6418	2.20345	2.17641
2.2021	69.4961	2.2021	2.84079
2.20075	52.6125	2.20075	3.41668
2.19939	36.9621	2.19939	3.91067
2.19804	22.5069	2.19804	4.33075
2.19669	9.19988	2.19669	4.68622
2.19535	-3.01269	2.19535	4.98757
2.194	-14.1905	2.194	5.24628
2.19266	-24.3966	2.19266	5.47457
2.19132	-33.6972	2.19132	5.68513
2.18998	-42.1581	2.18998	5.8907
2.18864	-49.8446	2.18864	6.1037
2.1873	-56.8186	2.1873	6.33586
2.18597	-63.1378	2.18597	6.59784
2.18463	-68.8539	2.18463	6.89879
2.1833	-74.0115	2.1833	7.24603
2.18197	-78.6465	2.18197	7.64476
2.18064	-82.7858	2.18064	8.09776
2.17932	-86.4463	2.17932	8.60529
2.17799	-89.6354	2.17799	9.16497
2.17666	-92.3519	2.17666	9.77188
2.17534	-94.5857	2.17534	10.4188
2.17402	-96.3198	2.17402	11.0963
2.1727	-97.5307	2.1727	11.7933
2.17139	-98.1899	2.17139	12.4972
2.17007	-98.2648	2.17007	13.1944
2.16876	-97.7189	2.16876	13.871
2.16744	-96.512	2.16744	14.5125
2.16613	-94.5999	2.16613	15.1047
2.16482	-91.9327	2.16482	15.6341
2.16352	-88.4536	2.16352	16.0878
2.16221	-84.0962	2.16221	16.454
2.16091	-78.7819	2.16091	16.7223
2.1596	-72.4177	2.1596	16.8836
2.1583	-64.8927	2.1583	16.9304
2.157	-56.0766	2.157	16.857
2.1557	-45.8181	2.1557	16.6591
2.15441	-33.9444	2.15441	16.3347
2.15311	-20.2635	2.15311	15.8834
2.15182	-4.56653	2.15182	15.307
2.15053	13.3664	2.15053	14.6092
2.14924	33.7589	2.14924	13.796
2.14795	56.8288	2.14795	12.8756
2.14666	82.7764	2.14666	11.8584
2.14538	111.771	2.14538	10.7572
2.14409	143.937	2.14409	9.58695
2.14281	179.343	2.14281	8.36503
2.14153	217.981	2.14153	7.11085
2.14025	259.753	2.14025	5.84574
2.13897	304.459	2.13897	4.59274
2.1377	351.784	2.1377	3.37613
2.13642	401.289	2.13642	2.22109
2.13515	452.401	2.13515	1.15314
2.13388	504.414	2.13388	0.19777
2.13261	556.486	2.13261	-0.62011
2.13134	607.642	2.13134	-1.27675
2.13008	656.787	2.13008	-1.75019
2.12881	702.714	2.12881	-2.02083
2.12755	744.123	2.12755	-2.07193
2.12628	779.635	2.12628	-1.89005
2.12502	807.826	2.12502	-1.46555
2.12376	827.249	2.12376	-0.79302
2.12251	836.476	2.12251	0.12844
2.12125	834.118	2.12125	1.29519
2.12	818.864	2.12	2.69906
2.11874	789.523	2.11874	4.32743
2.11749	745.057	2.11749	6.16349
2.11624	684.617	2.11624	8.18674
2.11499	607.571	2.11499	10.3735
2.11375	513.547	2.11375	12.6972
2.1125	402.446	2.1125	15.1293
2.11126	274.473	2.11126	17.6396
2.11001	130.158	2.11001	20.1969
2.10877	-29.6297	2.10877	22.7691
2.10753	-203.68	2.10753	25.324
2.10629	-390.44	2.10629	27.8299
2.10506	-588.02	2.10506	30.2551
2.10382	-794.21	2.10382	32.5692
2.10259	-1006.5	2.10259	34.7425
2.10136	-1222.13	2.10136	36.747
2.10013	-1438.1	2.10013	38.5564
2.0989	-1651.23	2.0989	40.1461
2.09767	-1858.23	2.09767	41.494
2.09644	-2055.73	2.09644	42.5805
2.09522	-2240.36	2.09522	43.3891
2.09399	-2408.82	2.09399	43.9064
2.09277	-2557.94	2.09277	44.1226
2.09155	-2684.76	2.09155	44.0318
2.09033	-2786.59	2.09033	43.6324
2.08911	-2861.08	2.08911	42.9268
2.0879	-2906.27	2.0879	41.9225
2.08668	-2920.63	2.08668	40.631
2.08547	-2903.15	2.08547	39.069
2.08426	-2853.33	2.08426	37.2574
2.08305	-2771.19	2.08305	35.2218
2.08184	-2657.34	2.08184	32.9916
2.08063	-2512.93	2.08063	30.6001
2.07943	-2339.63	2.07943	28.0841
2.07822	-2139.65	2.07822	25.483
2.07702	-1915.63	2.07702	22.8385
2.07582	-1670.68	2.07582	20.1938
2.07462	-1408.23	2.07462	17.5927
2.07342	-1132.03	2.07342	15.079
2.07222	-846.02	2.07222	12.695
2.07102	-554.313	2.07102	10.4811
2.06983	-261.066	2.06983	8.47431
2.06864	29.5779	2.06864	6.70776
2.06744	313.585	2.06744	5.20931
2.06625	587.107	2.06625	4.00111
2.06506	846.548	2.06506	3.09893
2.06388	1088.64	2.06388	2.51189
2.06269	1310.47	2.06269	2.24232
2.06151	1509.6	2.06151	2.28587
2.06032	1684	2.06032	2.63195
2.05914	1832.17	2.05914	3.2644
2.05796	1953.09	2.05796	4.16223
2.05678	2046.25	2.05678	5.30051
2.0556	2111.63	2.0556	6.65117
2.05442	2149.68	2.05442	8.18401
2.05325	2161.3	2.05325	9.86746
2.05207	2147.81	2.05207	11.6693
2.0509	2110.87	2.0509	13.5574
2.04973	2052.47	2.04973	15.5004
2.04856	1974.84	2.04856	17.4679
2.04739	1880.44	2.04739	19.431
2.04622	1771.85	2.04622	21.3626
2.04506	1651.75	2.04506	23.2377
2.04389	1522.84	2.04389	25.0334
2.04273	1387.79	2.04273	26.7292
2.04157	1249.23	2.04157	28.3066
2.04041	1109.62	2.04041	29.7498
2.03925	971.287	2.03925	31.0451
2.03809	836.359	2.03809	32.181
2.03694	706.726	2.03694	33.1477
2.03578	584.03	2.03578	33.9379
2.03463	469.65	2.03463	34.5457
2.03348	364.686	2.03348	34.9669
2.03232	269.963	2.03232	35.1992
2.03118	186.029	2.03118	35.2415
2.03003	113.172	2.03003	35.0942
2.02888	51.4263	2.02888	34.7589
2.02773	0.60113	2.02773	34.2383
2.02659	-39.696	2.02659	33.5364
2.02545	-70.0336	2.02545	32.658
2.0243	-91.1243	2.0243	31.6089
2.02317	-103.795	2.02317	30.3954
2.02202	-108.954	2.02202	29.025
2.02089	-107.561	2.02089	27.5057
2.01975	-100.593	2.01975	25.8461
2.01862	-89.0215	2.01862	24.0553
2.01748	-73.7912	2.01748	22.143
2.01635	-55.7931	2.01635	20.1192
2.01522	-35.8513	2.01522	17.9944
2.01409	-14.7061	2.01409	15.7794
2.01296	6.99319	2.01296	13.4853
2.01183	28.6957	2.01183	11.1238
2.01071	49.9485	2.01071	8.70727
2.00958	70.3925	2.00958	6.24867
2.00845	89.7588	2.00845	3.76225
2.00733	107.859	2.00733	1.26361
2.00621	124.575	2.00621	-1.22998
2.00509	139.848	2.00509	-3.6994
2.00398	153.664	2.00398	-6.12368
2.00286	166.045	2.00286	-8.47992
2.00174	177.033	2.00174	-10.7436
2.00063	186.685	2.00063	-12.8887
1.99951	195.059	1.99951	-14.8885
1.9984	202.215	1.9984	-16.7158
1.99729	208.203	1.99729	-18.3439
1.99618	213.066	1.99618	-19.747
1.99507	216.836	1.99507	-20.9011
1.99397	219.54	1.99397	-21.7846
1.99286	221.193	1.99286	-22.3792
1.99176	221.808	1.99176	-22.6705
1.99065	221.399	1.99065	-22.6485
1.98955	219.978	1.98955	-22.308
1.98845	217.565	1.98845	-21.6494
1.98735	214.189	1.98735	-20.6787
1.98625	209.885	1.98625	-19.4079
1.98515	204.705	1.98515	-17.8545
1.98406	198.709	1.98406	-16.042
1.98296	191.973	1.98296	-13.9988
1.98187	184.583	1.98187	-11.758
1.98078	176.636	1.98078	-9.35685
1.97969	168.236	1.97969	-6.83569
1.9786	159.494	1.9786	-4.23698
1.97751	150.524	1.97751	-1.60434
1.97642	141.438	1.97642	1.0185
1.97533	132.348	1.97533	3.58881
1.97425	123.356	1.97425	6.06587
1.97316	114.559	1.97316	8.41188
1.97208	106.044	1.97208	10.5929
1.971	97.8862	1.971	12.5792
1.96992	90.1485	1.96992	14.3464
1.96884	82.8813	1.96884	15.875
1.96777	76.1224	1.96777	17.1512
1.96669	69.8968	1.96669	18.1664
1.96561	64.2181	1.96561	18.9169
1.96454	59.0891	1.96454	19.4041
1.96347	54.5025	1.96347	19.6334
1.96239	50.4436	1.96239	19.6139
1.96132	46.8909	1.96132	19.358
1.96026	43.8177	1.96026	18.8807
1.95919	41.1927	1.95919	18.199
1.95812	38.9815	1.95812	17.3321
1.95706	37.1469	1.95706	16.3006
1.95599	35.6495	1.95599	15.1265
1.95493	34.448	1.95493	13.833
1.95387	33.4991	1.95387	12.4446
1.95281	32.7578	1.95281	10.9863
1.95174	32.1778	1.95174	9.48437
1.95069	31.7115	1.95069	7.965
1.94963	31.3106	1.94963	6.45471
1.94857	30.9266	1.94857	4.97962
1.94752	30.5118	1.94752	3.56503
1.94646	30.0196	1.94646	2.23491
1.94541	29.4061	1.94541	1.01137
1.94436	28.6296	1.94436	-0.0858
1.94331	27.652	1.94331	-1.03964
1.94226	26.4381	1.94226	-1.83642
1.94121	24.9568	1.94121	-2.4659
1.94016	23.1804	1.94016	-2.92162
1.93912	21.0852	1.93912	-3.20094
1.93807	18.6511	1.93807	-3.30515
1.93703	15.8616	1.93703	-3.23926
1.93599	12.7036	1.93599	-3.01187
1.93495	9.16726	1.93495	-2.63478
1.93391	5.2453	1.93391	-2.12255
1.93287	0.93308	1.93287	-1.49213
1.93183	-3.77215	1.93183	-0.76222
1.93079	-8.87127	1.93079	0.04727
1.92976	-14.3638	1.92976	0.91586
1.92872	-20.2478	1.92872	1.82309
1.92769	-26.5203	1.92769	2.74906
1.92666	-33.1768	1.92666	3.67491
1.92563	-40.2116	1.92563	4.58329
1.9246	-47.6165	1.9246	5.45872
1.92357	-55.3808	1.92357	6.28787
1.92254	-63.4913	1.92254	7.05974
1.92151	-71.9313	1.92151	7.7657
1.92049	-80.6802	1.92049	8.39951
1.91946	-89.7133	1.91946	8.95716
1.91844	-99.0014	1.91844	9.43665
1.91742	-108.512	1.91742	9.83769
1.9164	-118.21	1.9164	10.1614
1.91538	-128.057	1.91538	10.4099
1.91436	-138.013	1.91436	10.5862
1.91334	-148.035	1.91334	10.6937
1.91233	-158.085	1.91233	10.7363
1.91131	-168.123	1.91131	10.718
1.9103	-178.114	1.9103	10.6434
1.90928	-188.026	1.90928	10.5176
1.90827	-197.834	1.90827	10.3461
1.90726	-207.517	1.90726	10.1352
1.90625	-217.061	1.90625	9.89204
1.90524	-226.462	1.90524	9.62431
1.90423	-235.72	1.90423	9.34042
1.90322	-244.843	1.90322	9.04915
1.90222	-253.843	1.90222	8.75942
1.90121	-262.741	1.90121	8.47997
1.90021	-271.558	1.90021	8.21904
1.89921	-280.321	1.89921	7.98411
1.89821	-289.06	1.89821	7.78157
1.89721	-297.807	1.89721	7.61655
1.89621	-306.595	1.89621	7.49271
1.89521	-315.459	1.89521	7.41216
1.89421	-324.433	1.89421	7.3754
1.89322	-333.553	1.89322	7.38138
1.89222	-342.854	1.89222	7.42744
1.89123	-352.368	1.89123	7.50952
1.89024	-362.125	1.89024	7.62221
1.88924	-372.15	1.88924	7.75896
1.88825	-382.466	1.88825	7.91229
1.88726	-393.091	1.88726	8.07398
1.88628	-404.033	1.88628	8.2354
1.88529	-415.297	1.88529	8.38783
1.8843	-426.879	1.8843	8.5228
1.88332	-438.771	1.88332	8.63254
1.88233	-450.958	1.88233	8.71041
1.88135	-463.421	1.88135	8.75127
1.88037	-476.136	1.88037	8.75191
1.87939	-489.073	1.87939	8.71128
1.8784	-502.197	1.8784	8.63075
1.87743	-515.473	1.87743	8.51411
1.87645	-528.86	1.87645	8.36755
1.87547	-542.315	1.87547	8.19938
1.87449	-555.795	1.87449	8.01964
1.87352	-569.254	1.87352	7.83962
1.87255	-582.644	1.87255	7.67127
1.87157	-595.918	1.87157	7.52665
1.8706	-609.031	1.8706	7.41737
1.86963	-621.935	1.86963	7.35401
1.86866	-634.585	1.86866	7.34573
1.86769	-646.94	1.86769	7.39995
1.86672	-658.962	1.86672	7.52228
1.86576	-670.619	1.86576	7.7164
1.86479	-681.885	1.86479	7.98416
1.86383	-692.743	1.86383	8.32571
1.86286	-703.182	1.86286	8.73963
1.8619	-713.198	1.8619	9.22314
1.86094	-722.795	1.86094	9.77218
1.85998	-731.979	1.85998	10.3816
1.85902	-740.763	1.85902	11.0452
1.85806	-749.162	1.85806	11.7557
1.8571	-757.191	1.8571	12.5049
1.85615	-764.863	1.85615	13.2838
1.85519	-772.192	1.85519	14.0825
1.85424	-779.187	1.85424	14.8905
1.85328	-785.856	1.85328	15.6966
1.85233	-792.204	1.85233	16.4898
1.85138	-798.232	1.85138	17.2586
1.85043	-803.936	1.85043	17.9919
1.84948	-809.307	1.84948	18.6793
1.84853	-814.334	1.84853	19.3109
1.84758	-819	1.84758	19.8777
1.84663	-823.285	1.84663	20.3718
1.84569	-827.165	1.84569	20.7867
1.84474	-830.61	1.84474	21.117
1.8438	-833.589	1.8438	21.3587
1.84286	-836.069	1.84286	21.5094
1.84192	-838.014	1.84192	21.568
1.84098	-839.384	1.84098	21.535
1.84004	-840.14	1.84004	21.4126
1.8391	-840.24	1.8391	21.2044
1.83816	-839.644	1.83816	20.9157
1.83722	-838.313	1.83722	20.5534
1.83629	-836.208	1.83629	20.1257
1.83535	-833.295	1.83535	19.642
1.83442	-829.539	1.83442	19.1128
1.83348	-824.909	1.83348	18.549
1.83255	-819.378	1.83255	17.962
1.83162	-812.924	1.83162	17.3628
1.83069	-805.528	1.83069	16.7619
1.82976	-797.175	1.82976	16.1687
1.82884	-787.852	1.82884	15.5914
1.82791	-777.553	1.82791	15.0365
1.82698	-766.274	1.82698	14.5087
1.82606	-754.016	1.82606	14.0107
1.82513	-740.783	1.82513	13.5436
1.82421	-726.584	1.82421	13.1064
1.82329	-711.434	1.82329	12.6966
1.82237	-695.354	1.82237	12.3104
1.82145	-678.368	1.82145	11.9427
1.82053	-660.509	1.82053	11.5879
1.81961	-641.811	1.81961	11.2393
1.81869	-622.314	1.81869	10.8903
1.81777	-602.061	1.81777	10.5337
1.81686	-581.097	1.81686	10.1625
1.81594	-559.466	1.81594	9.76969
1.81503	-537.216	1.81503	9.3485
1.81411	-514.391	1.81411	8.89259
1.8132	-491.038	1.8132	8.39609
1.81229	-467.199	1.81229	7.85379
1.81138	-442.917	1.81138	7.26129
1.81047	-418.236	1.81047	6.61508
1.80956	-393.197	1.80956	5.91272
1.80866	-367.84	1.80866	5.15285
1.80775	-342.205	1.80775	4.33521
1.80685	-316.328	1.80685	3.46067
1.80594	-290.246	1.80594	2.53119
1.80504	-263.993	1.80504	1.5498
1.80413	-237.603	1.80413	0.52043
1.80323	-211.109	1.80323	-0.55214
1.80233	-184.543	1.80233	-1.66239
1.80143	-157.934	1.80143	-2.8042
1.80053	-131.315	1.80053	-3.97093
1.79963	-104.715	1.79963	-5.15555

## Sheet: Fig_3_b_right_panel
Angle (deg.)	d-RC at 2.26 eV	Angle (deg.)	d-RC at 2.05 eV
70	136.974	70	285.096
55	476.715	55	769.087
40	814.518	40	1410.64
25	1052.75	25	1868.34
10	1141.2	10	2144.89
-5	1061.35	-5	2161.3
-20	885.398	-20	1900.23
-35	639.527	-35	1531.69
-50	350.68	-50	1058.57
-65	91.4614	-65	533.903
-80	-64.3003	-80	128.991
-95	-62.9557	-95	9.86746
-110	129.31	-110	244.537

## Sheet: Fig_3_d
Energy (eV)	absorbance_x	Energy (eV)	absorbance_y
0	0	0	0
0.003	0	0.003	0
0.006	0	0.006	0
0.009	0	0.009	0
0.012	1.554e-06	0.012	0
0.015	1.94247e-06	0.015	2.08618e-06
0.018	2.33097e-06	0.018	2.50338e-06
0.021	2.71946e-06	0.021	2.92061e-06
0.024	3.10796e-06	0.024	3.33784e-06
0.027	3.49641e-06	0.027	3.75507e-06
0.03	3.8849e-06	0.03	4.17224e-06
0.033	4.27334e-06	0.033	4.58947e-06
0.036	9.32365e-06	0.036	5.00669e-06
0.039	1.01005e-05	0.039	5.42384e-06
0.042	1.08775e-05	0.042	5.84106e-06
0.045	1.16543e-05	0.045	1.25164e-05
0.048	1.24312e-05	0.048	1.33508e-05
0.051	1.3208e-05	0.051	1.4185e-05
0.054	1.39848e-05	0.054	1.50194e-05
0.057	2.21426e-05	0.057	1.58536e-05
0.06	2.33077e-05	0.06	1.6688e-05
0.063	2.44728e-05	0.063	1.75222e-05
0.066	2.56379e-05	0.066	1.83563e-05
0.069	2.68029e-05	0.069	1.91907e-05
0.072	2.79679e-05	0.072	3.00372e-05
0.075	2.91329e-05	0.075	3.12883e-05
0.078	3.02978e-05	0.078	3.25394e-05
0.081	4.19504e-05	0.081	3.37909e-05
0.084	4.35036e-05	0.084	3.5042e-05
0.087	4.50567e-05	0.087	3.6293e-05
0.09	4.66098e-05	0.09	3.75439e-05
0.093	4.81629e-05	0.093	3.87949e-05
0.096	4.97154e-05	0.096	4.00457e-05
0.099	5.12683e-05	0.099	4.12966e-05
0.102	6.60266e-05	0.102	5.67299e-05
0.105	6.7967e-05	0.105	5.83976e-05
0.108	6.9908e-05	0.108	6.00653e-05
0.1111	7.19129e-05	0.1111	6.17877e-05
0.1141	7.38539e-05	0.1141	6.34552e-05
0.1171	7.57939e-05	0.1171	6.51227e-05
0.1201	7.77347e-05	0.1201	6.67902e-05
0.1231	7.96745e-05	0.1231	6.84576e-05
0.1261	9.79383e-05	0.1261	7.0124e-05
0.1291	0.000100266	0.1291	8.97391e-05
0.1321	0.000102593	0.1321	9.18232e-05
0.1351	0.000104921	0.1351	9.39059e-05
0.1381	0.000107248	0.1381	9.59898e-05
0.1411	0.000109577	0.1411	9.80723e-05
0.1441	0.000111904	0.1441	0.000100156
0.1471	0.000133269	0.1471	0.000102238
0.1501	0.000135984	0.1501	0.000104322
0.1531	0.000138698	0.1531	0.000106404
0.1561	0.000141413	0.1561	0.000108486
0.1591	0.000144127	0.1591	0.000132683
0.1621	0.000146839	0.1621	0.000135182
0.1651	0.000149553	0.1651	0.00013768
0.1681	0.00017402	0.1681	0.000140179
0.1711	0.000177121	0.1711	0.000142677
0.1741	0.00018022	0.1741	0.000145175
0.1771	0.000183321	0.1771	0.000147672
0.1801	0.000186422	0.1801	0.00015017
0.1831	0.00018952	0.1831	0.000152667
0.1861	0.000192621	0.1861	0.000181025
0.1891	0.000195719	0.1891	0.000183938
0.1921	0.000223672	0.1921	0.000186851
0.1951	0.000227157	0.1951	0.000189763
0.1981	0.000230641	0.1981	0.000192676
0.2011	0.000234128	0.2011	0.000195588
0.2041	0.000237613	0.2041	0.000198501
0.2071	0.000241097	0.2071	0.000201413
0.2101	0.00024458	0.2101	0.000204325
0.2131	0.00027563	0.2131	0.000207234
0.2161	0.0002795	0.2161	0.000240166
0.2191	0.00028337	0.2191	0.000243493
0.2221	0.000287239	0.2221	0.000246821
0.2251	0.000291109	0.2251	0.000250144
0.2281	0.000294978	0.2281	0.000253471
0.2311	0.000298847	0.2311	0.000256794
0.2341	0.000302715	0.2341	0.00026012
0.2371	0.000337238	0.2371	0.000263443
0.2401	0.000341493	0.2401	0.000266769
0.2431	0.000345747	0.2431	0.000303852
0.2461	0.000350001	0.2461	0.000307593
0.2491	0.000354251	0.2491	0.00031133
0.2521	0.000358504	0.2521	0.000315066
0.2551	0.000362753	0.2551	0.000318807
0.2581	0.00040037	0.2581	0.000322543
0.2611	0.000405004	0.2611	0.000326278
0.2641	0.000409643	0.2641	0.000330018
0.2671	0.000414277	0.2671	0.000333753
0.2701	0.000418915	0.2701	0.000374986
0.2731	0.000423547	0.2731	0.000379136
0.2761	0.000428179	0.2761	0.000383284
0.2791	0.000468884	0.2791	0.000387433
0.2821	0.000473901	0.2821	0.000391581
0.2851	0.000478918	0.2851	0.000395729
0.2881	0.000483935	0.2881	0.000399877
0.2911	0.00048895	0.2911	0.000404024
0.2941	0.000493966	0.2941	0.000408171
0.2971	0.000498981	0.2971	0.000453549
0.3001	0.000542764	0.3001	0.00045811
0.3031	0.000548163	0.3031	0.000462664
0.3061	0.000553563	0.3061	0.000467224
0.3091	0.000558961	0.3091	0.000471783
0.3121	0.000564359	0.3121	0.000476343
0.3151	0.00056975	0.3151	0.000480895
0.3181	0.000575147	0.3181	0.000485453
0.3211	0.000622011	0.3211	0.000490004
0.3241	0.000627785	0.3241	0.000539522
0.3271	0.000633565	0.3271	0.000544494
0.3301	0.000639338	0.3301	0.000549457
0.3332	0.000645311	0.3332	0.000554594
0.3362	0.000651082	0.3362	0.000559557
0.3392	0.000656861	0.3392	0.000564519
0.3422	0.000706806	0.3422	0.000569488
0.3452	0.00071296	0.3452	0.000574449
0.3482	0.000719122	0.3482	0.000579409
0.3512	0.000725274	0.3512	0.000584377
0.3542	0.000731426	0.3542	0.000638448
0.3572	0.000737577	0.3572	0.00064382
0.3602	0.000743727	0.3602	0.000649191
0.3632	0.000796753	0.3632	0.000654562
0.3662	0.000803286	0.3662	0.000659932
0.3692	0.000809819	0.3692	0.000665311
0.3722	0.000816341	0.3722	0.00067068
0.3752	0.000822871	0.3752	0.000676049
0.3782	0.000829401	0.3782	0.000681417
0.3812	0.000835931	0.3812	0.000739604
0.3842	0.000892016	0.3842	0.000745383
0.3872	0.000898927	0.3872	0.000751162
0.3902	0.000905827	0.3902	0.00075694
0.3932	0.000912737	0.3932	0.000762718
0.3962	0.000919635	0.3962	0.000768495
0.3992	0.000926543	0.3992	0.000774261
0.4022	0.000933451	0.4022	0.000780036
0.4052	0.000992588	0.4052	0.000841941
0.4082	0.000999865	0.4082	0.000848116
0.4112	0.00101	0.4112	0.000854302
0.4142	0.00101	0.4142	0.000860488
0.4172	0.00102	0.4172	0.00086666
0.4202	0.00103	0.4202	0.000872844
0.4232	0.00104	0.4232	0.000879016
0.4262	0.0011	0.4262	0.000885186
0.4292	0.00111	0.4292	0.000891368
0.4322	0.00111	0.4322	0.000957372
0.4352	0.00112	0.4352	0.000963951
0.4382	0.00113	0.4382	0.000970543
0.4412	0.00114	0.4412	0.00097712
0.4442	0.00114	0.4442	0.000983697
0.4472	0.00121	0.4472	0.000990273
0.4502	0.00122	0.4502	0.000996861
0.4532	0.00123	0.4532	0.001
0.4562	0.00123	0.4562	0.00101
0.4592	0.00124	0.4592	0.00108
0.4622	0.00125	0.4622	0.00109
0.4652	0.00126	0.4652	0.00109
0.4682	0.00133	0.4682	0.0011
0.4712	0.00133	0.4712	0.00111
0.4742	0.00134	0.4742	0.00112
0.4772	0.00135	0.4772	0.00112
0.4802	0.00136	0.4802	0.00113
0.4832	0.00137	0.4832	0.00114
0.4862	0.00144	0.4862	0.00121
0.4892	0.00145	0.4892	0.00122
0.4922	0.00146	0.4922	0.00122
0.4952	0.00147	0.4952	0.00123
0.4982	0.00147	0.4982	0.00124
0.5012	0.00148	0.5012	0.00125
0.5042	0.00149	0.5042	0.00125
0.5072	0.00157	0.5072	0.00126
0.5102	0.00157	0.5102	0.00134
0.5132	0.00158	0.5132	0.00135
0.5162	0.00159	0.5162	0.00136
0.5192	0.0016	0.5192	0.00136
0.5222	0.00161	0.5222	0.00137
0.5252	0.00162	0.5252	0.00138
0.5282	0.0017	0.5282	0.00139
0.5312	0.00171	0.5312	0.00139
0.5342	0.00172	0.5342	0.0014
0.5372	0.00173	0.5372	0.00148
0.5402	0.00174	0.5402	0.00149
0.5432	0.00174	0.5432	0.0015
0.5462	0.00182	0.5462	0.00151
0.5492	0.00183	0.5492	0.00152
0.5523	0.00184	0.5523	0.00152
0.5553	0.00185	0.5553	0.00153
0.5583	0.00186	0.5583	0.00154
0.5613	0.00187	0.5613	0.00163
0.5643	0.00188	0.5643	0.00164
0.5673	0.00197	0.5673	0.00164
0.5703	0.00198	0.5703	0.00165
0.5733	0.00199	0.5733	0.00166
0.5763	0.002	0.5763	0.00167
0.5793	0.00201	0.5793	0.00168
0.5823	0.00202	0.5823	0.00169
0.5853	0.0021	0.5853	0.00178
0.5883	0.00211	0.5883	0.00178
0.5913	0.00212	0.5913	0.00179
0.5943	0.00213	0.5943	0.0018
0.5973	0.00214	0.5973	0.00181
0.6003	0.00216	0.6003	0.00182
0.6033	0.00224	0.6033	0.00183
0.6063	0.00225	0.6063	0.00184
0.6093	0.00227	0.6093	0.00193
0.6123	0.00228	0.6123	0.00194
0.6153	0.00229	0.6153	0.00195
0.6183	0.0023	0.6183	0.00196
0.6213	0.00239	0.6213	0.00197
0.6243	0.0024	0.6243	0.00198
0.6273	0.00241	0.6273	0.00199
0.6303	0.00242	0.6303	0.002
0.6333	0.00243	0.6333	0.00209
0.6363	0.00244	0.6363	0.0021
0.6393	0.00254	0.6393	0.00211
0.6423	0.00255	0.6423	0.00212
0.6453	0.00256	0.6453	0.00213
0.6483	0.00257	0.6483	0.00214
0.6513	0.00258	0.6513	0.00215
0.6543	0.0026	0.6543	0.00216
0.6573	0.00261	0.6573	0.00226
0.6603	0.0027	0.6603	0.00227
0.6633	0.00272	0.6633	0.00228
0.6663	0.00273	0.6663	0.00229
0.6693	0.00274	0.6693	0.0023
0.6723	0.00275	0.6723	0.00231
0.6753	0.00276	0.6753	0.00232
0.6783	0.00286	0.6783	0.00233
0.6813	0.00287	0.6813	0.00244
0.6843	0.00289	0.6843	0.00245
0.6873	0.0029	0.6873	0.00246
0.6903	0.00291	0.6903	0.00247
0.6933	0.00301	0.6933	0.00248
0.6963	0.00303	0.6963	0.00249
0.6993	0.00304	0.6993	0.0025
0.7023	0.00305	0.7023	0.00251
0.7053	0.00306	0.7053	0.00262
0.7083	0.00308	0.7083	0.00263
0.7113	0.00318	0.7113	0.00264
0.7143	0.00319	0.7143	0.00265
0.7173	0.00321	0.7173	0.00266
0.7203	0.00322	0.7203	0.00267
0.7233	0.00323	0.7233	0.00268
0.7263	0.00324	0.7263	0.00279
0.7293	0.00335	0.7293	0.0028
0.7323	0.00336	0.7323	0.00281
0.7353	0.00338	0.7353	0.00283
0.7383	0.00339	0.7383	0.00284
0.7413	0.0034	0.7413	0.00285
0.7443	0.00342	0.7443	0.00286
0.7473	0.00353	0.7473	0.00287
0.7503	0.00354	0.7503	0.00298
0.7533	0.00355	0.7533	0.003
0.7563	0.00357	0.7563	0.00301
0.7593	0.00358	0.7593	0.00302
0.7623	0.00369	0.7623	0.00303
0.7653	0.00371	0.7653	0.00304
0.7683	0.00372	0.7683	0.00305
0.7714	0.00373	0.7714	0.00317
0.7744	0.00375	0.7744	0.00318
0.7774	0.00376	0.7774	0.0032
0.7804	0.00388	0.7804	0.00321
0.7834	0.00389	0.7834	0.00322
0.7864	0.0039	0.7864	0.00323
0.7894	0.00392	0.7894	0.00324
0.7924	0.00393	0.7924	0.00325
0.7954	0.00405	0.7954	0.00338
0.7984	0.00406	0.7984	0.00339
0.8014	0.00408	0.8014	0.0034
0.8044	0.00409	0.8044	0.00341
0.8074	0.00411	0.8074	0.00342
0.8104	0.00412	0.8104	0.00344
0.8134	0.00424	0.8134	0.00345
0.8164	0.00426	0.8164	0.00357
0.8194	0.00427	0.8194	0.00359
0.8224	0.00429	0.8224	0.0036
0.8254	0.0043	0.8254	0.00361
0.8284	0.00442	0.8284	0.00362
0.8314	0.00444	0.8314	0.00364
0.8344	0.00445	0.8344	0.00365
0.8374	0.00447	0.8374	0.00378
0.8404	0.00448	0.8404	0.00379
0.8434	0.0046	0.8434	0.0038
0.8464	0.00462	0.8464	0.00382
0.8494	0.00464	0.8494	0.00383
0.8524	0.00465	0.8524	0.00384
0.8554	0.00467	0.8554	0.00385
0.8584	0.00479	0.8584	0.00398
0.8614	0.00481	0.8614	0.004
0.8644	0.00482	0.8644	0.00401
0.8674	0.00484	0.8674	0.00402
0.8704	0.00486	0.8704	0.00404
0.8734	0.00487	0.8734	0.00405
0.8764	0.005	0.8764	0.00406
0.8794	0.00501	0.8794	0.0042
0.8824	0.00503	0.8824	0.00421
0.8854	0.00505	0.8854	0.00423
0.8884	0.00506	0.8884	0.00424
0.8914	0.00519	0.8914	0.00425
0.8944	0.00521	0.8944	0.00427
0.8974	0.00523	0.8974	0.0044
0.9004	0.00524	0.9004	0.00442
0.9034	0.00526	0.9034	0.00443
0.9064	0.00539	0.9064	0.00444
0.9094	0.00541	0.9094	0.00446
0.9124	0.00542	0.9124	0.00447
0.9154	0.00544	0.9154	0.00449
0.9184	0.00557	0.9184	0.00463
0.9214	0.00559	0.9214	0.00464
0.9244	0.00561	0.9244	0.00466
0.9274	0.00563	0.9274	0.00467
0.9304	0.00564	0.9304	0.00468
0.9334	0.00578	0.9334	0.0047
0.9364	0.0058	0.9364	0.00484
0.9394	0.00581	0.9394	0.00485
0.9424	0.00583	0.9424	0.00487
0.9454	0.00585	0.9454	0.00488
0.9484	0.00599	0.9484	0.0049
0.9514	0.006	0.9514	0.00491
0.9544	0.00602	0.9544	0.00493
0.9574	0.00604	0.9574	0.00507
0.9604	0.00606	0.9604	0.00509
0.9634	0.0062	0.9634	0.0051
0.9664	0.00622	0.9664	0.00512
0.9694	0.00623	0.9694	0.00513
0.9724	0.00625	0.9724	0.00515
0.9754	0.00639	0.9754	0.0053
0.9784	0.00641	0.9784	0.00531
0.9814	0.00643	0.9814	0.00533
0.9844	0.00645	0.9844	0.00534
0.9874	0.00647	0.9874	0.00536
0.9904	0.00661	0.9904	0.00537
0.9935	0.00663	0.9935	0.00552
0.9965	0.00665	0.9965	0.00554
0.9995	0.00667	0.9995	0.00556
1.0025	0.00681	1.0025	0.00557
1.0055	0.00683	1.0055	0.00559
1.0085	0.00685	1.0085	0.0056
1.0115	0.00687	1.0115	0.00562
1.0145	0.00689	1.0145	0.00577
1.0175	0.00704	1.0175	0.00579
1.0205	0.00706	1.0205	0.0058
1.0235	0.00708	1.0235	0.00582
1.0265	0.00709	1.0265	0.00584
1.0295	0.00724	1.0295	0.00585
1.0325	0.00726	1.0325	0.00601
1.0355	0.00728	1.0355	0.00602
1.0385	0.0073	1.0385	0.00604
1.0415	0.00745	1.0415	0.00606
1.0445	0.00747	1.0445	0.00607
1.0475	0.00749	1.0475	0.00623
1.0505	0.00751	1.0505	0.00625
1.0535	0.00753	1.0535	0.00627
1.0565	0.00769	1.0565	0.00628
1.0595	0.00771	1.0595	0.0063
1.0625	0.00773	1.0625	0.00632
1.0655	0.00775	1.0655	0.00648
1.0685	0.0079	1.0685	0.00649
1.0715	0.00792	1.0715	0.00651
1.0745	0.00794	1.0745	0.00653
1.0775	0.00796	1.0775	0.00654
1.0805	0.00812	1.0805	0.00656
1.0835	0.00814	1.0835	0.00673
1.0865	0.00816	1.0865	0.00674
1.0895	0.00818	1.0895	0.00676
1.0925	0.00834	1.0925	0.00678
1.0955	0.00836	1.0955	0.00679
1.0985	0.00838	1.0985	0.00681
1.1015	0.0084	1.1015	0.00698
1.1045	0.00856	1.1045	0.007
1.1075	0.00858	1.1075	0.00701
1.1105	0.0086	1.1105	0.00703
1.1135	0.00863	1.1135	0.00705
1.1165	0.00879	1.1165	0.00722
1.1195	0.00881	1.1195	0.00723
1.1225	0.00883	1.1225	0.00725
1.1255	0.00885	1.1255	0.00727
1.1285	0.00901	1.1285	0.00729
1.1315	0.00904	1.1315	0.00731
1.1345	0.00906	1.1345	0.00748
1.1375	0.00908	1.1375	0.0075
1.1405	0.00924	1.1405	0.00751
1.1435	0.00927	1.1435	0.00753
1.1465	0.00929	1.1465	0.00755
1.1495	0.00945	1.1495	0.00772
1.1525	0.00948	1.1525	0.00774
1.1555	0.0095	1.1555	0.00776
1.1585	0.00952	1.1585	0.00778
1.1615	0.00969	1.1615	0.0078
1.1645	0.00971	1.1645	0.00797
1.1675	0.00974	1.1675	0.00799
1.1705	0.00976	1.1705	0.00801
1.1735	0.00993	1.1735	0.00803
1.1765	0.00995	1.1765	0.00805
1.1795	0.00997	1.1795	0.00823
1.1825	0.01014	1.1825	0.00825
1.1855	0.01017	1.1855	0.00826
1.1885	0.01019	1.1885	0.00828
1.1915	0.01021	1.1915	0.0083
1.1945	0.01039	1.1945	0.00848
1.1975	0.01041	1.1975	0.0085
1.2005	0.01043	1.2005	0.00852
1.2035	0.01061	1.2035	0.00854
1.2065	0.01063	1.2065	0.00856
1.2095	0.01065	1.2095	0.00874
1.2126	0.01068	1.2126	0.00876
1.2156	0.01085	1.2156	0.00878
1.2186	0.01088	1.2186	0.0088
1.2216	0.0109	1.2216	0.00882
1.2246	0.01108	1.2246	0.00901
1.2276	0.0111	1.2276	0.00903
1.2306	0.01113	1.2306	0.00905
1.2336	0.0113	1.2336	0.00907
1.2366	0.01133	1.2366	0.00909
1.2396	0.01135	1.2396	0.00927
1.2426	0.01138	1.2426	0.00929
1.2456	0.01156	1.2456	0.00931
1.2486	0.01158	1.2486	0.00933
1.2516	0.01161	1.2516	0.00935
1.2546	0.01179	1.2546	0.00954
1.2576	0.01181	1.2576	0.00956
1.2606	0.01184	1.2606	0.00958
1.2636	0.01202	1.2636	0.0096
1.2666	0.01204	1.2666	0.00962
1.2696	0.01207	1.2696	0.00981
1.2726	0.01225	1.2726	0.00984
1.2756	0.01228	1.2756	0.00986
1.2786	0.0123	1.2786	0.00988
1.2816	0.01249	1.2816	0.01007
1.2846	0.01251	1.2846	0.01009
1.2876	0.01254	1.2876	0.01011
1.2906	0.01272	1.2906	0.01013
1.2936	0.01275	1.2936	0.01015
1.2966	0.01278	1.2966	0.01035
1.2996	0.0128	1.2996	0.01037
1.3026	0.01299	1.3026	0.01039
1.3056	0.01302	1.3056	0.01041
1.3086	0.0132	1.3086	0.01061
1.3116	0.01323	1.3116	0.01063
1.3146	0.01326	1.3146	0.01065
1.3176	0.01344	1.3176	0.01067
1.3206	0.01347	1.3206	0.0107
1.3236	0.0135	1.3236	0.01089
1.3266	0.01369	1.3266	0.01091
1.3296	0.01372	1.3296	0.01094
1.3326	0.01374	1.3326	0.01096
1.3356	0.01393	1.3356	0.01116
1.3386	0.01396	1.3386	0.01118
1.3416	0.01399	1.3416	0.0112
1.3446	0.01418	1.3446	0.01123
1.3476	0.01421	1.3476	0.01143
1.3506	0.01424	1.3506	0.01145
1.3536	0.01443	1.3536	0.01147
1.3566	0.01446	1.3566	0.01149
1.3596	0.01465	1.3596	0.01152
1.3626	0.01468	1.3626	0.01172
1.3656	0.01471	1.3656	0.01174
1.3686	0.0149	1.3686	0.01177
1.3716	0.01493	1.3716	0.01179
1.3746	0.01496	1.3746	0.01199
1.3776	0.01516	1.3776	0.01202
1.3806	0.01519	1.3806	0.01204
1.3836	0.01538	1.3836	0.01206
1.3866	0.01541	1.3866	0.01227
1.3896	0.01544	1.3896	0.01229
1.3926	0.01564	1.3926	0.01232
1.3956	0.01567	1.3956	0.01234
1.3986	0.01587	1.3986	0.01255
1.4016	0.0159	1.4016	0.01257
1.4046	0.01593	1.4046	0.01259
1.4076	0.01613	1.4076	0.01262
1.4106	0.01616	1.4106	0.01283
1.4136	0.01636	1.4136	0.01285
1.4166	0.01639	1.4166	0.01288
1.4196	0.01642	1.4196	0.0129
1.4226	0.01662	1.4226	0.01311
1.4256	0.01665	1.4256	0.01314
1.4286	0.01686	1.4286	0.01316
1.4317	0.01689	1.4317	0.01337
1.4347	0.01692	1.4347	0.0134
1.4377	0.01712	1.4377	0.01342
1.4407	0.01715	1.4407	0.01345
1.4437	0.01736	1.4437	0.01366
1.4467	0.01739	1.4467	0.01369
1.4497	0.0176	1.4497	0.01371
1.4527	0.01763	1.4527	0.01373
1.4557	0.01766	1.4557	0.01395
1.4587	0.01786	1.4587	0.01398
1.4617	0.0179	1.4617	0.014
1.4647	0.0181	1.4647	0.01403
1.4677	0.01814	1.4677	0.01424
1.4707	0.01835	1.4707	0.01427
1.4737	0.01838	1.4737	0.01429
1.4767	0.01859	1.4767	0.01451
1.4797	0.01862	1.4797	0.01454
1.4827	0.01883	1.4827	0.01456
1.4857	0.01886	1.4857	0.01459
1.4887	0.01907	1.4887	0.01481
1.4917	0.01911	1.4917	0.01483
1.4947	0.01932	1.4947	0.01486
1.4977	0.01935	1.4977	0.01508
1.5007	0.01938	1.5007	0.01511
1.5037	0.0196	1.5037	0.01513
1.5067	0.01963	1.5067	0.01516
1.5097	0.01984	1.5097	0.01538
1.5127	0.01988	1.5127	0.01541
1.5157	0.02009	1.5157	0.01543
1.5187	0.02012	1.5187	0.01566
1.5217	0.02034	1.5217	0.01568
1.5247	0.02056	1.5247	0.01571
1.5277	0.02059	1.5277	0.01594
1.5307	0.02081	1.5307	0.01596
1.5337	0.02084	1.5337	0.01599
1.5367	0.02106	1.5367	0.01602
1.5397	0.02109	1.5397	0.01624
1.5427	0.02131	1.5427	0.01627
1.5457	0.02134	1.5457	0.0163
1.5487	0.02156	1.5487	0.01653
1.5517	0.0216	1.5517	0.01655
1.5547	0.02182	1.5547	0.01658
1.5577	0.02185	1.5577	0.01681
1.5607	0.02207	1.5607	0.01684
1.5637	0.0223	1.5637	0.01686
1.5667	0.02233	1.5667	0.01709
1.5697	0.02255	1.5697	0.01712
1.5727	0.02259	1.5727	0.01715
1.5757	0.02281	1.5757	0.01738
1.5787	0.02303	1.5787	0.01741
1.5817	0.02307	1.5817	0.01744
1.5847	0.02329	1.5847	0.01767
1.5877	0.02333	1.5877	0.0177
1.5907	0.02355	1.5907	0.01773
1.5937	0.02378	1.5937	0.01796
1.5967	0.02382	1.5967	0.01799
1.5997	0.02404	1.5997	0.01802
1.6027	0.02408	1.6027	0.01825
1.6057	0.0243	1.6057	0.01828
1.6087	0.02453	1.6087	0.01831
1.6117	0.02457	1.6117	0.01855
1.6147	0.0248	1.6147	0.01857
1.6177	0.02503	1.6177	0.0186
1.6207	0.02506	1.6207	0.01884
1.6237	0.02529	1.6237	0.01887
1.6267	0.02552	1.6267	0.0189
1.6297	0.02556	1.6297	0.01914
1.6327	0.02579	1.6327	0.01917
1.6357	0.02602	1.6357	0.0192
1.6387	0.02625	1.6387	0.01944
1.6417	0.02629	1.6417	0.01946
1.6447	0.02652	1.6447	0.01971
1.6477	0.02675	1.6477	0.01973
1.6507	0.02679	1.6507	0.01976
1.6538	0.02703	1.6538	0.02001
1.6568	0.02726	1.6568	0.02004
1.6598	0.02749	1.6598	0.02007
1.6628	0.02753	1.6628	0.02031
1.6658	0.02777	1.6658	0.02034
1.6688	0.028	1.6688	0.02037
1.6718	0.02824	1.6718	0.02061
1.6748	0.02848	1.6748	0.02064
1.6778	0.02851	1.6778	0.02089
1.6808	0.02875	1.6808	0.02092
1.6838	0.02899	1.6838	0.02095
1.6868	0.02923	1.6868	0.0212
1.6898	0.02946	1.6898	0.02123
1.6928	0.0297	1.6928	0.02147
1.6958	0.02974	1.6958	0.0215
1.6988	0.02998	1.6988	0.02153
1.7018	0.03022	1.7018	0.02178
1.7048	0.03046	1.7048	0.02181
1.7078	0.0307	1.7078	0.02206
1.7108	0.03094	1.7108	0.02209
1.7138	0.03118	1.7138	0.02212
1.7168	0.03143	1.7168	0.02237
1.7198	0.03167	1.7198	0.02241
1.7228	0.03191	1.7228	0.02266
1.7258	0.03215	1.7258	0.02269
1.7288	0.0324	1.7288	0.02272
1.7318	0.03264	1.7318	0.02297
1.7348	0.03288	1.7348	0.023
1.7378	0.03313	1.7378	0.02326
1.7408	0.03337	1.7408	0.02329
1.7438	0.03362	1.7438	0.02354
1.7468	0.03386	1.7468	0.02357
1.7498	0.03411	1.7498	0.02383
1.7528	0.03436	1.7528	0.02386
1.7558	0.0346	1.7558	0.02389
1.7588	0.03485	1.7588	0.02415
1.7618	0.0351	1.7618	0.02418
1.7648	0.03555	1.7648	0.02443
1.7678	0.0358	1.7678	0.02447
1.7708	0.03605	1.7708	0.02472
1.7738	0.03629	1.7738	0.02476
1.7768	0.03654	1.7768	0.02501
1.7798	0.037	1.7798	0.02505
1.7828	0.03725	1.7828	0.02531
1.7858	0.0375	1.7858	0.02534
1.7888	0.03796	1.7888	0.02537
1.7918	0.03821	1.7918	0.02563
1.7948	0.03846	1.7948	0.02566
1.7978	0.03892	1.7978	0.02592
1.8008	0.03917	1.8008	0.02596
1.8038	0.03963	1.8038	0.02622
1.8068	0.03989	1.8068	0.02625
1.8098	0.04035	1.8098	0.02651
1.8128	0.0406	1.8128	0.02655
1.8158	0.04107	1.8158	0.02681
1.8188	0.04132	1.8188	0.02684
1.8218	0.04179	1.8218	0.0271
1.8248	0.04204	1.8248	0.02714
1.8278	0.04251	1.8278	0.0274
1.8308	0.04297	1.8308	0.02744
1.8338	0.04344	1.8338	0.0277
1.8368	0.0437	1.8368	0.02773
1.8398	0.04417	1.8398	0.028
1.8428	0.04463	1.8428	0.02803
1.8458	0.0451	1.8458	0.0283
1.8488	0.04557	1.8488	0.02857
1.8518	0.04604	1.8518	0.0286
1.8548	0.04651	1.8548	0.02887
1.8578	0.04699	1.8578	0.0289
1.8608	0.04746	1.8608	0.02917
1.8638	0.04793	1.8638	0.02921
1.8668	0.04862	1.8668	0.02947
1.8698	0.04909	1.8698	0.02951
1.8729	0.04957	1.8729	0.02978
1.8759	0.05026	1.8759	0.03005
1.8789	0.05073	1.8789	0.03008
1.8819	0.05142	1.8819	0.03035
1.8849	0.0519	1.8849	0.03039
1.8879	0.05259	1.8879	0.03066
1.8909	0.05328	1.8909	0.0307
1.8939	0.05398	1.8939	0.03097
1.8969	0.05445	1.8969	0.03124
1.8999	0.05515	1.8999	0.03127
1.9029	0.05606	1.9029	0.03155
1.9059	0.05675	1.9059	0.03158
1.9089	0.05745	1.9089	0.03186
1.9119	0.05836	1.9119	0.03213
1.9149	0.05906	1.9149	0.03217
1.9179	0.05997	1.9179	0.03244
1.9209	0.06089	1.9209	0.03272
1.9239	0.06159	1.9239	0.03275
1.9269	0.06272	1.9269	0.03303
1.9299	0.06364	1.9299	0.0333
1.9329	0.06455	1.9329	0.03334
1.9359	0.06569	1.9359	0.03362
1.9389	0.06682	1.9389	0.03365
1.9419	0.06796	1.9419	0.03393
1.9449	0.0691	1.9449	0.03421
1.9479	0.07024	1.9479	0.03424
1.9509	0.07159	1.9509	0.03452
1.9539	0.07295	1.9539	0.0348
1.9569	0.07431	1.9569	0.03508
1.9599	0.07566	1.9599	0.03512
1.9629	0.07724	1.9629	0.0354
1.9659	0.07882	1.9659	0.03568
1.9689	0.08062	1.9689	0.03571
1.9719	0.08219	1.9719	0.03599
1.9749	0.08421	1.9749	0.03627
1.9779	0.08622	1.9779	0.03655
1.9809	0.08824	1.9809	0.03659
1.9839	0.09048	1.9839	0.03687
1.9869	0.09271	1.9869	0.03716
1.9899	0.09516	1.9899	0.03744
1.9929	0.09784	1.9929	0.03748
1.9959	0.10073	1.9959	0.03776
1.9989	0.10362	1.9989	0.03804
2.0019	0.10673	2.0019	0.03833
2.0049	0.11027	2.0049	0.03836
2.0079	0.11404	2.0079	0.03865
2.0109	0.11802	2.0109	0.03893
2.0139	0.12221	2.0139	0.03922
2.0169	0.12684	2.0169	0.0395
2.0199	0.13191	2.0199	0.03954
2.0229	0.13741	2.0229	0.03983
2.0259	0.14333	2.0259	0.04011
2.0289	0.14991	2.0289	0.0404
2.0319	0.15692	2.0319	0.04068
2.0349	0.165	2.0349	0.04097
2.0379	0.17373	2.0379	0.04126
2.0409	0.18353	2.0409	0.0413
2.0439	0.1944	2.0439	0.04159
2.0469	0.20655	2.0469	0.04187
2.0499	0.22019	2.0499	0.04216
2.0529	0.23596	2.0529	0.04245
2.0559	0.25363	2.0559	0.04274
2.0589	0.27405	2.0589	0.04303
2.0619	0.29763	2.0619	0.04332
2.0649	0.32519	2.0649	0.04361
2.0679	0.35734	2.0679	0.0439
2.0709	0.39575	2.0709	0.04419
2.0739	0.44138	2.0739	0.04448
2.0769	0.49691	2.0769	0.04477
2.0799	0.56492	2.0799	0.04506
2.0829	0.64962	2.0829	0.04535
2.0859	0.75654	2.0859	0.04564
2.0889	0.89415	2.0889	0.04594
2.092	1.07417	2.092	0.04623
2.095	1.31541	2.095	0.04652
2.098	1.64515	2.098	0.04682
2.101	2.10574	2.101	0.04711
2.104	2.75869	2.104	0.0474
2.107	3.67992	2.107	0.0477
2.11	4.91281	2.11	0.04799
2.113	6.3115	2.113	0.04828
2.116	7.33662	2.116	0.04858
2.119	7.33416	2.119	0.04887
2.122	6.32784	2.122	0.04942
2.125	4.96122	2.125	0.04972
2.128	3.74707	2.128	0.05001
2.131	2.83456	2.131	0.05031
2.134	2.18838	2.134	0.0506
2.137	1.73617	2.137	0.0509
2.14	1.41677	2.14	0.05145
2.143	1.18942	2.143	0.05175
2.146	1.02825	2.146	0.05204
2.149	0.91769	2.149	0.05234
2.152	0.84955	2.152	0.0529
2.155	0.81967	2.155	0.05319
2.158	0.82198	2.158	0.05349
2.161	0.83857	2.161	0.05404
2.164	0.83011	2.164	0.05434
2.167	0.76856	2.167	0.05464
2.17	0.67492	2.17	0.0552
2.173	0.5853	2.173	0.0555
2.176	0.51586	2.176	0.05605
2.179	0.46683	2.179	0.05635
2.182	0.43525	2.182	0.05691
2.185	0.41736	2.185	0.05721
2.188	0.41043	2.188	0.05751
2.191	0.40761	2.191	0.05807
2.194	0.40009	2.194	0.05862
2.197	0.38385	2.197	0.05892
2.2	0.36392	2.2	0.05948
2.203	0.34758	2.203	0.05978
2.206	0.33753	2.206	0.06034
2.209	0.33401	2.209	0.0609
2.212	0.33626	2.212	0.06121
2.215	0.3445	2.215	0.06177
2.218	0.3594	2.218	0.06233
2.221	0.3821	2.221	0.06263
2.224	0.41469	2.224	0.06319
2.227	0.46116	2.227	0.06375
2.23	0.52668	2.23	0.06432
2.233	0.61765	2.233	0.06488
2.236	0.73722	2.236	0.06518
2.239	0.87268	2.239	0.06574
2.242	0.98662	2.242	0.06631
2.245	1.05002	2.245	0.06687
2.248	1.08123	2.248	0.06743
2.251	1.12578	2.251	0.068
2.254	1.22974	2.254	0.06856
2.257	1.42009	2.257	0.06939
2.26	1.6748	2.26	0.06995
2.263	1.88013	2.263	0.07052
2.266	1.8757	2.266	0.07108
2.269	1.65432	2.269	0.07165
2.272	1.36842	2.272	0.07248
2.275	1.13196	2.275	0.07304
2.278	0.97248	2.278	0.07361
2.281	0.87914	2.281	0.07444
2.284	0.83165	2.284	0.075
2.287	0.81247	2.287	0.07583
2.29	0.81816	2.29	0.0764
2.293	0.85744	2.293	0.07723
2.296	0.93773	2.296	0.07806
2.299	1.06224	2.299	0.07862
2.302	1.23351	2.302	0.07945
2.305	1.4418	2.305	0.08028
2.308	1.6455	2.308	0.08111
2.311	1.80527	2.311	0.08194
2.3141	1.9107	2.3141	0.08278
2.3171	1.92925	2.3171	0.08361
2.3201	1.8195	2.3201	0.08444
2.3231	1.60423	2.3231	0.08553
2.3261	1.35732	2.3261	0.08636
2.3291	1.13165	2.3291	0.08719
2.3321	0.94808	2.3321	0.08829
2.3351	0.81187	2.3351	0.08912
2.3381	0.71822	2.3381	0.09021
2.3411	0.65905	2.3411	0.09131
2.3441	0.62739	2.3441	0.0924
2.3471	0.61855	2.3471	0.0935
2.3501	0.63058	2.3501	0.09459
2.3531	0.6629	2.3531	0.09569
2.3561	0.71212	2.3561	0.09678
2.3591	0.76795	2.3591	0.09814
2.3621	0.80464	2.3621	0.09923
2.3651	0.79785	2.3651	0.10059
2.3681	0.7621	2.3681	0.10195
2.3711	0.73062	2.3711	0.1033
2.3741	0.72052	2.3741	0.10466
2.3771	0.73597	2.3771	0.10601
2.3801	0.77701	2.3801	0.10737
2.3831	0.84552	2.3831	0.10899
2.3861	0.94332	2.3861	0.11061
2.3891	1.06963	2.3891	0.11223
2.3921	1.21858	2.3921	0.11384
2.3951	1.39244	2.3951	0.11546
2.3981	1.61977	2.3981	0.11734
2.4011	1.94332	2.4011	0.11922
2.4041	2.40765	2.4041	0.1211
2.4071	3.06409	2.4071	0.12324
2.4101	3.94928	2.4101	0.12538
2.4131	4.96567	2.4131	0.12752
2.4161	5.72069	2.4161	0.12966
2.4191	5.73672	2.4191	0.13205
2.4221	5.082	2.4221	0.13445
2.4251	4.27965	2.4251	0.13711
2.4281	3.68819	2.4281	0.13977
2.4311	3.36558	2.4311	0.14269
2.4341	3.18587	2.4341	0.14561
2.4371	2.96366	2.4371	0.14852
2.4401	2.64974	2.4401	0.15196
2.4431	2.35371	2.4431	0.15539
2.4461	2.16104	2.4461	0.15882
2.4491	2.06624	2.4491	0.16277
2.4521	2.01193	2.4521	0.16672
2.4551	1.95809	2.4551	0.17119
2.4581	1.90806	2.4581	0.17565
2.4611	1.88274	2.4611	0.18063
2.4641	1.91362	2.4641	0.18586
2.4671	2.01225	2.4671	0.19162
2.4701	2.15267	2.4701	0.19762
2.4731	2.29181	2.4731	0.20414
2.4761	2.38006	2.4761	0.21117
2.4791	2.37924	2.4791	0.2187
2.4821	2.30761	2.4821	0.227
2.4851	2.219	2.4851	0.23634
2.4881	2.1379	2.4881	0.24643
2.4911	2.08968	2.4911	0.25753
2.4941	2.10169	2.4941	0.26991
2.4971	2.16038	2.4971	0.28382
2.5001	2.21182	2.5001	0.29949
2.5031	2.2204	2.5031	0.31745
2.5061	2.24116	2.5061	0.3382
2.5091	2.3526	2.5091	0.36222
2.5121	2.55036	2.5121	0.39054
2.5151	2.74009	2.5151	0.42413
2.5181	2.86268	2.5181	0.46502
2.5211	2.9803	2.5211	0.5152
2.5241	3.10749	2.5241	0.57762
2.5271	3.10436	2.5271	0.65599
2.5301	2.88	2.5301	0.75801
2.5332	2.52953	2.5332	0.89464
2.5362	2.16262	2.5362	1.08257
2.5392	1.82338	2.5392	1.34297
2.5422	1.53965	2.5422	1.69352
2.5452	1.32246	2.5452	2.11346
2.5482	1.15933	2.5482	2.48354
2.5512	1.03584	2.5512	2.62025
2.5542	0.9468	2.5542	2.51528
2.5572	0.88785	2.5572	2.3679
2.5602	0.85391	2.5602	2.34035
2.5632	0.83863	2.5632	2.4718
2.5662	0.83886	2.5662	2.68803
2.5692	0.85308	2.5692	2.80527
2.5722	0.87699	2.5722	2.66804
2.5752	0.90774	2.5752	2.34816
2.5782	0.95137	2.5782	2.02671
2.5812	1.02026	2.5812	1.79865
2.5842	1.12498	2.5842	1.67667
2.5872	1.27191	2.5872	1.64917
2.5902	1.45658	2.5902	1.70755
2.5932	1.65602	2.5932	1.85329
2.5962	1.85421	2.5962	2.09443
2.5992	2.07074	2.5992	2.43043
2.6022	2.31214	2.6022	2.81857
2.6052	2.52956	2.6052	3.16942
2.6082	2.71138	2.6082	3.4636
2.6112	2.93131	2.6112	3.83683
2.6142	3.24253	2.6142	4.46279
2.6172	3.63271	2.6172	5.47677
2.6202	4.05901	2.6202	6.96171
2.6232	4.47728	2.6232	8.8155
2.6262	4.90937	2.6262	10.4592
2.6292	5.46152	2.6292	10.9427
2.6322	6.11687	2.6322	9.96051
2.6352	6.62323	2.6352	8.23448
2.6382	6.66688	2.6382	6.57708
2.6412	6.13085	2.6412	5.33207
2.6442	5.22972	2.6442	4.52934
2.6472	4.30227	2.6472	4.09788
2.6502	3.50873	2.6502	3.94162
2.6532	2.88006	2.6532	3.92349
2.6562	2.41866	2.6562	3.90027
2.6592	2.1067	2.6592	3.8728
2.6622	1.9165	2.6622	3.97744
2.6652	1.82473	2.6652	4.30503
2.6682	1.81381	2.6682	4.78898
2.6712	1.86405	2.6712	5.17967
2.6742	1.95584	2.6742	5.27146
2.6772	2.09215	2.6772	5.18833
2.6802	2.30365	2.6802	5.11207
2.6832	2.60512	2.6832	5.01102
2.6862	2.92535	2.6862	4.8467
2.6892	3.11303	2.6892	4.66278
2.6922	3.0924	2.6922	4.42583
2.6952	2.94233	2.6952	4.08096
2.6982	2.7785	2.6982	3.68339
2.7012	2.64975	2.7012	3.29616
2.7042	2.5656	2.7042	2.92185
2.7072	2.56318	2.7072	2.56384
2.7102	2.68585	2.7102	2.24511
2.7132	2.93373	2.7132	1.99193
2.7162	3.23311	2.7162	1.8068
2.7192	3.48345	2.7192	1.65192
2.7222	3.65854	2.7222	1.48936
2.7252	3.71822	2.7252	1.32876
2.7282	3.56788	2.7282	1.19643
2.7312	3.2773	2.7312	1.1023
2.7342	3.03811	2.7342	1.04191
2.7372	2.96175	2.7372	1.0088
2.7402	3.05768	2.7402	0.99866
2.7432	3.26279	2.7432	1.01046
2.7462	3.47431	2.7462	1.043
2.7492	3.61405	2.7492	1.09794
2.7522	3.64061	2.7522	1.18088
2.7553	3.57445	2.7553	1.29238
2.7583	3.48446	2.7583	1.40906
2.7613	3.44115	2.7613	1.49708
2.7643	3.53688	2.7643	1.56822
2.7673	3.86283	2.7673	1.67522
2.7703	4.47898	2.7703	1.848
2.7733	5.37997	2.7733	2.05779
2.7763	6.3741	2.7763	2.22779
2.7793	7.02273	2.7793	2.30809
2.7823	7.0229	2.7823	2.30602
2.7853	6.55343	2.7853	2.27133
2.7883	5.97999	2.7883	2.28379
2.7913	5.56922	2.7913	2.41153
2.7943	5.40106	2.7943	2.69991
2.7973	5.38655	2.7973	3.18432
2.8003	5.31888	2.8003	3.86939
2.8033	5.08243	2.8033	4.64724
2.8063	4.80664	2.8063	5.20139
2.8093	4.65943	2.8093	5.21115
2.8123	4.65863	2.8123	4.79646
2.8153	4.7331	2.8153	4.33452
2.8183	4.79829	2.8183	3.99623
2.8213	4.70441	2.8213	3.75715
2.8243	4.33023	2.8243	3.58243
2.8273	3.78601	2.8273	3.44076
2.8303	3.27936	2.8303	3.27548
2.8333	2.89017	2.8333	3.10448
2.8363	2.58681	2.8363	3.02707
2.8393	2.33828	2.8393	3.11004
2.8423	2.15236	2.8423	3.35793
2.8453	2.03521	2.8453	3.68494
2.8483	1.97707	2.8483	3.86837
2.8513	1.97059	2.8513	3.72643
2.8543	2.02672	2.8543	3.38159
2.8573	2.15881	2.8573	3.08092
2.8603	2.35403	2.8603	2.95726
2.8633	2.55728	2.8633	3.04203
2.8663	2.72586	2.8663	3.32098
2.8693	2.90965	2.8693	3.71596
2.8723	3.18247	2.8723	4.05158
2.8753	3.51903	2.8753	4.19102
2.8783	3.78497	2.8783	4.20401
2.8813	3.87525	2.8813	4.14637
2.8843	3.8115	2.8843	3.91829
2.8873	3.67134	2.8873	3.52773
2.8903	3.47909	2.8903	3.15492
2.8933	3.2515	2.8933	2.92643
2.8963	3.07574	2.8963	2.85413
2.8993	3.03298	2.8993	2.89143
2.9023	3.15385	2.9023	2.98918
2.9053	3.41011	2.9053	3.08853
2.9083	3.67246	2.9083	3.12555
2.9113	3.75339	2.9113	3.13008
2.9143	3.62182	2.9143	3.19675
2.9173	3.43914	2.9173	3.36819
2.9203	3.34784	2.9203	3.64988
2.9233	3.3831	2.9233	4.08237
2.9263	3.50797	2.9263	4.72659
2.9293	3.65334	2.9293	5.55567
2.9323	3.7624	2.9323	6.34108
2.9353	3.87744	2.9353	6.72099
2.9383	4.12281	2.9383	6.50778
2.9413	4.59968	2.9413	5.89512
2.9443	5.34389	2.9443	5.24751
2.9473	6.26794	2.9473	4.76795
2.9503	7.06212	2.9503	4.44405
2.9533	7.41175	2.9533	4.18181
2.9563	7.43363	2.9563	3.98184
2.9593	7.37998	2.9593	3.87966
2.9623	7.1249	2.9623	3.80752
2.9653	6.4818	2.9653	3.67197
2.9683	5.65929	2.9683	3.50118
2.9713	4.9756	2.9713	3.39088
2.9744	4.55629	2.9744	3.40734
2.9774	4.39273	2.9774	3.56818
2.9804	4.44049	2.9804	3.84777
2.9834	4.65393	2.9834	4.21042
2.9864	5.01172	2.9864	4.68855
2.9894	5.54581	2.9894	5.40053
2.9924	6.34858	2.9924	6.42058
2.9954	7.54367	2.9954	7.60353
2.9984	9.19867	2.9984	8.45164
3.0014	11.1174	3.0014	8.48435
3.0044	12.6116	3.0044	7.92016
3.0074	12.9214	3.0074	7.34521
3.0104	12.1202	3.0104	7.05998
3.0134	10.939	3.0134	7.10003
3.0164	10.039	3.0164	7.31118
3.0194	9.69327	3.0194	7.3592
3.0224	9.79246	3.0224	7.02522
3.0254	9.95823	3.0254	6.4221
3.0284	9.86802	3.0284	5.85551
3.0314	9.59776	3.0314	5.52223
3.0344	9.42031	3.0344	5.35647
3.0374	9.57154	3.0374	5.16462
3.0404	10.2081	3.0404	4.91588
3.0434	11.4254	3.0434	4.74855
3.0464	13.2965	3.0464	4.70178
3.0494	15.7962	3.0494	4.63198
3.0524	18.5587	3.0524	4.38216
3.0554	20.6734	3.0554	3.99452
3.0584	21.1971	3.0584	3.62246
3.0614	20.1439	3.0614	3.33439
3.0644	18.14	3.0644	3.12553
3.0674	15.7593	3.0674	3.00052
3.0704	13.6303	3.0704	2.97673
3.0734	12.1672	3.0734	3.06385
3.0764	11.4427	3.0764	3.27214
3.0794	11.3683	3.0794	3.62872
3.0824	11.8035	3.0824	4.17334
3.0854	12.6096	3.0854	4.93211
3.0884	13.6825	3.0884	5.88399
3.0914	14.8074	3.0914	6.89801
3.0944	15.4331	3.0944	7.71095
3.0974	15.232	3.0974	8.17362
3.1004	14.5148	3.1004	8.36972
3.1034	13.5791	3.1034	8.28461
3.1064	12.58	3.1064	7.81305
3.1094	11.7058	3.1094	7.1702
3.1124	11.0627	3.1124	6.73159
3.1154	10.6103	3.1154	6.67341
3.1184	10.2773	3.1184	6.9147
3.1214	10.1694	3.1214	7.15446
3.1244	10.473	3.1244	7.06449
3.1274	11.2795	3.1274	6.66596
3.1304	12.5099	3.1304	6.25717
3.1334	13.7962	3.1334	6.02718
3.1364	14.6561	3.1364	6.02585
3.1394	15.0924	3.1394	6.26606
3.1424	15.6738	3.1424	6.69421
3.1454	16.931	3.1454	7.16556
3.1484	19.0502	3.1484	7.62318
3.1514	21.9129	3.1514	8.18629
3.1544	25.1081	3.1544	8.95511
3.1574	28.1838	3.1574	9.91931
3.1604	31.2323	3.1604	10.8452
3.1634	34.7049	3.1634	11.3039
3.1664	38.2436	3.1664	11.1674
3.1694	40.4301	3.1694	10.738
3.1724	40.5409	3.1724	10.2426
3.1754	39.1729	3.1754	9.72713
3.1784	36.8902	3.1784	9.3564
3.1814	33.807	3.1814	9.25077
3.1844	30.0818	3.1844	9.34717
3.1874	26.1293	3.1874	9.47779
3.1904	22.4493	3.1904	9.33538
3.1935	19.3072	3.1935	8.75312
3.1965	16.7007	3.1965	7.98043
3.1995	14.6684	3.1995	7.36596
3.2025	13.2972	3.2025	7.02099
3.2055	12.5351	3.2055	6.85923
3.2085	12.2679	3.2085	6.81794
3.2115	12.4708	3.2115	6.85996
3.2145	13.1008	3.2145	6.85091
3.2175	13.9895	3.2175	6.68446
3.2205	14.9624	3.2205	6.42652
3.2235	15.807	3.2235	6.24487
3.2265	16.303	3.2265	6.27519
3.2295	16.6819	3.2295	6.60017
3.2325	17.4867	3.2325	7.30438
3.2355	18.8687	3.2355	8.46006
3.2385	20.2548	3.2385	9.99873
3.2415	20.7401	3.2415	11.4739
3.2445	20.0094	3.2445	12.1565
3.2475	18.5359	3.2475	11.8766
3.2505	16.9799	3.2505	11.2467
3.2535	15.7574	3.2535	10.8415
3.2565	14.9373	3.2565	10.8453
3.2595	14.2375	3.2595	11.314
3.2625	13.328	3.2625	12.2798
3.2655	12.259	3.2655	13.5193
3.2685	11.3464	3.2685	14.5736
3.2715	10.7589	3.2715	14.982
3.2745	10.4855	3.2745	14.4951
3.2775	10.5392	3.2775	13.4816
3.2805	10.9418	3.2805	12.5821
3.2835	11.6365	3.2835	11.8906
3.2865	12.5371	3.2865	11.0405
3.2895	13.4783	3.2895	9.9269
3.2925	14.058	3.2925	8.87722
3.2955	13.9447	3.2955	8.18148
3.2985	13.3762	3.2985	7.85224
3.3015	12.8246	3.3015	7.75269
3.3045	12.5602	3.3045	7.81426
3.3075	12.7007	3.3075	8.00891
3.3105	13.234	3.3105	8.20094
3.3135	14.0689	3.3135	8.20081
3.3165	15.1909	3.3165	7.9522
3.3195	16.617	3.3195	7.62209
3.3225	18.267	3.3225	7.40742
3.3255	19.9891	3.3255	7.41402
3.3285	21.3732	3.3285	7.70851
3.3315	21.5851	3.3315	8.26682
3.3345	20.39	3.3345	8.88801
3.3375	18.6091	3.3375	9.31875
3.3405	16.986	3.3405	9.55792
3.3435	15.6281	3.3435	9.90265
3.3465	14.5261	3.3465	10.677
3.3495	13.8043	3.3495	11.996
3.3525	13.3641	3.3525	13.7031
3.3555	12.9622	3.3555	15.4911
3.3585	12.6302	3.3585	17.1262
3.3615	12.5706	3.3615	18.3246
3.3645	12.8182	3.3645	18.5447
3.3675	13.1857	3.3675	17.443
3.3705	13.4378	3.3705	15.4951
3.3735	13.3957	3.3735	13.5494
3.3765	12.9725	3.3765	12.0811
3.3795	12.421	3.3795	11.1563
3.3825	12.1944	3.3825	10.7527
3.3855	12.4598	3.3855	10.8548
3.3885	12.9865	3.3885	11.3691
3.3915	13.3846	3.3915	12.2245
3.3945	13.4891	3.3945	13.5326
3.3975	13.5225	3.3975	15.4383
3.4005	13.8517	3.4005	17.8664
3.4035	14.6871	3.4035	20.5753
3.4065	15.8991	3.4065	23.1685
3.4095	17.0774	3.4095	24.8438
3.4125	17.777	3.4125	25.1193
3.4156	17.8102	3.4156	24.5617
3.4186	17.616	3.4186	23.8461
3.4216	17.9061	3.4216	22.9516
3.4246	19.0781	3.4246	21.6672
3.4276	21.0012	3.4276	20.3279
3.4306	22.8794	3.4306	19.2978
3.4336	23.7415	3.4336	18.5043
3.4366	23.4812	3.4366	17.8355
3.4396	22.5333	3.4396	17.3839
3.4426	21.1164	3.4426	17.2241
3.4456	19.5542	3.4456	17.2553
3.4486	18.3775	3.4486	17.3841
3.4516	17.8219	3.4516	17.6963
3.4546	17.6886	3.4546	18.3417
3.4576	17.7587	3.4576	19.3402
3.4606	18.0272	3.4606	20.3297
3.4636	18.4421	3.4636	20.6478
3.4666	18.7061	3.4666	20.1633
3.4696	18.5801	3.4696	19.5149
3.4726	18.0427	3.4726	19.184
3.4756	17.2609	3.4756	19.0974
3.4786	16.5907	3.4786	19.1853
3.4816	16.276	3.4816	19.6457
3.4846	16.2379	3.4846	20.4722
3.4876	16.1982	3.4876	21.169
3.4906	15.9033	3.4906	21.105
3.4936	15.2179	3.4936	20.0625
3.4966	14.3067	3.4966	18.4907
3.4996	13.5714	3.4996	17.1012
3.5026	13.2768	3.5026	16.1865
3.5056	13.4135	3.5056	15.4904
3.5086	13.8823	3.5086	14.6872
3.5116	14.74	3.5116	13.7973
3.5146	16.0957	3.5146	13.0864
3.5176	17.7486	3.5176	12.6992
3.5206	19.1293	3.5206	12.526
3.5236	19.8308	3.5236	12.3808
3.5266	20.1167	3.5266	12.2001
3.5296	20.3698	3.5296	12.0547
3.5326	20.3689	3.5326	12.0342
3.5356	19.7631	3.5356	12.2198
3.5386	18.7225	3.5386	12.7043
3.5416	17.6855	3.5416	13.6072
3.5446	17.0817	3.5446	15.0192
3.5476	17.1562	3.5476	16.836
3.5506	17.881	3.5506	18.8254
3.5536	19.0637	3.5536	20.8508
3.5566	20.484	3.5566	22.7421
3.5596	21.9345	3.5596	24.2855
3.5626	23.2677	3.5626	25.3153
3.5656	24.4978	3.5656	25.5206
3.5686	25.727	3.5686	24.7843
3.5716	27.1248	3.5716	23.6407
3.5746	28.9483	3.5746	22.6954
3.5776	31.1672	3.5776	22.0585
3.5806	33.1111	3.5806	21.694
3.5836	34.1926	3.5836	21.4991
3.5866	34.7395	3.5866	21.1646
3.5896	35.107	3.5896	20.4493
3.5926	35.0362	3.5926	19.5924
3.5956	34.2705	3.5956	19.0799
3.5986	32.5628	3.5986	19.1489
3.6016	29.7768	3.6016	19.8767
3.6046	26.532	3.6046	21.4683
3.6076	23.8074	3.6076	24.0606
3.6106	22.0482	3.6106	27.2755
3.6136	21.197	3.6136	30.16
3.6166	21.2072	3.6166	31.8155
3.6196	21.9198	3.6196	32.2744
3.6226	22.7548	3.6226	32.3538
3.6256	23.1821	3.6256	32.6026
3.6286	23.4563	3.6286	33.0476
3.6316	24.0918	3.6316	33.4846
3.6347	24.8675	3.6347	33.4669
3.6377	25.0615	3.6377	32.4852
3.6407	24.3292	3.6407	30.729
3.6437	22.7598	3.6437	28.742
3.6467	20.7162	3.6467	26.6517
3.6497	18.759	3.6497	24.3674
3.6527	17.3376	3.6527	22.0845
3.6557	16.6252	3.6557	20.2618
3.6587	16.5998	3.6587	19.1963
3.6617	17.137	3.6617	18.8092
3.6647	17.9671	3.6647	18.8192
3.6677	18.8606	3.6677	19.0609
3.6707	19.8639	3.6707	19.6009
3.6737	21.0985	3.6737	20.5182
3.6767	22.5121	3.6767	21.5852
3.6797	23.9277	3.6797	22.413
3.6827	25.1105	3.6827	22.7965
3.6857	25.9366	3.6857	22.7472
3.6887	26.5909	3.6887	22.3231
3.6917	27.3935	3.6917	21.6658
3.6947	28.4678	3.6947	21.2342
3.6977	29.4905	3.6977	21.3448
3.7007	29.6612	3.7007	21.7691
3.7037	28.4188	3.7037	22.18
3.7067	26.301	3.7067	22.5469
3.7097	24.3744	3.7097	22.9931
3.7127	23.2118	3.7127	23.5077
3.7157	22.7584	3.7157	23.8427
3.7187	22.8529	3.7187	23.9187
3.7217	23.3768	3.7217	24.1072
3.7247	23.998	3.7247	24.8814
3.7277	24.5086	3.7277	26.3453
3.7307	25.1855	3.7307	28.1404
3.7337	26.3856	3.7337	29.9014
3.7367	28.0601	3.7367	31.6788
3.7397	29.5327	3.7397	33.503
3.7427	30.1143	3.7427	34.947
3.7457	29.9777	3.7457	35.6159
3.7487	29.7597	3.7487	35.8388
3.7517	29.7778	3.7517	36.2772
3.7547	30.239	3.7547	37.2473
3.7577	31.2495	3.7577	38.4606
3.7607	32.4371	3.7607	39.421
3.7637	32.9928	3.7637	40.041
3.7667	32.4256	3.7667	40.2789
3.7697	31.0997	3.7697	40.19
3.7727	29.7864	3.7727	40.1547
3.7757	29.036	3.7757	40.3576
3.7787	29.0047	3.7787	41.018
3.7817	29.7905	3.7817	42.5502
3.7847	31.5657	3.7847	44.9649
3.7877	34.1113	3.7877	47.4923
3.7907	36.8981	3.7907	48.8989
3.7937	39.6349	3.7937	48.8146
3.7967	42.0306	3.7967	47.883
3.7997	43.5068	3.7997	46.5839
3.8027	43.8584	3.8027	45.1244
3.8057	43.585	3.8057	43.6255
3.8087	43.5018	3.8087	42.0817
3.8117	43.8756	3.8117	40.3775
3.8147	44.0844	3.8147	38.477
3.8177	43.2534	3.8177	36.3922
3.8207	40.9757	3.8207	34.2475
3.8237	37.8025	3.8237	32.3442
3.8267	34.8575	3.8267	31.1589
3.8297	32.9427	3.8297	31.1477
3.8327	32.1641	3.8327	32.2764
3.8357	32.3026	3.8357	34.0194
3.8387	33.1252	3.8387	35.8091
3.8417	34.0697	3.8417	37.2744
3.8447	34.5138	3.8447	38.3896
3.8477	34.797	3.8477	39.4673
3.8507	35.8658	3.8507	41.0696
3.8538	38.0468	3.8538	43.546
3.8568	40.779	3.8568	46.5514
3.8598	42.9774	3.8598	49.3931
3.8628	43.762	3.8628	51.7302
3.8658	43.2006	3.8658	53.3965
3.8688	42.2203	3.8688	54.0468
3.8718	41.8516	3.8718	53.5674
3.8748	42.3254	3.8748	52.0536
3.8778	42.8455	3.8778	49.7928
3.8808	42.5185	3.8808	47.3693
3.8838	41.1522	3.8838	45.4271
3.8868	39.2193	3.8868	44.2041
3.8898	37.3797	3.8898	43.5349
3.8928	35.8174	3.8928	43.3649
3.8958	34.1655	3.8958	43.7849
3.8988	32.1914	3.8988	44.607
3.9018	30.192	3.9018	45.1553
3.9048	28.6794	3.9048	44.6787
3.9078	27.9033	3.9078	43.1059
3.9108	27.8128	3.9108	41.3499
3.9138	28.3076	3.9138	40.5684
3.9168	29.1942	3.9168	41.0299
3.9198	30.1867	3.9198	41.9588
3.9228	31.2254	3.9228	42.449
3.9258	32.5824	3.9258	42.4047
3.9288	34.6017	3.9288	42.3174
3.9318	37.2588	3.9318	42.1856
3.9348	40.198	3.9348	41.4535
3.9378	43.4303	3.9378	39.8663
3.9408	47.0834	3.9408	37.82
3.9438	50.512	3.9438	36.0936
3.9468	52.8028	3.9468	35.2882
3.9498	54.1284	3.9498	35.5521
3.9528	54.9971	3.9528	36.6272
3.9558	54.9738	3.9558	37.9623
3.9588	53.5763	3.9588	39.199
3.9618	51.3184	3.9618	40.5019
3.9648	49.1343	3.9648	42.0179
3.9678	47.5505	3.9678	43.6638
3.9708	46.6842	3.9708	45.4722
3.9738	46.5355	3.9738	47.6892
3.9768	46.9266	3.9768	50.4004
3.9798	47.5707	3.9798	53.3466
3.9828	48.3506	3.9828	56.0923
3.9858	49.0668	3.9858	57.9723
3.9888	49.1513	3.9888	58.502
3.9918	48.0535	3.9918	57.7363
3.9948	45.84	3.9948	56.2539
3.9978	43.3067	3.9978	54.9367
4.0008	41.2947	4.0008	54.283
4.0038	40.1122	4.0038	54.0057
4.0068	39.6109	4.0068	53.2553
4.0098	39.5518	4.0098	51.509
4.0128	39.7257	4.0128	49.0588
4.0158	40.0409	4.0158	46.4862
4.0188	40.7195	4.0188	44.2855
4.0218	41.9138	4.0218	42.753
4.0248	43.4272	4.0248	41.7644
4.0278	45.2059	4.0278	40.9202
4.0308	47.1448	4.0308	39.9492
4.0338	48.6822	4.0338	38.8522
4.0368	49.5161	4.0368	37.9883
4.0398	50.016	4.0398	37.8881
4.0428	50.61	4.0428	38.8509
4.0458	51.3564	4.0458	40.6818
4.0488	52.1469	4.0488	42.6486
4.0518	52.8069	4.0518	43.9224
4.0548	53.1381	4.0548	44.2232
4.0578	53.0924	4.0578	43.9011
4.0608	52.718	4.0608	43.3896
4.0638	52.2955	4.0638	42.9126
4.0668	52.0927	4.0668	42.5799
4.0698	52.1476	4.0698	42.3763
4.0728	52.5835	4.0728	42.3487
4.0759	53.6063	4.0759	42.5566
4.0789	55.1468	4.0789	42.765
4.0819	56.677	4.0819	42.7338
4.0849	57.6972	4.0849	42.6909
4.0879	58.0528	4.0879	42.8591
4.0909	57.56	4.0909	43.1551
4.0939	56.2143	4.0939	43.4844
4.0969	54.3649	4.0969	43.8053
4.0999	52.5583	4.0999	44.1116
4.1029	51.3944	4.1029	44.4871
4.1059	51.18	4.1059	44.8767
4.1089	51.6437	4.1089	45.0089
4.1119	52.0719	4.1119	44.6226
4.1149	51.9546	4.1149	43.7095
4.1179	51.4762	4.1179	42.4599
4.1209	50.9801	4.1209	41.2763
4.1239	50.4308	4.1239	40.6155
4.1269	49.6228	4.1269	40.7296
4.1299	48.5462	4.1299	41.5433
4.1329	47.4096	4.1329	42.8203
4.1359	46.5999	4.1359	44.0433
4.1389	46.3426	4.1389	44.4386
4.1419	46.5106	4.1419	44.0994
4.1449	46.8151	4.1449	44.0568
4.1479	46.8188	4.1479	45.0491
4.1509	46.498	4.1509	47.2491
4.1539	46.4573	4.1539	50.6754
4.1569	47.1721	4.1569	54.8656
4.1599	48.4173	4.1599	58.6369
4.1629	49.643	4.1629	60.8664
4.1659	50.5844	4.1659	61.6105
4.1689	51.3983	4.1689	61.8634
4.1719	52.0485	4.1719	62.5196
4.1749	52.1222	4.1749	63.886
4.1779	51.4422	4.1779	65.8555
4.1809	50.1887	4.1809	68.0559
4.1839	48.5959	4.1839	69.6443
4.1869	46.8252	4.1869	69.9875
4.1899	45.1868	4.1899	69.1243
4.1929	44.1402	4.1929	67.4221
4.1959	44.0072	4.1959	65.5457
4.1989	44.6902	4.1989	64.0339
4.2019	45.7833	4.2019	62.9073
4.2049	47.0134	4.2049	61.7082
4.2079	48.2512	4.2079	59.9522
4.2109	49.4089	4.2109	57.6099
4.2139	50.3107	4.2139	55.0967
4.2169	50.6902	4.2169	52.8928
4.2199	50.6276	4.2199	51.1155
4.2229	50.4747	4.2229	49.6409
4.2259	50.5415	4.2259	48.6466
4.2289	50.6425	4.2289	48.5181
4.2319	50.1188	4.2319	49.6226
4.2349	48.7405	4.2349	52.3093
4.2379	47.0112	4.2379	56.4303
4.2409	45.6955	4.2409	60.7658
4.2439	45.1371	4.2439	63.8395
4.2469	45.0179	4.2469	65.1936
4.2499	44.8698	4.2499	65.041
4.2529	44.4993	4.2529	63.7611
4.2559	44.1888	4.2559	61.9631
4.2589	44.4445	4.2589	60.2071
4.2619	45.4016	4.2619	58.7014
4.2649	46.6814	4.2649	57.4282
4.2679	47.8889	4.2679	56.5038
4.2709	48.9242	4.2709	56.057
4.2739	49.6481	4.2739	55.7816
4.2769	49.8046	4.2769	55.1862
4.2799	49.4786	4.2799	54.5129
4.2829	49.1126	4.2829	54.6251
4.2859	49.2236	4.2859	56.1496
4.2889	49.999	4.2889	59.1664
4.2919	50.8205	4.2919	62.7576
4.295	50.9297	4.295	65.3814
4.298	50.3313	4.298	66.5851
4.301	49.55	4.301	67.0367
4.304	48.9629	4.304	67.0887
4.307	48.5308	4.307	66.5455
4.31	48.0085	4.31	65.3252
4.313	47.4953	4.313	63.7473
4.316	47.6009	4.316	62.2929
4.319	48.5716	4.319	61.1979
4.322	49.8865	4.322	60.5808
4.325	50.9649	4.325	60.4354
4.328	51.504	4.328	60.5622
4.331	51.503	4.331	60.7577
4.334	51.1825	4.334	60.7291
4.337	50.7787	4.337	60.3184
4.34	50.5619	4.34	59.9192
4.343	50.6373	4.343	60.0146
4.346	50.8811	4.346	60.6037
4.349	51.036	4.349	61.3468
4.352	51.0692	4.352	61.9837
4.355	51.4256	4.355	62.4213
4.358	52.3971	4.358	62.6693
4.361	53.5995	4.361	62.9451
4.364	54.221	4.364	63.3764
4.367	53.855	4.367	63.5935
4.37	53.046	4.37	63.1173
4.373	52.6721	4.373	62.0518
4.376	53.137	4.376	60.9092
4.379	54.4197	4.379	60.107
4.382	56.413	4.382	59.775
4.385	58.7304	4.385	59.7824
4.388	60.5048	4.388	59.6686
4.391	61.148	4.391	59.1258
4.394	60.8596	4.394	58.4034
4.397	60.1521	4.397	57.8729
4.4	59.4976	4.4	57.8109
4.403	59.1743	4.403	58.1643
4.406	59.1557	4.406	58.4038
4.409	59.3335	4.409	58.1089
4.412	59.5154	4.412	57.3559
4.415	59.3869	4.415	56.4058
4.418	58.9106	4.418	55.6427
4.421	58.3796	4.421	55.3429
4.424	57.919	4.424	55.1951
4.427	57.4615	4.427	54.8257
4.43	56.9324	4.43	54.4327
4.433	56.1874	4.433	54.3572
4.436	55.2297	4.436	54.6627
4.439	54.3572	4.439	55.1903
4.442	53.7392	4.442	55.6472
4.445	53.1984	4.445	55.828
4.448	52.6634	4.448	55.9365
4.451	52.4944	4.451	56.3604
4.454	52.9674	4.454	57.2317
4.457	53.708	4.457	58.4825
4.46	53.9572	4.46	59.8718
4.463	53.3974	4.463	61.008
4.466	52.6039	4.466	61.712
4.469	52.6837	4.469	62.3202
4.472	54.2622	4.472	63.2429
4.475	56.9467	4.475	64.2175
4.478	59.6475	4.478	64.6189
4.481	61.5323	4.481	64.2995
4.484	62.6573	4.484	63.5059
4.487	63.2836	4.487	62.4407
4.49	63.2734	4.49	61.3002
4.493	62.55	4.493	60.2364
4.496	61.5478	4.496	59.3387
4.499	60.9346	4.499	58.8847
4.502	60.877	4.502	59.035
4.505	60.8968	4.505	59.3211
4.508	60.3924	4.508	59.1491
4.511	59.1564	4.511	58.563
4.5141	57.374	4.5141	58.0703
4.5171	55.3327	4.5171	57.9697
4.5201	53.3324	4.5201	58.1272
4.5231	51.6763	4.5231	58.2533
4.5261	50.5002	4.5261	58.1409
4.5291	49.7782	4.5291	57.9035
4.5321	49.5081	4.5321	57.6708
4.5351	49.7336	4.5351	57.2565
4.5381	50.2825	4.5381	56.6775
4.5411	50.8902	4.5411	56.2456
4.5441	51.6993	4.5441	55.9783
4.5471	53.2358	4.5471	55.7926
4.5501	55.7415	4.5501	55.811
4.5531	58.5981	4.5531	56.177
4.5561	60.7371	4.5561	56.7075
4.5591	61.8923	4.5591	56.9852
4.5621	62.7375	4.5621	57.1045
4.5651	63.5969	4.5651	57.6128
4.5681	63.9793	4.5681	58.5196
4.5711	63.4138	4.5711	59.1151
4.5741	62.1019	4.5741	58.9051
4.5771	60.5754	4.5771	58.2482
4.5801	59.2832	4.5801	57.8694
4.5831	58.5026	4.5831	58.0172
4.5861	58.2023	4.5861	58.4729
4.5891	58.4133	4.5891	59.1028
4.5921	59.2153	4.5921	59.8876
4.5951	60.2615	4.5951	60.5473
4.5981	60.9041	4.5981	60.7024
4.6011	60.8771	4.6011	60.196
4.6041	60.5855	4.6041	59.0647
4.6071	60.5921	4.6071	57.5755
4.6101	60.7971	4.6101	56.0626
4.6131	60.6318	4.6131	54.6577
4.6161	60.0706	4.6161	53.3487
4.6191	59.5538	4.6191	52.0486
4.6221	59.1651	4.6221	50.6491
4.6251	58.5252	4.6251	49.2011
4.6281	57.3031	4.6281	47.9863
4.6311	55.59	4.6311	47.3092
4.6341	53.822	4.6341	47.3304
4.6371	52.6347	4.6371	48.1085
4.6401	52.4919	4.6401	49.6259
4.6431	53.2197	4.6431	51.6039
4.6461	54.2747	4.6461	53.4752
4.6491	55.1575	4.6491	54.5744
4.6521	55.4014	4.6521	54.5047
4.6551	54.8588	4.6551	53.6633
4.6581	54.0415	4.6581	52.9344
4.6611	53.4982	4.6611	52.881
4.6641	53.0532	4.6641	53.2106
4.6671	52.3428	4.6671	53.0805
4.6701	51.6296	4.6701	52.2383
4.6731	51.7521	4.6731	51.3843
4.6761	53.3108	4.6761	51.2891
4.6791	55.9798	4.6791	52.0057
4.6821	58.7904	4.6821	53.2157
4.6851	60.9305	4.6851	54.7452
4.6881	61.9927	4.6881	56.2477
4.6911	61.9516	4.6911	57.2044
4.6941	61.186	4.6941	57.5039
4.6971	60.108	4.6971	57.4176
4.7001	58.849	4.7001	57.2352
4.7031	57.6022	4.7031	57.2787
4.7061	56.6991	4.7061	57.7453
4.7091	56.1891	4.7091	58.5755
4.7121	56.1213	4.7121	59.7823
4.7151	56.8815	4.7151	61.4475
4.7181	58.4797	4.7181	63.6164
4.7211	60.2227	4.7211	65.9946
4.7241	61.6569	4.7241	67.6954
4.7271	63.1813	4.7271	67.9503
4.7301	65.1906	4.7301	66.953
4.7331	67.3624	4.7331	65.6179
4.7362	69.191	4.7362	64.6708
4.7392	70.6714	4.7392	64.1352
4.7422	72.03	4.7422	63.6808
4.7452	73.0834	4.7452	63.1728
4.7482	73.625	4.7482	62.7075
4.7512	73.681	4.7512	62.4239
4.7542	73.2909	4.7542	62.4208
4.7572	72.4735	4.7572	62.8484
4.7602	71.2906	4.7602	63.9087
4.7632	69.9914	4.7632	65.9312
4.7662	68.9865	4.7662	68.7763
4.7692	68.533	4.7692	71.244
4.7722	68.6562	4.7722	72.2716
4.7752	69.3661	4.7752	72.0935
4.7782	70.2459	4.7782	71.3947
4.7812	70.8519	4.7812	70.4745
4.7842	71.4094	4.7842	69.3843
4.7872	72.0162	4.7872	68.1831
4.7902	72.3217	4.7902	67.0062
4.7932	72.1946	4.7932	66.0132
4.7962	71.8474	4.7962	65.1746
4.7992	71.6772	4.7992	64.2435
4.8022	71.8555	4.8022	63.0773
4.8052	72.1359	4.8052	61.7421
4.8082	72.5545	4.8082	60.3734
4.8112	73.642	4.8112	59.096
4.8142	75.4928	4.8142	58.0335
4.8172	77.3573	4.8172	57.3773
4.8202	78.4506	4.8202	57.2885
4.8232	78.5339	4.8232	57.7775
4.8262	77.6063	4.8262	58.7623
4.8292	75.73	4.8292	59.9597
4.8322	73.2774	4.8322	60.9588
4.8352	70.813	4.8352	61.5442
4.8382	68.7098	4.8382	61.8799
4.8412	67.0316	4.8412	62.303
4.8442	65.7594	4.8442	62.9357
4.8472	64.9826	4.8472	63.575
4.8502	64.6858	4.8502	63.9042
4.8532	64.7808	4.8532	63.7676
4.8562	65.1791	4.8562	63.1209
4.8592	65.5637	4.8592	62.0897
4.8622	65.6865	4.8622	60.9807
4.8652	65.6402	4.8652	59.947
4.8682	65.5101	4.8682	58.9603
4.8712	65.3225	4.8712	58.1121
4.8742	65.1045	4.8742	57.5811
4.8772	64.8804	4.8772	57.4637
4.8802	64.7204	4.8802	57.7379
4.8832	64.5515	4.8832	58.2303
4.8862	64.2485	4.8862	58.6885
4.8892	63.9582	4.8892	58.94
4.8922	63.8796	4.8922	58.9786
4.8952	64.0382	4.8952	59.0107
4.8982	64.4366	4.8982	59.2581
4.9012	64.8849	4.9012	59.7666
4.9042	65	4.9042	60.4822
4.9072	64.7065	4.9072	61.2635
4.9102	64.1908	4.9102	61.9895
4.9132	63.5075	4.9132	62.7025
4.9162	62.6566	4.9162	63.4357
4.9192	61.6929	4.9192	64.0727
4.9222	60.7041	4.9222	64.3008
4.9252	59.9331	4.9252	63.9806
4.9282	59.4063	4.9282	63.3369
4.9312	58.7031	4.9312	62.6905
4.9342	57.5464	4.9342	62.2181
4.9372	56.0725	4.9372	61.773
4.9402	54.4967	4.9402	61.0635
4.9432	53.0312	4.9432	59.9333
4.9462	51.9438	4.9462	58.5623
4.9492	51.4637	4.9492	57.3188
4.9522	51.7173	4.9522	56.3891
4.9553	52.9021	4.9553	55.652
4.9583	55.3351	4.9583	54.9707
4.9613	59.0358	4.9613	54.3933
4.9643	63.3233	4.9643	54.1098
4.9673	66.9216	4.9673	54.2635
4.9703	69.0726	4.9703	54.7906
4.9733	70.2112	4.9733	55.4782
4.9763	70.7706	4.9763	56.0562
4.9793	70.6466	4.9793	56.2706
4.9823	69.7881	4.9823	56.0829
4.9853	68.4513	4.9853	55.8256
4.9883	66.9728	4.9883	55.9097
4.9913	65.4553	4.9913	56.4035
4.9943	63.8777	4.9943	56.9715
4.9973	62.3436	4.9973	57.3194
5.0003	60.9905	5.0003	57.3662
5.0033	60.1587	5.0033	57.0341
5.0063	60.2026	5.0063	56.4706
5.0093	60.8394	5.0093	56.0348
5.0123	61.4055	5.0123	55.8138
5.0153	61.748	5.0153	55.6933
5.0183	62.3561	5.0183	55.6818
5.0213	63.7852	5.0213	55.8031
5.0243	65.812	5.0243	55.8736
5.0273	67.3808	5.0273	55.7134
5.0303	67.7873	5.0303	55.5564
5.0333	67.4596	5.0333	55.759
5.0363	67.2554	5.0363	56.3746
5.0393	67.5569	5.0393	57.2145
5.0423	67.9871	5.0423	58.0978
5.0453	68.02	5.0453	58.8708
5.0483	67.5222	5.0483	59.3475
5.0513	66.7219	5.0513	59.4517
5.0543	66.0863	5.0543	59.4543
5.0573	66.0958	5.0573	59.8236
5.0603	66.8325	5.0603	60.6611
5.0633	67.6197	5.0633	61.5393
5.0663	67.6159	5.0663	62.243
5.0693	66.7296	5.0693	62.8397
5.0723	65.36	5.0723	63.1573
5.0753	63.8251	5.0753	63.0914
5.0783	62.4059	5.0783	63.0511
5.0813	61.3454	5.0813	63.405
5.0843	60.6322	5.0843	64.0113
5.0873	60.0915	5.0873	64.6075
5.0903	59.6462	5.0903	64.9098
5.0933	59.3265	5.0933	64.6737
5.0963	59.1105	5.0963	63.981
5.0993	58.8747	5.0993	63.0485
5.1023	58.666	5.1023	62.0207
5.1053	58.7803	5.1053	60.9526
5.1083	59.2369	5.1083	59.849
5.1113	59.8051	5.1113	58.7542
5.1143	60.6651	5.1143	57.7672
5.1173	61.923	5.1173	57.0313
5.1203	62.9476	5.1203	56.7828
5.1233	63.0934	5.1233	57.2086
5.1263	62.4287	5.1263	58.032
5.1293	61.4516	5.1293	58.6572
5.1323	60.3582	5.1323	58.7895
5.1353	59.2211	5.1353	58.5001
5.1383	58.3418	5.1383	58.0698
5.1413	57.9892	5.1413	57.8148
5.1443	58.4248	5.1443	57.9481
5.1473	59.7744	5.1473	58.5853
5.1503	61.5675	5.1503	59.7998
5.1533	63.0375	5.1533	61.3846
5.1563	63.9514	5.1563	62.7132
5.1593	64.8993	5.1593	63.2282
5.1623	66.5263	5.1623	62.9527
5.1653	68.5412	5.1653	62.2944
5.1683	70.1205	5.1683	61.6328
5.1713	71.1162	5.1713	61.2142
5.1744	71.9236	5.1744	61.1141
5.1774	72.6139	5.1774	61.1309
5.1804	72.9362	5.1804	60.8645
5.1834	72.7448	5.1834	60.1766
5.1864	72.1463	5.1864	59.3178
5.1894	71.307	5.1894	58.6223
5.1924	70.38	5.1924	58.2385
5.1954	69.6538	5.1954	58.0449
5.1984	69.3451	5.1984	57.8319
5.2014	69.2744	5.2014	57.4457
5.2044	69.071	5.2044	56.8208
5.2074	68.7249	5.2074	56.0231
5.2104	68.6728	5.2104	55.233
5.2134	69.0668	5.2134	54.6998
5.2164	69.4934	5.2164	54.5887
5.2194	69.5613	5.2194	54.8477
5.2224	69.0619	5.2224	55.2977
5.2254	67.8859	5.2254	55.8231
5.2284	66.2368	5.2284	56.2965
5.2314	64.5003	5.2314	56.4296
5.2344	62.8723	5.2344	56.0565
5.2374	61.3809	5.2374	55.2964
5.2404	60.2528	5.2404	54.3993
5.2434	59.8708	5.2434	53.5883
5.2464	60.3023	5.2464	52.9661
5.2494	61.1852	5.2494	52.5014
5.2524	62.1967	5.2524	52.1689
5.2554	63.1813	5.2554	51.9738
5.2584	63.9785	5.2584	51.8775
5.2614	64.6375	5.2614	51.7543
5.2644	65.3116	5.2644	51.4443
5.2674	65.8701	5.2674	50.9085
5.2704	66.0422	5.2704	50.2255
5.2734	65.655	5.2734	49.5868
5.2764	64.8259	5.2764	49.269
5.2794	63.925	5.2794	49.5966
5.2824	63.4421	5.2824	50.81
5.2854	63.9729	5.2854	52.758
5.2884	65.76	5.2884	54.7512
5.2914	68.1135	5.2914	56.2525
5.2944	69.9337	5.2944	57.4184
5.2974	70.8856	5.2974	58.4539
5.3004	71.2362	5.3004	59.2596
5.3034	71.2119	5.3034	59.8
5.3064	70.946	5.3064	60.1709
5.3094	70.3843	5.3094	60.356
5.3124	69.2856	5.3124	60.1436
5.3154	67.5922	5.3154	59.5018
5.3184	65.5018	5.3184	58.7276
5.3214	63.3128	5.3214	58.1203
5.3244	61.3539	5.3244	57.7583
5.3274	59.9908	5.3274	57.5638
5.3304	59.5804	5.3304	57.3494
5.3334	60.2051	5.3334	56.9604
5.3364	61.3752	5.3364	56.5246
5.3394	62.503	5.3394	56.3001
5.3424	63.478	5.3424	56.2855
5.3454	64.5438	5.3454	56.2229
5.3484	65.7781	5.3484	55.9819
5.3514	66.6452	5.3514	55.5645
5.3544	66.6727	5.3544	55.0377
5.3574	66.2578	5.3574	54.6043
5.3604	66.4481	5.3604	54.4709
5.3634	67.9887	5.3634	54.6727
5.3664	70.2387	5.3664	55.1576
5.3694	71.6457	5.3694	55.7166
5.3724	71.5599	5.3724	55.9551
5.3754	70.4546	5.3754	55.7287
5.3784	69.0513	5.3784	55.1718
5.3814	67.9399	5.3814	54.4598
5.3844	67.4642	5.3844	53.7599
5.3874	67.7339	5.3874	53.2803
5.3904	68.7019	5.3904	53.19
5.3934	70.186	5.3934	53.4205
5.3965	71.7556	5.3965	53.6914
5.3995	72.9271	5.3995	53.7536
5.4025	73.6149	5.4025	53.5226
5.4055	73.9321	5.4055	53.1047
5.4085	74.018	5.4085	52.6646
5.4115	74.1214	5.4115	52.3308
5.4145	74.3239	5.4145	52.189
5.4175	74.4376	5.4175	52.1331
5.4205	74.4443	5.4205	51.904
5.4235	74.4692	5.4235	51.4949
5.4265	74.3592	5.4265	51.1702
5.4295	73.8674	5.4295	51.157
5.4325	73.0132	5.4325	51.5098
5.4355	71.9915	5.4355	52.2697
5.4385	70.9726	5.4385	53.3315
5.4415	70.0872	5.4415	54.2865
5.4445	69.4074	5.4445	54.9907
5.4475	68.9203	5.4475	55.6153
5.4505	68.4861	5.4505	56.0832
5.4535	67.9153	5.4535	56.1718
5.4565	67.2039	5.4565	55.9671
5.4595	66.5221	5.4595	55.7408
5.4625	66.0009	5.4625	55.7049
5.4655	65.7299	5.4655	55.8967
5.4685	65.8299	5.4685	56.146
5.4715	66.2571	5.4715	56.2415
5.4745	66.6977	5.4745	56.1157
5.4775	66.8636	5.4775	55.8543
5.4805	66.7158	5.4805	55.5705
5.4835	66.2744	5.4835	55.2915
5.4865	65.5736	5.4865	54.9687
5.4895	64.7725	5.4895	54.536
5.4925	64.1837	5.4925	53.9747
5.4955	64.2114	5.4955	53.3478
5.4985	65.0763	5.4985	52.7271
5.5015	66.4071	5.5015	52.1397
5.5045	67.4793	5.5045	51.5758
5.5075	67.893	5.5075	51.0351
5.5105	67.6724	5.5105	50.5271
5.5135	67.0278	5.5135	50.0096
5.5165	66.1821	5.5165	49.4236
5.5195	65.2843	5.5195	48.8006
5.5225	64.4091	5.5225	48.2597
5.5255	63.5757	5.5255	47.9425
5.5285	62.7597	5.5285	47.8818
5.5315	61.9685	5.5315	47.9694
5.5345	61.26	5.5345	48.1645
5.5375	60.693	5.5375	48.5594
5.5405	60.3114	5.5405	49.3787
5.5435	60.1893	5.5435	50.9603
5.5465	60.3466	5.5465	53.2315
5.5495	60.5465	5.5495	55.3796
5.5525	60.5124	5.5525	56.6253
5.5555	60.3011	5.5555	56.9065
5.5585	60.1923	5.5585	56.5681
5.5615	60.3717	5.5615	55.943
5.5645	60.6616	5.5645	55.2276
5.5675	60.6457	5.5675	54.523
5.5705	60.1736	5.5705	53.8787
5.5735	59.4161	5.5735	53.3137
5.5765	58.6016	5.5765	52.8168
5.5795	57.9127	5.5795	52.3772
5.5825	57.431	5.5825	52.005
5.5855	57.0386	5.5855	51.6809
5.5885	56.5584	5.5885	51.3541
5.5915	56.0829	5.5915	51.0017
5.5945	55.9243	5.5945	50.6407
5.5975	56.2812	5.5975	50.2933
5.6005	57.2482	5.6005	49.9962
5.6035	59.132	5.6035	49.7679
5.6065	61.895	5.6065	49.5788
5.6095	64.48	5.6095	49.416
5.6125	65.8228	5.6125	49.3022
5.6156	65.898	5.6156	49.2153
5.6186	65.2332	5.6186	49.0547
5.6216	64.2839	5.6216	48.7747
5.6246	63.3291	5.6246	48.426
5.6276	62.564	5.6276	48.109
5.6306	62.1537	5.6306	47.9378
5.6336	62.2026	5.6336	47.9915
5.6366	62.6072	5.6366	48.2257
5.6396	62.9922	5.6396	48.4833
5.6426	63.0586	5.6426	48.6149
5.6456	62.8357	5.6456	48.5953
5.6486	62.5336	5.6486	48.5159
5.6516	62.3237	5.6516	48.437
5.6546	62.2931	5.6546	48.3242
5.6576	62.37	5.6576	48.1024
5.6606	62.3416	5.6606	47.7521
5.6636	62.1069	5.6636	47.3196
5.6666	61.6966	5.6666	46.8492
5.6696	61.1827	5.6696	46.3666
5.6726	60.635	5.6726	45.8822
5.6756	60.1207	5.6756	45.4092
5.6786	59.724	5.6786	44.9883
5.6816	59.5135	5.6816	44.669
5.6846	59.4594	5.6846	44.4914
5.6876	59.4862	5.6876	44.5672
5.6906	59.6268	5.6906	45.1191
5.6936	59.8617	5.6936	46.3229
5.6966	59.9922	5.6966	48.0886
5.6996	59.8785	5.6996	49.8407
5.7026	59.5353	5.7026	50.9161
5.7056	59.0394	5.7056	51.1986
5.7086	58.481	5.7086	50.966
5.7116	57.9526	5.7116	50.5059
5.7146	57.5715	5.7146	49.9915
5.7176	57.4861	5.7176	49.5209
5.7206	57.7644	5.7206	49.1647
5.7236	58.2503	5.7236	48.99
5.7266	58.7283	5.7266	49.0229
5.7296	59.1094	5.7296	49.149
5.7326	59.3306	5.7326	49.1798
5.7356	59.3038	5.7356	49.0596
5.7386	59.0252	5.7386	48.8552
5.7416	58.5816	5.7416	48.6433
5.7446	58.0684	5.7446	48.4517
5.7476	57.5561	5.7476	48.2517
5.7506	57.0986	5.7506	48.0208
5.7536	56.7278	5.7536	47.7686
5.7566	56.4498	5.7566	47.515
5.7596	56.3224	5.7596	47.2811
5.7626	56.5409	5.7626	47.0817
5.7656	57.2915	5.7656	46.9203
5.7686	58.4048	5.7686	46.7723
5.7716	59.3571	5.7716	46.6041
5.7746	59.7938	5.7746	46.4092
5.7776	59.769	5.7776	46.1974
5.7806	59.4943	5.7806	45.9787
5.7836	59.1267	5.7836	45.757
5.7866	58.7419	5.7866	45.5387
5.7896	58.37	5.7896	45.3305
5.7926	58.0211	5.7926	45.1529
5.7956	57.6971	5.7956	45.0509
5.7986	57.3961	5.7986	45.0838
5.8016	57.1148	5.8016	45.2625
5.8046	56.8511	5.8046	45.4704
5.8076	56.6033	5.8076	45.5806
5.8106	56.3683	5.8106	45.6119
5.8136	56.1445	5.8136	45.643
5.8166	55.9304	5.8166	45.6768
5.8196	55.7245	5.8196	45.6519
5.8226	55.5259	5.8226	45.5533
5.8256	55.3347	5.8256	45.4078
5.8286	55.1477	5.8286	45.245
5.8316	54.9665	5.8316	45.081
5.8346	54.7887	5.8346	44.9207
5.8377	54.6161	5.8377	44.7681
5.8407	54.4443	5.8407	44.6203
5.8437	54.2759	5.8437	44.4784
5.8467	54.1084	5.8467	44.3433
5.8497	53.9418	5.8497	44.2173
5.8527	53.7761	5.8527	44.1039
5.8557	53.6095	5.8557	44.0117
5.8587	53.4421	5.8587	43.944
5.8617	53.273	5.8617	43.8866
5.8647	53.1012	5.8647	43.8155
5.8677	52.9258	5.8677	43.7255
5.8707	52.7442	5.8707	43.6253
5.8737	52.5572	5.8737	43.5203
5.8767	52.3641	5.8767	43.4171
5.8797	52.1668	5.8797	43.3146
5.8827	51.9716	5.8827	43.2138
5.8857	51.799	5.8857	43.1149
5.8887	51.695	5.8887	43.0189
5.8917	51.7475	5.8917	42.9247
5.8947	52.0542	5.8947	42.8323
5.8977	52.5639	5.8977	42.7418
5.9007	53.0104	5.9007	42.6521
5.9037	53.2038	5.9037	42.5642
5.9067	53.1817	5.9067	42.477
5.9097	53.0497	5.9097	42.3907
5.9127	52.8769	5.9127	42.3062
5.9157	52.6957	5.9157	42.2226
5.9187	52.5183	5.9187	42.1397
5.9217	52.3497	5.9217	42.0588
5.9247	52.19	5.9247	41.9776
5.9277	52.0401	5.9277	41.8971
5.9307	51.8961	5.9307	41.8175
5.9337	51.76	5.9337	41.7399
5.9367	51.629	5.9367	41.662
5.9397	51.5032	5.9397	41.5837
5.9427	51.3825	5.9427	41.5075
5.9457	51.2652	5.9457	41.4321
5.9487	51.1512	5.9487	41.3564
5.9517	51.0396	5.9517	41.2816
5.9547	50.9314	5.9547	41.2077
5.9577	50.8256	5.9577	41.1335
5.9607	50.7213	5.9607	41.0601
5.9637	50.6195	5.9637	40.9876
5.9667	50.5202	5.9667	40.9161
5.9697	50.4215	5.9697	40.8443
5.9727	50.3243	5.9727	40.7733
5.9757	50.2297	5.9757	40.7021
5.9787	50.1357	5.9787	40.6318
5.9817	50.0422	5.9817	40.5612
5.9847	49.9504	5.9847	40.4916
5.9877	49.8602	5.9877	40.4229
5.9907	49.7706	5.9907	40.3539
5.9937	49.6826	5.9937	40.2859
5.9967	49.5953	5.9967	40.2175
[truncated: 1 more rows]
