# Supplementary material for: Unconventional excitonic states with phonon sidebands in layered silicon diphosphide
Source: Nat Mater. 2022 Jun 16;21(7):773–8. doi: 10.1038/s41563-022-01285-3 (PMC9242852; doi:10.1038/s41563-022-01285-3)
Supplement: Source Data Fig. 4 — Statistical Source Data [file 41563_2022_1285_MOESM5_ESM.xlsx]

## Sheet: Fig_4_a
Energy (eV) T (K)	5.5	10	20	40	60	80	100	120	140	160	180	200	220	240	260	300
2.1297	0.05273	0.05234	0.05057	0.04679	0.04253	0.05062	0.04483	0.0562	0.05029	0.04713	0.05184	0.04179	0.04199	0.03999	0.04249	0.04787
2.12843	0.05767	0.05462	0.05664	0.04614	0.04351	0.05588	0.04993	0.0535	0.04822	0.04981	0.05137	0.04465	0.03926	0.03629	0.04389	0.04144
2.12716	0.05559	0.05729	0.05651	0.04711	0.0442	0.05364	0.0515	0.0562	0.049	0.05084	0.04809	0.04265	0.04104	0.04311	0.04668	0.048
2.12589	0.05858	0.05589	0.05479	0.04722	0.04185	0.05614	0.0511	0.0579	0.05068	0.04687	0.05512	0.04866	0.03961	0.03906	0.04541	0.04465
2.12463	0.05897	0.05945	0.054	0.05046	0.04459	0.0539	0.05398	0.05519	0.05146	0.04777	0.05059	0.04523	0.0389	0.03629	0.04554	0.04401
2.12336	0.06118	0.06021	0.06324	0.04949	0.04332	0.05377	0.05346	0.05773	0.05068	0.0493	0.05294	0.0478	0.0395	0.03837	0.04236	0.04607
2.1221	0.06027	0.05996	0.05862	0.04971	0.04626	0.05128	0.0481	0.05756	0.04938	0.05161	0.05325	0.04394	0.03878	0.03929	0.04503	0.04633
2.12084	0.06533	0.06123	0.06271	0.05273	0.04694	0.0518	0.05176	0.06128	0.05107	0.0493	0.04528	0.05081	0.04235	0.03929	0.04198	0.04581
2.11958	0.06274	0.06441	0.06311	0.05317	0.04939	0.05851	0.05555	0.05807	0.0525	0.04789	0.05512	0.04337	0.03961	0.03767	0.04693	0.0471
2.11833	0.07014	0.06936	0.06562	0.06019	0.04724	0.05916	0.0545	0.06111	0.04874	0.05583	0.05887	0.0478	0.04235	0.03929	0.04338	0.04761
2.11707	0.06832	0.06949	0.06918	0.05879	0.05263	0.05575	0.06012	0.05874	0.05794	0.05161	0.04981	0.04136	0.03628	0.04103	0.04224	0.04015
2.11581	0.07183	0.07317	0.06932	0.05889	0.05361	0.06416	0.05607	0.06535	0.05755	0.05455	0.05809	0.04651	0.04176	0.0401	0.03869	0.04118
2.11456	0.07481	0.07152	0.07605	0.06311	0.05253	0.06127	0.06326	0.06518	0.05535	0.05289	0.06106	0.05167	0.03985	0.04207	0.04338	0.04723
2.11331	0.07339	0.07698	0.07579	0.05997	0.05596	0.06482	0.05895	0.06535	0.0547	0.05455	0.05778	0.04766	0.04069	0.0401	0.04274	0.04633
2.11206	0.07689	0.07901	0.07658	0.0644	0.05576	0.07008	0.06091	0.06619	0.0534	0.05186	0.05918	0.05195	0.04187	0.0416	0.04338	0.0444
2.11081	0.08053	0.0841	0.07975	0.06624	0.05998	0.06429	0.05803	0.075	0.05522	0.0557	0.06355	0.05038	0.03985	0.03975	0.04477	0.04131
2.10956	0.08079	0.08117	0.07829	0.07262	0.06017	0.07652	0.06274	0.06755	0.05211	0.05212	0.05497	0.05267	0.04164	0.03895	0.04338	0.04375
2.10832	0.08547	0.08664	0.08476	0.07305	0.05958	0.07586	0.06483	0.0689	0.06261	0.0598	0.06074	0.0541	0.04318	0.04033	0.04236	0.04916
2.10707	0.093	0.09604	0.09071	0.07899	0.06644	0.07915	0.0694	0.07364	0.06261	0.05238	0.06293	0.05253	0.04378	0.04449	0.04554	0.04144
2.10583	0.09066	0.09743	0.09401	0.07499	0.06635	0.08059	0.0681	0.07398	0.05988	0.05788	0.05996	0.05095	0.04306	0.04276	0.04731	0.04414
2.10459	0.09638	0.09527	0.09665	0.08061	0.06919	0.08033	0.07398	0.07533	0.06325	0.06032	0.06309	0.0541	0.04306	0.04114	0.04452	0.04826
2.10335	0.0991	0.10264	0.10074	0.08526	0.07115	0.08322	0.07659	0.07855	0.05936	0.06172	0.0634	0.05897	0.04663	0.0416	0.04566	0.048
2.10211	0.10872	0.10823	0.10734	0.09477	0.07311	0.08888	0.07986	0.08041	0.07155	0.06108	0.06387	0.05882	0.04818	0.04357	0.043	0.04555
2.10088	0.11261	0.11458	0.11368	0.09347	0.07928	0.09427	0.07764	0.08211	0.06999	0.0648	0.06996	0.05796	0.04723	0.04368	0.04503	0.04774
2.09964	0.12235	0.11903	0.12318	0.09985	0.07899	0.10373	0.08901	0.08397	0.07557	0.07082	0.07136	0.06169	0.05068	0.04727	0.05048	0.04761
2.09841	0.12443	0.12284	0.12939	0.10709	0.08281	0.09295	0.08888	0.08769	0.07194	0.0712	0.06777	0.05496	0.0439	0.04761	0.04528	0.04504
2.09718	0.13222	0.13694	0.12979	0.10893	0.08889	0.10479	0.08535	0.08668	0.07751	0.06454	0.07402	0.06068	0.04866	0.04623	0.04592	0.04504
2.09595	0.13976	0.14202	0.13705	0.11941	0.09339	0.10676	0.09071	0.09548	0.0757	0.06851	0.07527	0.05825	0.05234	0.04646	0.04972	0.048
2.09471	0.14703	0.15117	0.15038	0.12449	0.09565	0.11333	0.09502	0.10513	0.07362	0.07773	0.07402	0.06398	0.05246	0.04854	0.05023	0.04993
2.09349	0.15651	0.15892	0.15289	0.12989	0.10045	0.11846	0.10064	0.09717	0.08607	0.07248	0.07558	0.0677	0.05008	0.04611	0.0449	0.04929
2.09226	0.16288	0.16476	0.16134	0.13875	0.108	0.12161	0.10404	0.10411	0.08386	0.07607	0.08198	0.06254	0.05008	0.05143	0.05226	0.04645
2.09104	0.17911	0.1781	0.17454	0.1421	0.11427	0.12569	0.1094	0.10615	0.09203	0.07978	0.08073	0.06741	0.05246	0.05016	0.04896	0.04645
2.08981	0.18899	0.19881	0.1892	0.16598	0.12446	0.14554	0.11436	0.12341	0.09034	0.08708	0.08869	0.07228	0.05984	0.0542	0.05632	0.05057
2.08859	0.20509	0.2063	0.19844	0.1649	0.12681	0.14738	0.12547	0.11563	0.09553	0.08311	0.08994	0.07614	0.05817	0.05201	0.04756	0.048
2.08737	0.22055	0.21557	0.21455	0.17809	0.13632	0.15172	0.12364	0.12138	0.09397	0.08503	0.08932	0.07815	0.05805	0.05212	0.05315	0.04504
2.08615	0.24237	0.23082	0.23171	0.19397	0.14524	0.16027	0.13319	0.12748	0.10408	0.09015	0.09354	0.07085	0.0621	0.05293	0.05543	0.05315
2.08494	0.25354	0.25737	0.24109	0.21191	0.15641	0.17197	0.14155	0.13137	0.10823	0.09028	0.09635	0.08158	0.06055	0.05744	0.05365	0.05096
2.08372	0.27926	0.27337	0.26829	0.22347	0.162	0.18301	0.15135	0.14373	0.11666	0.09758	0.09822	0.07471	0.06376	0.05721	0.05479	0.05122
2.0825	0.3064	0.29726	0.28413	0.23914	0.1767	0.19761	0.15436	0.14559	0.12184	0.10283	0.10431	0.08144	0.06733	0.05536	0.05556	0.05263
2.08129	0.33303	0.31923	0.31436	0.26713	0.18904	0.20563	0.16442	0.1632	0.12041	0.10859	0.10478	0.08788	0.06936	0.05882	0.05758	0.05134
2.08008	0.35303	0.34845	0.33047	0.29133	0.20188	0.2122	0.17383	0.16184	0.13299	0.10859	0.1143	0.08917	0.06805	0.06113	0.05746	0.05932
2.07887	0.37602	0.37106	0.36071	0.31078	0.22266	0.22929	0.17697	0.17471	0.13558	0.1182	0.11399	0.08688	0.06781	0.06287	0.05822	0.05456
2.07766	0.41213	0.40104	0.39121	0.3364	0.23687	0.25467	0.18782	0.17623	0.14284	0.11948	0.11415	0.08745	0.07685	0.06449	0.05835	0.0507
2.07645	0.4498	0.43267	0.4192	0.36233	0.25608	0.26808	0.20507	0.18656	0.15023	0.12895	0.11977	0.10434	0.08078	0.06449	0.05835	0.0498
2.07525	0.48474	0.45935	0.45999	0.39442	0.27234	0.28201	0.21095	0.19841	0.16073	0.1319	0.13039	0.10462	0.07804	0.06113	0.06291	0.05726
2.07404	0.52981	0.49949	0.48495	0.42338	0.30027	0.30673	0.22598	0.20823	0.16384	0.14035	0.13632	0.10791	0.08434	0.06957	0.06545	0.05919
2.07284	0.56579	0.53989	0.52046	0.4598	0.32144	0.31975	0.24219	0.22516	0.17706	0.1424	0.14179	0.10791	0.07733	0.06922	0.06799	0.05714
2.07164	0.61125	0.58003	0.55691	0.49978	0.34163	0.34907	0.2499	0.226	0.18522	0.15085	0.14272	0.11192	0.08791	0.07234	0.069	0.05958
2.07044	0.64424	0.61382	0.60827	0.53609	0.37662	0.3705	0.27617	0.24564	0.20402	0.1643	0.1549	0.12323	0.08851	0.07766	0.07204	0.06473
2.06924	0.67918	0.66374	0.65118	0.58083	0.40435	0.39903	0.28689	0.2668	0.2057	0.17108	0.16474	0.12638	0.09124	0.0802	0.07204	0.06112
2.06804	0.73438	0.68801	0.67085	0.6072	0.43199	0.41691	0.31055	0.27357	0.21322	0.17403	0.16099	0.13525	0.09612	0.07477	0.07306	0.05958
2.06685	0.76218	0.73996	0.70042	0.64999	0.45786	0.44268	0.33603	0.29914	0.22644	0.18517	0.17552	0.13196	0.09588	0.08043	0.07319	0.06486
2.06565	0.80907	0.77884	0.75469	0.69451	0.49628	0.48869	0.37119	0.31133	0.23914	0.19298	0.18551	0.14599	0.10564	0.07997	0.07915	0.06447
2.06446	0.8479	0.80361	0.79205	0.73633	0.53224	0.50447	0.3742	0.33401	0.25418	0.20668	0.18442	0.14527	0.10766	0.08922	0.07915	0.06614
2.06327	0.88076	0.82838	0.8174	0.77675	0.56439	0.5263	0.39812	0.34942	0.26183	0.21078	0.18988	0.15486	0.1079	0.09268	0.07877	0.06473
2.06208	0.91376	0.87398	0.85081	0.80862	0.60084	0.56824	0.4172	0.36567	0.28645	0.22295	0.21252	0.15658	0.12122	0.09765	0.0846	0.06743
2.06089	0.93064	0.90765	0.88249	0.84871	0.64396	0.60426	0.44805	0.38531	0.30745	0.23665	0.22096	0.16846	0.11765	0.09661	0.08409	0.06975
2.0597	0.95519	0.93928	0.90811	0.87681	0.67493	0.63739	0.4836	0.40799	0.32404	0.2533	0.22939	0.17819	0.12384	0.09869	0.0879	0.06769
2.05851	0.97298	0.93864	0.92382	0.90361	0.71384	0.6671	0.50542	0.42797	0.34349	0.26124	0.24188	0.17819	0.13181	0.10447	0.09183	0.07386
2.05733	0.98311	0.95224	0.96739	0.93981	0.75725	0.70366	0.53653	0.45996	0.36306	0.27968	0.24984	0.19107	0.13514	0.11094	0.08929	0.07695
2.05615	0.99753	0.97637	0.97412	0.93786	0.79488	0.72548	0.5432	0.47486	0.36876	0.29773	0.26515	0.19908	0.14502	0.11198	0.09817	0.07425
2.05496	0.99078	0.9859	0.97703	0.97817	0.8184	0.7711	0.59221	0.50449	0.39922	0.31156	0.27998	0.20209	0.14478	0.11603	0.09868	0.07116
2.05378	1	0.98869	0.99313	0.98098	0.84055	0.79963	0.62123	0.54275	0.41879	0.31707	0.29872	0.21197	0.14787	0.121	0.10109	0.0812
2.0526	0.98623	1	0.99063	0.98141	0.86701	0.81988	0.64384	0.54664	0.43642	0.33948	0.3034	0.22556	0.15977	0.11915	0.10375	0.07888
2.05143	0.97	0.9779	1	0.98649	0.90857	0.84788	0.6786	0.58693	0.46636	0.36458	0.31777	0.23086	0.16488	0.12759	0.10375	0.08287
2.05025	0.96909	0.95744	0.99921	0.99352	0.92336	0.8772	0.70618	0.61063	0.48736	0.38187	0.33526	0.24503	0.17107	0.13175	0.10528	0.07772
2.04908	0.95025	0.95313	0.99115	1	0.93258	0.9081	0.73062	0.62604	0.51419	0.39595	0.35337	0.25132	0.17951	0.14134	0.11492	0.08184
2.0479	0.93272	0.93902	0.99287	0.99795	0.96296	0.93176	0.76905	0.65177	0.54712	0.42451	0.36961	0.26864	0.18594	0.13903	0.11859	0.08815
2.04673	0.91168	0.9436	0.98376	0.97601	0.97099	0.92887	0.79493	0.68427	0.5676	0.44397	0.38991	0.28539	0.19367	0.15081	0.12126	0.08828
2.04556	0.88791	0.91476	0.96316	0.96466	0.98314	0.94675	0.81885	0.71881	0.60415	0.46229	0.39834	0.29712	0.20378	0.15463	0.12963	0.0857
2.04439	0.8679	0.8952	0.9489	0.95343	0.99392	0.95569	0.82852	0.75047	0.61348	0.48956	0.41646	0.30585	0.20676	0.15775	0.1295	0.08944
2.04322	0.8405	0.87818	0.92435	0.93387	1	0.97502	0.86342	0.76232	0.64524	0.50775	0.43582	0.32088	0.2202	0.16549	0.13001	0.09433
2.04205	0.82335	0.86382	0.92091	0.92317	0.99863	0.98028	0.88733	0.78145	0.6661	0.52529	0.46284	0.33376	0.22472	0.16907	0.13382	0.09381
2.04089	0.80478	0.83473	0.89715	0.89594	0.98706	0.97476	0.90851	0.81344	0.68801	0.55346	0.48517	0.34893	0.23674	0.17347	0.13813	0.09703
2.03972	0.7753	0.82114	0.892	0.88146	0.9803	0.98054	0.92197	0.8363	0.72327	0.57792	0.495	0.36325	0.23769	0.1841	0.14168	0.10591
2.03856	0.7675	0.79484	0.86797	0.87324	0.99196	0.98659	0.93674	0.8539	0.74854	0.60469	0.51452	0.3777	0.25613	0.18722	0.15538	0.09999
2.0374	0.73958	0.77515	0.83655	0.84753	0.97197	0.98251	0.94367	0.87303	0.76241	0.61224	0.54372	0.38343	0.26398	0.19773	0.14815	0.10217
2.03624	0.72217	0.75457	0.8174	0.83629	0.96893	1	0.96301	0.89724	0.78665	0.63773	0.55184	0.4069	0.28337	0.20005	0.16185	0.10385
2.03508	0.71074	0.75419	0.81753	0.80484	0.94992	0.96529	0.96628	0.90638	0.82618	0.65578	0.57964	0.42837	0.29158	0.21449	0.16565	0.11273
2.03392	0.69438	0.73501	0.79575	0.80787	0.94296	0.97975	0.9787	0.9355	0.83772	0.68523	0.6015	0.44411	0.29967	0.21472	0.16832	0.11311
2.03277	0.67918	0.71265	0.76644	0.76605	0.91082	0.93637	0.97138	0.93381	0.8442	0.71405	0.61977	0.46587	0.3055	0.23009	0.17288	0.11646
2.03161	0.66775	0.69715	0.76102	0.76767	0.91337	0.94675	0.99007	0.95785	0.8779	0.73006	0.64507	0.48218	0.32358	0.23356	0.17669	0.11942
2.03046	0.64268	0.68191	0.74241	0.74281	0.89083	0.93768	0.99974	0.95988	0.88879	0.76117	0.67255	0.48919	0.32786	0.23957	0.1829	0.11453
2.02931	0.63736	0.6795	0.72775	0.7346	0.88857	0.9244	1	0.98087	0.90901	0.78153	0.68098	0.5151	0.34142	0.25251	0.18645	0.12135
2.02816	0.61865	0.67022	0.71349	0.71731	0.86241	0.91533	0.98471	0.98561	0.91419	0.79613	0.71783	0.52755	0.36367	0.25783	0.20028	0.12173
2.027	0.61696	0.64621	0.70306	0.7198	0.84937	0.90179	0.99673	0.98443	0.94504	0.82661	0.73189	0.54201	0.37378	0.27308	0.19888	0.12405
2.02586	0.60904	0.63847	0.69805	0.69559	0.84281	0.89403	0.98183	0.98866	0.9361	0.83711	0.76234	0.56992	0.38306	0.28337	0.20928	0.13409
2.02471	0.59527	0.63402	0.68194	0.70499	0.82458	0.87694	0.99922	0.98798	0.94828	0.8576	0.77701	0.60126	0.39674	0.28845	0.22184	0.13718
2.02356	0.58943	0.62576	0.67045	0.67668	0.81135	0.87076	0.9851	0.98713	0.96604	0.88693	0.79169	0.60355	0.41363	0.30394	0.22045	0.14181
2.02242	0.57592	0.61573	0.66966	0.67679	0.80047	0.85735	0.95791	0.97799	0.97809	0.89218	0.80887	0.61471	0.4247	0.30348	0.22235	0.13628
2.02128	0.57423	0.60544	0.65712	0.67257	0.78832	0.8488	0.9604	0.99763	0.97719	0.9151	0.83292	0.64076	0.43552	0.32185	0.23186	0.14387
2.02014	0.57397	0.59794	0.6488	0.6568	0.77842	0.83027	0.95608	1	0.9943	0.92073	0.84494	0.66137	0.45182	0.32763	0.23884	0.15133
2.019	0.55072	0.58994	0.64193	0.64178	0.76372	0.82093	0.95648	0.97715	0.97926	0.94609	0.85384	0.68313	0.47371	0.34809	0.25241	0.1503
2.01786	0.55306	0.59172	0.63718	0.65442	0.76274	0.80791	0.94288	0.98002	0.98833	0.93904	0.89101	0.70187	0.4862	0.35202	0.2585	0.15764
2.01672	0.56475	0.57508	0.62358	0.63821	0.74628	0.80068	0.94576	0.95903	0.98963	0.94916	0.87274	0.70617	0.50738	0.3697	0.26319	0.15326
2.01559	0.5567	0.58575	0.6253	0.6408	0.74539	0.79095	0.91975	0.9702	1	0.98847	0.9124	0.73723	0.53283	0.38126	0.27511	0.16626
2.01445	0.54799	0.5747	0.6146	0.62514	0.72187	0.77413	0.91975	0.95988	0.9803	0.9571	0.91177	0.75497	0.52605	0.39247	0.28006	0.1633
2.01332	0.53695	0.58143	0.6076	0.62373	0.71756	0.77768	0.89949	0.95531	0.97498	0.96158	0.94644	0.75512	0.55484	0.40818	0.28526	0.17076
2.01218	0.53838	0.55501	0.60681	0.61379	0.71658	0.76164	0.89844	0.94667	0.98121	0.97797	0.95597	0.7763	0.56769	0.41731	0.29655	0.17295
2.01105	0.53059	0.56123	0.59559	0.60558	0.70208	0.74652	0.87675	0.93448	0.97939	0.97977	0.953	0.78431	0.5753	0.42563	0.30594	0.17694
2.00992	0.52396	0.54815	0.58912	0.60298	0.68973	0.73771	0.86864	0.93127	0.96358	0.9991	0.94457	0.80478	0.59315	0.44967	0.30797	0.18312
2.00879	0.5302	0.55475	0.58846	0.60763	0.70237	0.73416	0.86054	0.90571	0.98328	0.98182	0.96346	0.83827	0.60754	0.45684	0.3313	0.18723
2.00767	0.5315	0.54052	0.59691	0.60082	0.69061	0.7314	0.84721	0.91535	0.94893	0.98476	0.97642	0.84357	0.61575	0.46897	0.33168	0.1938
2.00654	0.52254	0.54992	0.58146	0.60255	0.68042	0.72495	0.85322	0.9035	0.96021	0.99014	0.97876	0.85673	0.62527	0.47521	0.34018	0.20731
2.00542	0.52059	0.53976	0.58608	0.60287	0.6765	0.71036	0.83505	0.89521	0.94128	0.99462	1	0.86088	0.6562	0.49671	0.35718	0.20036
2.00429	0.51916	0.54433	0.57024	0.6099	0.67728	0.70352	0.82695	0.88488	0.93623	0.99795	0.98673	0.86976	0.65846	0.50121	0.36327	0.21001
2.00317	0.52435	0.53659	0.57209	0.58526	0.67199	0.703	0.8178	0.88674	0.94763	0.99347	0.99344	0.89237	0.68011	0.5182	0.37735	0.22005
2.00205	0.51604	0.53976	0.56668	0.60017	0.67327	0.68775	0.81676	0.88014	0.92871	0.98719	0.98954	0.90139	0.69153	0.53461	0.38724	0.22378
2.00093	0.51669	0.53747	0.56694	0.60514	0.66121	0.68722	0.7965	0.8539	0.91886	0.98041	0.9911	0.90382	0.70592	0.54409	0.39333	0.22648
1.99981	0.51513	0.53328	0.58146	0.59066	0.66317	0.67618	0.80682	0.85729	0.90745	1	0.99735	0.90225	0.72068	0.56246	0.39777	0.23498
1.99869	0.50604	0.52922	0.56113	0.58742	0.6569	0.67171	0.79336	0.85204	0.90888	0.98079	0.99485	0.92329	0.71437	0.56535	0.41692	0.23948
1.99758	0.50942	0.52553	0.55704	0.59034	0.65729	0.67775	0.79035	0.83934	0.90655	0.97157	0.98407	0.91413	0.74863	0.58685	0.42757	0.25158
1.99646	0.50123	0.52553	0.55889	0.57759	0.64769	0.66684	0.77114	0.83393	0.88827	0.96671	0.98657	0.91441	0.74958	0.60072	0.4329	0.24591
1.99535	0.50656	0.52134	0.55955	0.58839	0.65151	0.65711	0.78212	0.83037	0.87881	0.9854	0.99344	0.91756	0.75149	0.60002	0.44635	0.2584
1.99424	0.50643	0.52693	0.55347	0.59239	0.63995	0.6654	0.7714	0.81615	0.86675	0.9717	0.97033	0.92772	0.77445	0.62013	0.45599	0.2656
1.99313	0.50422	0.51817	0.55057	0.57499	0.64151	0.65961	0.75886	0.80362	0.88918	0.96312	0.98095	0.95019	0.78813	0.63342	0.4655	0.26933
1.99202	0.49812	0.51169	0.55228	0.58386	0.65759	0.65751	0.75297	0.7977	0.85677	0.94916	0.98579	0.93746	0.77718	0.64105	0.48313	0.28619
1.99091	0.50266	0.52312	0.55242	0.57953	0.64592	0.65093	0.74827	0.80058	0.84601	0.95287	0.9847	0.95019	0.80288	0.65838	0.48491	0.29494
1.98981	0.49149	0.51728	0.54515	0.57618	0.63789	0.64567	0.74997	0.80328	0.86196	0.95313	0.96518	0.96164	0.8005	0.67214	0.51585	0.29533
1.9887	0.49734	0.51029	0.54727	0.57662	0.63622	0.64199	0.74369	0.77552	0.85638	0.93687	0.97361	0.95864	0.81977	0.68312	0.51788	0.30704
1.9876	0.48448	0.50724	0.54027	0.58677	0.62603	0.62608	0.74369	0.79973	0.84757	0.94775	0.97345	0.9469	0.80847	0.6986	0.52778	0.3154
1.98649	0.49149	0.50229	0.54397	0.58213	0.63328	0.64515	0.74827	0.7933	0.8407	0.94045	0.9633	0.95792	0.83238	0.70438	0.52968	0.31991
1.98539	0.48682	0.5047	0.53327	0.56289	0.63671	0.6345	0.7484	0.76536	0.84925	0.9352	0.9669	0.96121	0.82501	0.71975	0.5468	0.32261
1.98429	0.48487	0.49543	0.53987	0.57002	0.6276	0.6299	0.72631	0.77874	0.82657	0.93175	0.96424	0.97009	0.84749	0.7283	0.55758	0.33754
1.98319	0.48019	0.49505	0.53288	0.58612	0.64112	0.63292	0.73102	0.76943	0.8394	0.93162	0.96268	0.97424	0.8582	0.73616	0.5652	0.34732
1.98209	0.48006	0.48387	0.53274	0.56797	0.62975	0.63134	0.72723	0.75978	0.82735	0.92573	0.97814	0.9824	0.84416	0.74263	0.59272	0.35491
1.981	0.47565	0.48971	0.52139	0.56386	0.62279	0.61885	0.71742	0.75995	0.82268	0.92304	0.96112	0.97753	0.86236	0.76008	0.58676	0.35414
1.9799	0.46266	0.47879	0.52654	0.56365	0.62946	0.61938	0.70644	0.75148	0.82566	0.92662	0.97205	0.97596	0.86355	0.7654	0.60198	0.37177
1.9788	0.45383	0.47129	0.51267	0.55468	0.63103	0.61557	0.71324	0.7591	0.83279	0.92457	0.95331	0.97982	0.86081	0.76459	0.61669	0.3827
1.97771	0.45266	0.46684	0.5198	0.55025	0.62152	0.61267	0.70579	0.75368	0.81076	0.91715	0.95128	0.96794	0.87866	0.78921	0.61821	0.38412
1.97662	0.45006	0.46634	0.49842	0.54809	0.61809	0.61872	0.71272	0.74928	0.83176	0.91932	0.9555	0.96994	0.88806	0.78412	0.629	0.40033
1.97553	0.4472	0.46049	0.50951	0.55338	0.60888	0.60728	0.69743	0.74826	0.8	0.9174	0.95456	0.98655	0.87426	0.79314	0.64548	0.40587
1.97444	0.44382	0.45922	0.49974	0.54117	0.62162	0.59059	0.71468	0.7376	0.81361	0.89294	0.95315	0.98025	0.90269	0.80943	0.64967	0.42659
1.97335	0.43187	0.45363	0.49327	0.53415	0.60829	0.59269	0.69311	0.73167	0.80117	0.91792	0.93114	0.95892	0.89579	0.81151	0.66273	0.42478
1.97226	0.43343	0.4549	0.50211	0.53566	0.61064	0.60202	0.69664	0.73862	0.80363	0.90703	0.9619	0.98841	0.89971	0.83127	0.6758	0.4428
1.97118	0.42785	0.44893	0.48785	0.52248	0.61192	0.58257	0.68919	0.74251	0.79637	0.91599	0.95487	0.97352	0.90364	0.84144	0.68176	0.45129
1.9701	0.4207	0.45643	0.48336	0.53339	0.61348	0.5898	0.69233	0.72778	0.80765	0.91126	0.9544	0.98354	0.91958	0.83832	0.70167	0.46699
1.96901	0.42486	0.43763	0.48468	0.52485	0.59428	0.58677	0.67599	0.73218	0.80622	0.89269	0.92926	0.9761	0.92922	0.83266	0.707	0.47883
1.96793	0.42863	0.43572	0.4794	0.51794	0.59104	0.58441	0.69494	0.73083	0.80194	0.89986	0.94316	0.99456	0.9172	0.8604	0.71169	0.48823
1.96685	0.41278	0.42988	0.46884	0.51534	0.58908	0.57218	0.68736	0.71576	0.79974	0.90076	0.94347	0.98025	0.93683	0.86005	0.71144	0.48861
1.96577	0.4094	0.43166	0.46778	0.50195	0.58428	0.5802	0.67978	0.72152	0.79222	0.89307	0.94863	0.97338	0.92553	0.87877	0.73364	0.50701
1.96469	0.40914	0.42607	0.45801	0.5081	0.58761	0.57047	0.68122	0.71542	0.7978	0.91305	0.94503	0.98655	0.93754	0.88016	0.74924	0.51847
1.96361	0.40927	0.43267	0.46356	0.50756	0.57703	0.57192	0.66697	0.72304	0.80013	0.89615	0.9238	0.98769	0.93231	0.87149	0.75317	0.52722
1.96254	0.40291	0.42188	0.45551	0.49308	0.57262	0.56337	0.67024	0.7095	0.78859	0.89935	0.92364	0.99399	0.95313	0.89137	0.76585	0.54008
1.96146	0.39382	0.42149	0.45049	0.50097	0.57585	0.55719	0.65952	0.70323	0.79196	0.89282	0.92676	0.99528	0.95099	0.89079	0.77968	0.55141
1.96039	0.39408	0.41463	0.45339	0.48865	0.57301	0.54681	0.66344	0.68935	0.7711	0.88116	0.92239	0.98497	0.94266	0.89044	0.77017	0.56351
1.95932	0.40551	0.422	0.4596	0.4893	0.56507	0.54628	0.65442	0.70611	0.78056	0.8868	0.96346	0.99456	0.94587	0.91575	0.78894	0.58216
1.95825	0.38434	0.42035	0.4559	0.49146	0.5587	0.54746	0.6458	0.6836	0.78587	0.88961	0.92692	1	0.9517	0.91344	0.79414	0.58216
1.95718	0.39122	0.4112	0.43979	0.4839	0.56017	0.53103	0.64083	0.68715	0.77395	0.88603	0.94316	0.99127	0.95955	0.92269	0.8067	0.60018
1.9561	0.39693	0.41146	0.44785	0.4772	0.55596	0.5351	0.6424	0.68089	0.77071	0.86682	0.93551	0.99041	0.96538	0.91298	0.81329	0.59259
1.95504	0.39291	0.40295	0.45049	0.49438	0.56037	0.53432	0.64044	0.6731	0.75386	0.88526	0.93442	0.99084	0.94837	0.91517	0.82268	0.62939
1.95397	0.39031	0.41044	0.43874	0.47536	0.55155	0.52064	0.62855	0.6621	0.7615	0.88193	0.92676	0.98168	0.95813	0.92292	0.81951	0.62592
1.95291	0.38875	0.39787	0.432	0.48055	0.55331	0.53221	0.63521	0.67547	0.76086	0.87053	0.92989	0.9824	0.96538	0.92777	0.84462	0.63415
1.95184	0.38667	0.4018	0.43795	0.47763	0.54332	0.52998	0.62319	0.65769	0.74815	0.8731	0.92083	0.99499	0.9749	0.94337	0.84691	0.64265
1.95078	0.38096	0.4032	0.43768	0.4719	0.53793	0.51118	0.61757	0.65786	0.7431	0.86285	0.91021	0.98912	0.97192	0.94476	0.84944	0.65873
1.94972	0.37265	0.39215	0.43491	0.46304	0.52724	0.50894	0.61953	0.65346	0.7453	0.85952	0.91396	0.98769	0.97633	0.94164	0.85528	0.6734
1.94866	0.37641	0.40155	0.42091	0.47126	0.53185	0.51512	0.61443	0.65617	0.75139	0.84876	0.93348	0.98454	0.97668	0.94349	0.87164	0.68511
1.9476	0.37161	0.39139	0.42976	0.46683	0.52989	0.505	0.61495	0.64381	0.74051	0.86413	0.92208	0.98583	0.98346	0.93875	0.87468	0.70544
1.94654	0.37823	0.39812	0.42884	0.46585	0.53802	0.5021	0.61012	0.63755	0.73662	0.86464	0.92224	0.99614	0.98216	0.94638	0.88394	0.70248
1.94548	0.37628	0.39469	0.42765	0.46488	0.53028	0.51394	0.60227	0.62993	0.73364	0.85824	0.91349	0.98311	0.9705	0.96729	0.88838	0.71072
1.94442	0.37745	0.39761	0.42316	0.45829	0.5245	0.4979	0.59901	0.62434	0.72832	0.85606	0.89756	0.97696	0.96514	0.95377	0.88394	0.73105
1.94337	0.36277	0.39304	0.41841	0.46391	0.52068	0.49645	0.59326	0.62739	0.72171	0.85133	0.91037	0.98354	0.98489	0.974	0.90753	0.73054
1.94232	0.372	0.38224	0.42408	0.45937	0.52587	0.505	0.59143	0.62705	0.71329	0.84825	0.89928	0.98655	0.9931	0.96822	0.89713	0.73967
1.94126	0.36966	0.38821	0.41735	0.46229	0.52754	0.505	0.58724	0.60877	0.70642	0.85926	0.89272	0.98741	0.98965	0.98001	0.9088	0.75795
1.94021	0.3733	0.38643	0.41167	0.45116	0.52372	0.49198	0.57849	0.61943	0.70149	0.84902	0.88413	0.98726	0.97621	0.97908	0.91743	0.75228
1.93916	0.36862	0.37856	0.41194	0.45375	0.51784	0.49487	0.57221	0.60962	0.71108	0.83865	0.89507	0.97438	0.98275	0.97816	0.92022	0.77017
1.93811	0.36771	0.38326	0.41392	0.45494	0.51891	0.49303	0.57417	0.62468	0.71095	0.83417	0.89647	0.98325	0.98525	0.99145	0.93595	0.78999
1.93707	0.35667	0.38021	0.40018	0.45126	0.51254	0.48015	0.57078	0.613	0.68931	0.82059	0.88866	0.98125	0.9862	0.9725	0.92681	0.78561
1.93602	0.3542	0.38872	0.40652	0.45656	0.51343	0.48357	0.56934	0.60504	0.70538	0.82021	0.89397	0.99313	0.99941	0.98613	0.94064	0.80993
1.93497	0.36225	0.3689	0.40547	0.44954	0.51245	0.48685	0.5679	0.60521	0.68036	0.82072	0.86961	0.96923	0.99512	0.99145	0.93962	0.81766
1.93393	0.36212	0.3783	0.41088	0.44975	0.5099	0.48133	0.56777	0.59743	0.68205	0.81483	0.88195	0.96794	0.98917	0.99711	0.93912	0.8174
1.93289	0.3481	0.36153	0.40309	0.4397	0.5047	0.47831	0.55705	0.57711	0.67518	0.8229	0.86602	0.95363	0.97775	0.9755	0.94457	0.82872
1.93184	0.34771	0.36535	0.39464	0.43116	0.50843	0.47121	0.55457	0.58101	0.68321	0.81368	0.85931	0.96222	0.9818	0.99064	0.95218	0.84043
1.9308	0.34524	0.36916	0.39794	0.44845	0.51303	0.47962	0.55156	0.57119	0.6792	0.80151	0.84963	0.95921	0.98299	0.99087	0.95028	0.85253
1.92976	0.34654	0.3689	0.41009	0.44813	0.50588	0.46582	0.55391	0.5849	0.66935	0.8019	0.84822	0.95706	1	0.98567	0.95218	0.85382
1.92872	0.34043	0.36268	0.39992	0.43008	0.50314	0.46871	0.54228	0.56475	0.65703	0.79255	0.85634	0.95706	0.97192	0.98394	0.94635	0.87299
1.92769	0.3455	0.36255	0.39266	0.43257	0.48991	0.46608	0.53901	0.55375	0.65224	0.79011	0.82698	0.95892	0.97002	0.99318	0.96372	0.87286
1.92665	0.35394	0.35887	0.39015	0.43635	0.49402	0.4649	0.53705	0.56932	0.66623	0.79139	0.85946	0.95506	0.9862	0.99318	0.9726	0.88084
1.92562	0.35147	0.35074	0.39147	0.43322	0.49422	0.46713	0.54006	0.56052	0.64705	0.78166	0.84963	0.93774	0.98751	0.99168	0.97184	0.88766
1.92458	0.33926	0.36115	0.38632	0.44208	0.48981	0.46029	0.54346	0.54495	0.6582	0.78102	0.85337	0.92887	0.973	0.99353	0.97286	0.89461
1.92355	0.34901	0.36115	0.38711	0.43181	0.49392	0.46029	0.52398	0.55409	0.64576	0.77974	0.83745	0.93674	0.97728	0.99653	0.97425	0.89191
1.92252	0.3416	0.36611	0.38632	0.41755	0.47971	0.46029	0.54176	0.55426	0.64524	0.7768	0.83417	0.92772	0.96812	1	0.99011	0.90761
1.92149	0.33797	0.36077	0.39081	0.42619	0.48148	0.45359	0.53444	0.55341	0.64122	0.76437	0.80559	0.9313	0.97157	0.98706	0.96144	0.90735
1.92046	0.33797	0.35124	0.37616	0.42382	0.47677	0.45319	0.52385	0.55206	0.63033	0.76425	0.80028	0.92815	0.95408	0.99676	0.96208	0.92356
1.91943	0.33563	0.3482	0.38632	0.41355	0.48883	0.45977	0.50961	0.53919	0.62826	0.7476	0.81527	0.90955	0.96407	0.99896	0.9825	0.93386
1.9184	0.33368	0.35671	0.37193	0.41636	0.48403	0.43926	0.51431	0.54698	0.62929	0.7476	0.79919	0.91098	0.97454	0.98995	0.97641	0.93707
1.91737	0.32835	0.34909	0.37774	0.41344	0.48089	0.44084	0.51118	0.53513	0.61192	0.74081	0.78654	0.90525	0.94789	0.98498	0.98262	0.92588
1.91635	0.32407	0.34235	0.36929	0.41474	0.46315	0.44688	0.51235	0.52869	0.61063	0.75247	0.79763	0.89552	0.95908	0.98047	0.98478	0.9372
1.91532	0.33407	0.34057	0.36361	0.41485	0.46962	0.43913	0.50477	0.52429	0.60493	0.73338	0.78295	0.89037	0.94183	0.99099	0.99049	0.9475
1.9143	0.32225	0.33664	0.37167	0.40804	0.46737	0.42269	0.49039	0.51617	0.60065	0.74068	0.78029	0.89523	0.94111	0.96845	0.96969	0.94647
1.91328	0.33043	0.33664	0.36097	0.40264	0.45992	0.43531	0.50608	0.51329	0.59767	0.74337	0.76858	0.87119	0.9379	0.97954	0.97755	0.95818
1.91226	0.32641	0.3327	0.35754	0.40264	0.47119	0.43545	0.49928	0.51532	0.59456	0.71879	0.76811	0.87835	0.94635	0.98035	1	0.96551
1.91124	0.32069	0.33918	0.35318	0.4008	0.46433	0.42637	0.49667	0.51566	0.59754	0.72724	0.78014	0.88049	0.92018	0.97492	0.98415	0.96654
1.91022	0.31939	0.33613	0.35067	0.39507	0.46433	0.43229	0.4951	0.51566	0.58665	0.71494	0.77452	0.87176	0.91589	0.97111	0.99429	0.95792
1.9092	0.32043	0.32914	0.35807	0.39853	0.456	0.41507	0.48804	0.50076	0.58198	0.70214	0.75406	0.86203	0.92244	0.97954	0.98186	0.97542
1.90819	0.32108	0.32863	0.35094	0.39561	0.44639	0.41362	0.47275	0.48857	0.57576	0.70163	0.74953	0.83784	0.91423	0.96695	0.96943	0.9843
1.90717	0.31056	0.328	0.33998	0.39226	0.4509	0.42046	0.47889	0.48874	0.57343	0.69049	0.73657	0.84371	0.90507	0.9577	0.97133	0.97516
1.90616	0.31316	0.32774	0.33932	0.38275	0.44453	0.40363	0.46386	0.4901	0.57213	0.69522	0.73376	0.83756	0.89139	0.95493	0.9792	0.97941
1.90515	0.31537	0.3233	0.34143	0.38481	0.44649	0.40271	0.47288	0.47249	0.56656	0.69522	0.72861	0.83455	0.89531	0.96186	0.96867	0.98327
1.90413	0.30342	0.3125	0.33417	0.38189	0.43757	0.40192	0.45837	0.48045	0.55036	0.65629	0.71893	0.81938	0.87901	0.94268	0.96537	0.98533
1.90312	0.30381	0.31199	0.34037	0.37951	0.42983	0.41217	0.45393	0.47706	0.54582	0.67	0.71284	0.82382	0.88425	0.94152	0.96258	0.98134
1.90211	0.29835	0.31771	0.34354	0.38654	0.42934	0.40547	0.45484	0.46809	0.54958	0.66564	0.7158	0.82739	0.88223	0.94314	0.95282	0.98404
1.90111	0.30381	0.30589	0.3343	0.37432	0.42719	0.40166	0.44713	0.45675	0.54284	0.66026	0.70003	0.80449	0.8789	0.93586	0.96499	0.98366
1.9001	0.29744	0.31263	0.34064	0.37141	0.43375	0.39009	0.4453	0.46453	0.5339	0.66014	0.71268	0.8002	0.8582	0.92049	0.94901	0.99472
1.89909	0.30238	0.30589	0.32955	0.37454	0.43062	0.39403	0.44504	0.44862	0.52469	0.64451	0.67911	0.79004	0.85748	0.9124	0.9466	0.98198
1.89809	0.29315	0.30412	0.32044	0.36157	0.42728	0.39337	0.43171	0.44439	0.52871	0.64861	0.67349	0.79104	0.84237	0.90905	0.94318	1
1.89708	0.29887	0.30843	0.331	0.36179	0.4215	0.38141	0.43994	0.43558	0.52366	0.63734	0.69082	0.78932	0.84487	0.91078	0.94216	0.98404
1.89608	0.29679	0.29954	0.31238	0.36233	0.42856	0.38798	0.43498	0.43795	0.51951	0.63529	0.66193	0.77243	0.82846	0.89553	0.94381	0.9973
1.89508	0.28939	0.29891	0.31753	0.36622	0.41631	0.39521	0.42321	0.44659	0.5129	0.62377	0.66193	0.77172	0.8281	0.89148	0.93899	0.9955
1.89408	0.28887	0.29637	0.31304	0.35498	0.41788	0.37799	0.42295	0.43338	0.50149	0.62633	0.66349	0.7597	0.82322	0.87496	0.93607	0.98623
1.89307	0.2877	0.29332	0.31172	0.36384	0.41004	0.37523	0.41119	0.42407	0.49592	0.61365	0.65162	0.74195	0.81632	0.8827	0.92478	0.99884
1.89208	0.28991	0.29967	0.31476	0.34958	0.41415	0.3726	0.41485	0.42898	0.49721	0.61993	0.64694	0.74295	0.82167	0.87773	0.92149	0.98726
1.89108	0.29264	0.29738	0.31106	0.34439	0.40798	0.37352	0.41315	0.41036	0.4954	0.61135	0.62758	0.72635	0.803	0.87103	0.9135	0.98584
1.89008	0.29367	0.29179	0.30922	0.3485	0.40543	0.36077	0.40792	0.41933	0.49462	0.61122	0.62461	0.73465	0.80121	0.86282	0.90817	0.96822
1.88909	0.2764	0.28786	0.30961	0.34158	0.40347	0.35919	0.40269	0.41019	0.47492	0.60494	0.62117	0.72377	0.78373	0.85219	0.89904	0.98584
1.88809	0.27978	0.28595	0.30275	0.34547	0.39779	0.36603	0.39825	0.41138	0.47894	0.58906	0.62274	0.71189	0.78706	0.85011	0.91045	0.99189
1.8871	0.28627	0.27795	0.30182	0.34342	0.4022	0.36248	0.3938	0.40647	0.48257	0.59457	0.61259	0.70717	0.77492	0.83774	0.90817	0.9798
1.88611	0.27055	0.27312	0.30486	0.33499	0.39279	0.35564	0.39394	0.39411	0.46183	0.58036	0.60041	0.70531	0.76624	0.82919	0.89866	0.97156
1.88512	0.27757	0.27452	0.30512	0.34115	0.38887	0.34723	0.38452	0.39225	0.45975	0.57972	0.61337	0.69501	0.77242	0.82873	0.88673	0.99318
1.88413	0.27328	0.27795	0.29628	0.33737	0.38152	0.34999	0.39067	0.38361	0.46818	0.57178	0.59978	0.69629	0.75625	0.81937	0.88508	0.97697
1.88314	0.26939	0.27934	0.2906	0.32483	0.39142	0.3517	0.38191	0.39665	0.45003	0.54847	0.57854	0.68041	0.73638	0.82029	0.87075	0.95239
1.88215	0.26627	0.27376	0.29311	0.32689	0.37907	0.35301	0.37773	0.37786	0.43992	0.56268	0.58042	0.67669	0.74161	0.81452	0.85693	0.96345
1.88116	0.27445	0.27261	0.28796	0.32278	0.37525	0.34854	0.37459	0.37362	0.44083	0.56294	0.57542	0.67354	0.74578	0.81868	0.8483	0.96564
1.88018	0.26913	0.27033	0.28717	0.3204	0.37907	0.32935	0.36649	0.36533	0.43616	0.5445	0.55481	0.64964	0.73055	0.80215	0.85109	0.95998
1.87919	0.26874	0.26931	0.27911	0.31802	0.3723	0.33539	0.37211	0.36804	0.43409	0.54949	0.55575	0.66352	0.72424	0.78678	0.85426	0.9686
1.87821	0.25575	0.26334	0.27806	0.31576	0.37074	0.3325	0.35538	0.36448	0.42631	0.534	0.54029	0.64835	0.70604	0.77303	0.83727	0.95535
1.87722	0.26263	0.25864	0.27872	0.31511	0.36917	0.33027	0.36021	0.3572	0.42735	0.52542	0.53716	0.63217	0.70676	0.77291	0.8412	0.95702
1.87624	0.25484	0.25851	0.27674	0.3096	0.37319	0.33013	0.35015	0.36821	0.42307	0.52683	0.5559	0.63718	0.71544	0.77996	0.83955	0.94917
1.87526	0.2525	0.2561	0.26855	0.30765	0.36064	0.32711	0.34754	0.34654	0.41309	0.52017	0.54403	0.63203	0.69641	0.77719	0.82217	0.94866
1.87428	0.26003	0.25749	0.27251	0.30592	0.36299	0.32685	0.34989	0.35212	0.41374	0.51543	0.53607	0.61772	0.68772	0.76078	0.82813	0.94119
1.8733	0.24834	0.25788	0.26829	0.30257	0.35907	0.32658	0.34832	0.33875	0.41387	0.51056	0.53107	0.61185	0.68998	0.74737	0.81659	0.95573
1.87233	0.25016	0.25813	0.26287	0.30538	0.3578	0.32527	0.34257	0.34925	0.40181	0.51121	0.51827	0.61128	0.67071	0.74182	0.80518	0.93617
1.87135	0.24925	0.25508	0.26604	0.30452	0.35809	0.32448	0.34244	0.33655	0.39533	0.50339	0.51515	0.59926	0.67404	0.7298	0.80416	0.93553
1.87037	0.25354	0.24111	0.25706	0.29674	0.35378	0.31659	0.33969	0.32961	0.39689	0.49341	0.51312	0.59782	0.65584	0.72507	0.80277	0.92343
1.8694	0.25003	0.25114	0.26036	0.29641	0.35476	0.30765	0.33068	0.33113	0.39494	0.49212	0.50515	0.58637	0.66048	0.71894	0.78957	0.91597
1.86842	0.24523	0.25572	0.2572	0.2976	0.34878	0.30897	0.32519	0.32656	0.38535	0.48944	0.50062	0.56891	0.64811	0.70866	0.77968	0.90773
1.86745	0.24393	0.24339	0.25984	0.28939	0.3432	0.30936	0.32257	0.32758	0.37913	0.48073	0.49453	0.57664	0.63586	0.71016	0.77511	0.90992
1.86648	0.24653	0.23742	0.24861	0.29404	0.34761	0.30791	0.32793	0.31877	0.3768	0.48278	0.49391	0.5785	0.63145	0.71767	0.76915	0.91893
1.86551	0.24302	0.24416	0.25033	0.2936	0.34418	0.31712	0.31264	0.32047	0.3711	0.48111	0.49094	0.56648	0.62217	0.71039	0.77207	0.91185
1.86454	0.24211	0.24123	0.25403	0.29252	0.34741	0.30568	0.32048	0.3159	0.37058	0.46203	0.47142	0.55675	0.62824	0.69814	0.75507	0.89512
1.86357	0.23678	0.24606	0.2469	0.28528	0.33516	0.30003	0.30793	0.30929	0.36773	0.46715	0.47502	0.5483	0.61551	0.686	0.76053	0.89795
1.86261	0.23886	0.23882	0.24756	0.28636	0.34241	0.30042	0.29852	0.30405	0.36643	0.46408	0.46002	0.54916	0.59803	0.68751	0.75596	0.89152
1.86164	0.2386	0.23539	0.24426	0.27415	0.33281	0.28701	0.30597	0.31166	0.36293	0.45896	0.46002	0.54473	0.59874	0.67456	0.74302	0.88303
1.86067	0.22626	0.23018	0.24544	0.28074	0.32477	0.29437	0.29944	0.3032	0.35787	0.45191	0.458	0.53929	0.58696	0.66809	0.73617	0.89564
1.85971	0.23795	0.23399	0.23673	0.27772	0.33056	0.29345	0.3044	0.2927	0.35787	0.44602	0.44909	0.52297	0.60183	0.66728	0.73935	0.88496
1.85875	0.23639	0.23374	0.24307	0.28323	0.33193	0.29608	0.31185	0.29541	0.3558	0.44999	0.45315	0.53013	0.58934	0.65411	0.72996	0.87106
1.85778	0.23899	0.23133	0.23739	0.27415	0.32928	0.29056	0.2929	0.29761	0.34647	0.44385	0.45628	0.52226	0.57209	0.65989	0.72971	0.87531
1.85682	0.22626	0.22942	0.23462	0.26778	0.32154	0.28504	0.29055	0.28864	0.34025	0.43898	0.43364	0.51725	0.5684	0.6533	0.71728	0.87621
1.85586	0.23198	0.22739	0.23554	0.26929	0.31654	0.28517	0.29748	0.28915	0.34025	0.43949	0.43613	0.50966	0.56127	0.63204	0.71715	0.86205
1.8549	0.22626	0.22675	0.2329	0.27156	0.31654	0.27491	0.28807	0.2795	0.34038	0.42451	0.42708	0.5078	0.5533	0.62314	0.70726	0.86051
1.85395	0.22444	0.22231	0.22617	0.26702	0.31987	0.28123	0.28833	0.28102	0.32715	0.42195	0.42755	0.49936	0.55448	0.63481	0.70979	0.856
1.85299	0.2212	0.22002	0.22564	0.26464	0.31801	0.27938	0.28101	0.27188	0.3291	0.419	0.42349	0.48161	0.54794	0.62383	0.69685	0.83876
1.85203	0.22756	0.21977	0.22709	0.26432	0.32134	0.27991	0.27892	0.27154	0.32923	0.42528	0.41209	0.49263	0.54663	0.62441	0.68633	0.84313
1.85108	0.22847	0.22091	0.22392	0.26302	0.31096	0.2736	0.27604	0.27002	0.32106	0.41132	0.41505	0.48504	0.5395	0.62279	0.69039	0.8497
1.85012	0.23055	0.2204	0.22326	0.26097	0.31605	0.28543	0.27657	0.27577	0.31834	0.4208	0.406	0.48433	0.53164	0.60649	0.67529	0.83966
1.84917	0.22276	0.2171	0.22775	0.25837	0.30811	0.27163	0.27474	0.27222	0.31821	0.41516	0.39475	0.463	0.53676	0.59991	0.68125	0.84751
1.84822	0.22873	0.21519	0.21561	0.25783	0.31272	0.26611	0.27277	0.26596	0.31095	0.41158	0.39834	0.46057	0.5226	0.59332	0.6687	0.8304
1.84727	0.22483	0.21621	0.22023	0.25427	0.30723	0.27084	0.27173	0.25766	0.3164	0.40633	0.39834	0.46658	0.52082	0.59956	0.6654	0.81933
1.84632	0.21704	0.2185	0.21719	0.25492	0.30851	0.26545	0.26663	0.25495	0.30823	0.39723	0.39616	0.461	0.51428	0.58038	0.66032	0.82396
1.84537	0.22263	0.21545	0.21402	0.25881	0.31478	0.26716	0.27317	0.25935	0.31186	0.39762	0.39428	0.44654	0.49905	0.58673	0.65918	0.8174
1.84442	0.22159	0.20897	0.216	0.24822	0.30194	0.26058	0.26193	0.2475	0.31432	0.39352	0.37617	0.45026	0.49334	0.57437	0.65335	0.81277
1.84347	0.21665	0.20922	0.21046	0.25027	0.30508	0.26242	0.26219	0.25072	0.29695	0.3948	0.38913	0.44497	0.50202	0.57471	0.65157	0.82898
1.84253	0.21574	0.2002	0.21376	0.24498	0.29753	0.26992	0.26062	0.24784	0.29786	0.37995	0.37773	0.43724	0.49477	0.56917	0.6465	0.8174
1.84158	0.21782	0.20948	0.21547	0.24606	0.304	0.25348	0.26807	0.24852	0.28918	0.37943	0.37305	0.42966	0.47871	0.56408	0.63813	0.79243
1.84064	0.21561	0.19499	0.20623	0.24465	0.30223	0.26387	0.25082	0.23904	0.29734	0.37495	0.37055	0.4308	0.47466	0.55206	0.62303	0.79887
1.83969	0.21185	0.21087	0.20874	0.24281	0.29586	0.26137	0.25278	0.24581	0.30071	0.38264	0.36727	0.42608	0.4724	0.55865	0.6172	0.79526
1.83875	0.22029	0.20554	0.21336	0.24714	0.30184	0.26637	0.25513	0.24209	0.29462	0.37201	0.36462	0.41935	0.46193	0.54917	0.61618	0.78536
1.83781	0.22016	0.20757	0.2098	0.24011	0.29518	0.25979	0.2469	0.24564	0.28581	0.37726	0.35946	0.4132	0.46039	0.54178	0.61517	0.78935
1.83687	0.20938	0.20033	0.20465	0.2332	0.28949	0.25677	0.24494	0.23582	0.28231	0.37278	0.35462	0.41148	0.46122	0.54201	0.5997	0.77944
1.83593	0.2134	0.20376	0.19897	0.23439	0.29871	0.24468	0.24232	0.23311	0.2827	0.36612	0.35181	0.40676	0.45717	0.52583	0.60769	0.77249
1.83499	0.21068	0.19715	0.20095	0.23482	0.2989	0.24888	0.23801	0.22888	0.28321	0.36355	0.34322	0.40475	0.44944	0.52248	0.60413	0.77313
1.83406	0.20977	0.19931	0.19963	0.23514	0.29028	0.25401	0.23749	0.2282	0.27609	0.3569	0.3401	0.39645	0.44837	0.51936	0.59335	0.76927
1.83312	0.20873	0.2002	0.19237	0.23471	0.28695	0.24625	0.23291	0.2238	0.26727	0.35715	0.34057	0.39116	0.43826	0.5189	0.59881	0.76065
1.83218	0.20808	0.1936	0.19765	0.2279	0.28704	0.25493	0.23866	0.22346	0.26999	0.34447	0.33573	0.38543	0.43731	0.50907	0.58562	0.75795
1.83125	0.20678	0.19487	0.1962	0.23201	0.28695	0.24586	0.23265	0.22854	0.26766	0.34998	0.32636	0.38686	0.42898	0.50618	0.5709	0.7501
1.83032	0.2125	0.19068	0.18788	0.22671	0.28254	0.24441	0.23134	0.22871	0.25962	0.34934	0.32683	0.37999	0.42398	0.4959	0.57433	0.73671
1.82938	0.20938	0.19665	0.19514	0.22671	0.28263	0.24323	0.23043	0.21974	0.25936	0.34268	0.32464	0.36682	0.42577	0.50121	0.56925	0.73543
1.82845	0.21081	0.19144	0.18709	0.21947	0.28205	0.23639	0.23095	0.21551	0.26494	0.33833	0.33198	0.37656	0.40971	0.4833	0.56393	0.73877
1.82752	0.20249	0.1889	0.18814	0.22034	0.27813	0.24901	0.22834	0.21805	0.26105	0.33999	0.32324	0.36196	0.41328	0.47926	0.55086	0.74186
1.82659	0.20717	0.19322	0.19276	0.22088	0.27499	0.24349	0.22049	0.21889	0.25833	0.33743	0.30981	0.36396	0.40768	0.49266	0.54807	0.7353
1.82566	0.20431	0.19004	0.1826	0.21839	0.27999	0.23784	0.22089	0.20704	0.25561	0.33192	0.30809	0.35552	0.40435	0.4796	0.54883	0.72307
1.82474	0.20249	0.18293	0.1822	0.21656	0.26823	0.23258	0.2184	0.20992	0.24316	0.33128	0.3034	0.35251	0.3965	0.46793	0.53184	0.71548
1.82381	0.20223	0.18458	0.18233	0.21753	0.27195	0.231	0.21906	0.21466	0.24251	0.3309	0.3109	0.35022	0.39876	0.46493	0.53716	0.70416
1.82288	0.20158	0.18216	0.18537	0.22163	0.27372	0.22745	0.21514	0.21331	0.24446	0.32104	0.30778	0.35681	0.39198	0.45996	0.52461	0.71278
1.82196	0.20548	0.18394	0.18181	0.21493	0.27303	0.23666	0.21357	0.19942	0.24083	0.32104	0.29357	0.33849	0.38877	0.45337	0.52638	0.69309
1.82104	0.20405	0.18775	0.17573	0.2158	0.27499	0.23034	0.21461	0.19265	0.2429	0.32591	0.29388	0.33362	0.38413	0.45314	0.51002	0.68215
1.82011	0.19639	0.17683	0.17864	0.21299	0.26813	0.22154	0.2137	0.20095	0.24083	0.31425	0.29107	0.34006	0.37259	0.44539	0.51788	0.69759
1.81919	0.19457	0.17873	0.17745	0.21342	0.27352	0.22509	0.20677	0.19807	0.2372	0.31297	0.28248	0.34063	0.3626	0.43846	0.50761	0.67778
1.81827	0.19535	0.18039	0.1719	0.20683	0.26382	0.22101	0.2035	0.1957	0.23487	0.30862	0.27889	0.32675	0.36617	0.43939	0.51192	0.68009
1.81735	0.19262	0.18394	0.16926	0.20586	0.26401	0.2214	0.19919	0.19147	0.23746	0.314	0.28576	0.31974	0.36248	0.42401	0.51268	0.66993
1.81643	0.19509	0.17645	0.17507	0.2037	0.26107	0.22246	0.20795	0.1913	0.22968	0.31118	0.27795	0.3236	0.35582	0.4321	0.50203	0.67379
1.81551	0.19847	0.17175	0.17085	0.2038	0.25774	0.21575	0.20337	0.1869	0.21841	0.29914	0.2817	0.31401	0.36272	0.42725	0.48135	0.6671
1.8146	0.18976	0.17746	0.17217	0.19872	0.25853	0.22022	0.19331	0.19113	0.23046	0.29837	0.27014	0.31344	0.34249	0.41743	0.47692	0.64921
1.81368	0.19197	0.17683	0.16992	0.19991	0.2549	0.21417	0.19488	0.18233	0.22268	0.29632	0.2778	0.31072	0.35284	0.42205	0.48288	0.64766
1.81276	0.18574	0.16667	0.16161	0.1984	0.25774	0.20878	0.1988	0.18453	0.22281	0.29786	0.26171	0.30857	0.33464	0.41766	0.48085	0.63351
1.81185	0.19015	0.17454	0.17045	0.20099	0.26254	0.21877	0.19854	0.18402	0.21918	0.29133	0.26359	0.29755	0.32608	0.40714	0.48262	0.64265
1.81094	0.18704	0.16921	0.15896	0.19602	0.24765	0.21549	0.18926	0.17877	0.22061	0.29031	0.25812	0.2924	0.33167	0.3942	0.47184	0.63029
1.81002	0.18431	0.16845	0.16411	0.19462	0.25725	0.21444	0.1856	0.17708	0.21063	0.28185	0.25953	0.28553	0.33655	0.39038	0.46106	0.62669
1.80911	0.18054	0.17035	0.16649	0.19148	0.25274	0.20642	0.19462	0.17522	0.21231	0.28813	0.25828	0.28796	0.31918	0.39559	0.4636	0.61807
1.8082	0.1834	0.16362	0.16411	0.19181	0.25	0.20734	0.18534	0.18029	0.2092	0.28224	0.24938	0.29097	0.32191	0.39212	0.45485	0.62321
1.80729	0.18106	0.16298	0.15725	0.18943	0.25647	0.20707	0.18089	0.17386	0.21063	0.28839	0.26249	0.28238	0.31977	0.38276	0.45472	0.61382
1.80638	0.18548	0.16171	0.15764	0.18695	0.24657	0.20287	0.18377	0.17691	0.21231	0.27315	0.24578	0.27995	0.31406	0.37721	0.43607	0.60867
1.80548	0.17106	0.16489	0.15896	0.18457	0.24873	0.20668	0.18246	0.17149	0.2118	0.28006	0.24126	0.28138	0.31263	0.38472	0.43747	0.59902
1.80457	0.17301	0.15943	0.15487	0.18781	0.25118	0.19603	0.18063	0.16692	0.21128	0.26533	0.25297	0.27537	0.30918	0.38021	0.4376	0.59774
1.80366	0.17963	0.16362	0.15514	0.18932	0.24863	0.19958	0.17501	0.16624	0.18976	0.26521	0.23829	0.28038	0.2955	0.37085	0.42834	0.60198
1.80276	0.17197	0.15536	0.14589	0.1836	0.23618	0.20208	0.1822	0.16116	0.20739	0.26585	0.24375	0.27236	0.29669	0.36646	0.42935	0.58075
1.80185	0.17288	0.15816	0.15236	0.1796	0.23677	0.19695	0.18246	0.15964	0.19974	0.26021	0.22798	0.26392	0.29408	0.36935	0.42111	0.56711
1.80095	0.16833	0.15549	0.15395	0.17971	0.23746	0.20208	0.17083	0.16353	0.19767	0.25676	0.23876	0.26692	0.28979	0.35884	0.41591	0.57676
1.80005	0.16794	0.15218	0.15078	0.18046	0.2352	0.19379	0.1737	0.15659	0.20052	0.25176	0.23298	0.25662	0.2867	0.35814	--	0.56711
1.79915	0.16989	0.15041	0.14629	0.17895	0.23726	0.18867	0.16965	0.15829	0.19365	0.2556	0.23282	0.26206	0.29015	0.35641	--	0.56827
1.79825	0.17015	0.15955	0.15144	0.17646	0.23569	0.19445	0.1707	0.15473	0.19507	0.25855	0.22033	0.25447	0.28872	0.35999	0.41273	0.55733
1.79735	0.17457	0.15079	0.14074	0.17257	0.23138	0.18946	0.16403	0.15135	0.18769	0.25163	0.22033	0.25276	0.28099	0.3467	0.41514	0.55887
1.79645	0.16911	0.14748	0.1385	0.17722	0.2305	0.17841	0.169	0.15473	0.18898	0.25304	0.21877	0.23486	0.27897	0.34612	0.3951	0.54652
1.79555	0.17002	0.14672	0.14629	0.17398	0.23069	0.18919	0.16508	0.14864	0.19028	0.24792	0.21596	0.24889	0.27766	0.34323	0.39992	0.54189
1.79466	0.17002	0.15003	0.14537	0.17322	0.23452	0.18683	0.17096	0.15084	0.19326	0.2378	0.21408	0.24775	0.27302	0.33445	0.39498	0.54047
1.79376	0.16859	0.1452	0.14101	0.17311	0.22903	0.18236	0.16704	0.15152	0.18717	0.24395	0.20846	0.23601	0.271	0.32948	0.38343	0.54549
1.79287	0.15898	0.14825	0.13758	0.16944	0.23197	0.17749	0.15789	0.15033	0.17965	0.24011	0.20846	0.25089	0.26933	0.33665	0.37215	0.53983
1.79197	0.16301	0.14977	0.1385	0.16415	0.22266	0.18038	0.15985	0.14288	0.18172	0.24075	0.20409	0.24088	0.26778	0.32659	0.38445	0.53108
1.79108	0.16275	0.14393	0.13599	0.16285	0.22599	0.18025	0.15854	0.14762	0.18224	0.23767	0.21487	0.23215	0.26303	0.3222	0.38102	0.53146
1.79019	0.15275	0.14355	0.13494	0.15518	0.21776	0.17591	0.15933	0.14644	0.17874	0.2346	0.21346	0.22399	0.26053	0.32463	0.3691	0.51679
1.7893	0.15976	0.14139	0.13546	0.16944	0.21678	0.17867	0.15906	0.14762	0.17395	0.23447	0.2044	0.22556	0.25625	0.32058	0.36136	0.52078
1.78841	0.16405	0.13872	0.14273	0.16198	0.2206	0.17236	0.1554	0.14034	0.18108	0.22948	0.20518	0.23458	0.2635	0.31007	0.36479	0.50804
1.78752	0.15924	0.13605	0.13375	0.16317	0.21648	0.17473	0.15188	0.14373	0.17317	0.23012	0.19613	0.22055	0.25172	0.31111	0.36022	0.5119
1.78663	0.15262	0.13592	0.13243	0.15809	0.22423	0.17315	0.15253	0.14203	0.17809	0.22653	0.19909	0.22799	0.2453	0.31064	0.36022	0.50302
1.78574	0.15379	0.13656	0.1286	0.15691	0.21952	0.16724	0.15057	0.13357	0.1711	0.23012	0.19941	0.21826	0.24839	0.30267	0.35705	0.4899
1.78485	0.15197	0.13173	0.13005	0.15118	0.20404	0.17223	0.15279	0.13374	0.16941	0.2232	0.18723	0.22413	0.24078	0.30151	0.35769	0.49131
1.78397	0.14911	0.13758	0.12833	0.15593	0.21276	0.16618	0.14665	0.13865	0.1685	0.21911	0.19909	0.22485	0.2453	0.30487	0.3549	0.49376
1.78308	0.15288	0.13351	0.12886	0.15431	0.21217	0.16737	0.149	0.13086	0.16513	0.22064	0.19379	0.2154	0.24007	0.30914	0.3483	0.49247
1.7822	0.15236	0.13605	0.12358	0.15377	0.21139	0.16316	0.14207	0.13222	0.17019	0.21655	0.19457	0.2207	0.24828	0.31272	0.3497	0.48488
1.78131	0.1495	0.13758	0.12701	0.14707	0.20953	0.1629	0.14247	0.13543	0.17252	0.21206	0.19472	0.2061	0.23947	0.2977	0.34513	0.48488
1.78043	0.14664	0.12856	0.12477	0.15453	0.20502	0.16237	0.14351	0.13374	0.16734	0.21552	0.19129	0.20968	0.23495	0.29527	0.34538	0.47497
1.77955	0.1508	0.13516	0.12041	0.15172	0.20835	0.16001	0.14403	0.13018	0.16306	0.21206	0.18988	0.21497	0.24138	0.29932	0.34627	0.47677
1.77867	0.14456	0.12729	0.1187	0.15356	0.20218	0.16303	0.14103	0.12985	0.16124	0.21923	0.18567	0.20925	0.23923	0.29389	0.3308	0.46519
1.77779	0.14223	0.13059	0.11804	0.14783	0.19982	0.15974	0.1439	0.13222	0.16332	0.21616	0.18613	0.2144	0.23816	0.2903	0.33574	0.46596
1.77691	0.1482	0.12665	0.1183	0.14869	0.19963	0.15501	0.13606	0.13171	0.16306	0.21603	0.1802	0.20094	0.234	0.29158	0.33054	0.46493
1.77604	0.1408	0.12894	0.1183	0.1488	0.19532	0.15685	0.13684	0.13154	0.1545	0.21117	0.17645	0.20595	0.22722	0.28857	0.33625	0.46146
1.77516	0.14495	0.12627	0.11447	0.1448	0.19963	0.15435	0.13881	0.12612	0.16124	0.20784	0.17723	0.20209	0.23222	0.28395	0.32775	0.45168
1.77428	0.14054	0.12424	0.11724	0.14383	0.19434	0.15093	0.13528	0.12612	0.1628	0.20489	0.18067	0.20281	0.22972	0.28453	0.32648	0.47201
1.77341	0.14054	0.1264	0.11104	0.13605	0.18885	0.15001	0.13214	0.12037	0.15087	0.19465	0.18192	0.2051	0.23364	0.29007	0.32496	0.45052
1.77254	0.13404	0.12271	0.11328	0.13691	0.19336	0.14857	0.13057	0.12968	0.15774	0.20105	0.17598	0.1988	0.22401	0.28279	0.32141	0.46094
1.77166	0.13248	0.11623	0.11539	0.13864	0.19257	0.1487	0.12835	0.12392	0.15787	0.19772	0.18457	0.20209	0.22341	0.28117	0.3171	0.45322
1.77079	0.13846	0.12132	0.11196	0.1354	0.19198	0.1483	0.13031	0.11833	0.15749	0.19926	0.18067	0.20467	0.22603	0.27736	0.32268	0.44151
1.76992	0.13586	0.11585	0.10813	0.13637	0.19443	0.14752	0.13214	0.12223	0.15995	0.20246	0.17583	0.20166	0.22841	0.27459	0.31875	0.44306
1.76905	0.13171	0.12322	0.10774	0.13799	0.18493	0.14581	0.13005	0.12172	0.1545	0.20271	0.17676	0.19765	0.22317	0.28129	0.3124	0.44434
1.76818	0.13898	0.11535	0.11223	0.13486	0.19149	0.14068	0.12534	0.11901	0.15373	0.19068	0.17692	0.19765	0.22734	0.27077	0.31177	0.43405
1.76731	0.13638	0.11916	0.11051	0.14102	0.19385	0.14673	0.13423	0.12223	0.15891	0.19759	0.17833	0.20266	0.21949	0.27586	0.31646	0.428
1.76644	0.13365	0.11077	0.10655	0.13097	0.19081	0.14081	0.12391	0.1202	0.15126	0.20143	0.17411	0.19622	0.22068	0.27308	0.32154	0.43379
1.76557	0.12378	0.11598	0.10457	0.13821	0.18463	0.14554	0.12992	0.11478	0.15489	0.18786	0.16927	0.19636	0.22543	0.27586	0.30391	0.43276
1.76471	0.12872	0.11484	0.10457	0.1354	0.18875	0.14436	0.13149	0.11783	0.15321	0.19823	0.17442	0.19737	0.22115	0.27482	0.31266	0.43598
1.76384	0.12989	0.11319	0.1014	0.1394	0.18708	0.1437	0.12913	0.11884	0.15554	0.19503	0.17895	0.19837	0.21853	0.27493	0.30289	0.43469
1.76298	0.1321	0.11065	0.10008	0.13173	0.18209	0.14449	0.13057	0.118	0.15865	0.19157	0.17099	0.1925	0.22163	0.2754	0.29985	0.428
1.76211	0.13119	0.11585	0.10219	0.12719	0.17846	0.13358	0.13044	0.11258	0.14491	0.19081	0.17848	0.18907	0.2183	0.28117	0.30315	0.42762
1.76125	0.12326	0.10988	0.09612	0.12794	0.17885	0.13463	0.11868	0.11681	0.15087	0.18658	0.16708	0.19422	0.21818	0.27424	0.30784	0.4114
1.76039	0.12469	0.10595	0.10153	0.12503	0.18307	0.14028	0.12038	0.11613	0.15347	0.19388	0.17958	0.19951	0.21818	0.2702	0.29909	0.4253
1.75953	0.12612	0.10772	0.09612	0.13021	0.18111	0.13673	0.12469	0.11918	0.14906	0.18748	0.17317	0.1905	0.22198	0.28083	0.30441	0.42659
1.75867	0.12898	0.11153	0.09546	0.13281	0.17738	0.13726	0.12587	0.11461	0.15321	0.19516	0.17177	0.20223	0.22198	0.28071	0.30213	0.4235
1.75781	0.12573	0.10785	0.09585	0.13248	0.17973	0.13397	0.12234	0.11241	0.15386	0.19452	0.16708	0.19708	0.22591	0.27794	0.30315	0.41835
1.75695	0.12054	0.10899	0.10048	0.12892	0.18522	0.13844	0.12534	0.1119	0.15062	0.18901	0.17755	0.19307	0.22198	0.27274	0.30682	0.42131
1.75609	0.123	0.09959	0.10114	0.126	0.17954	0.13568	0.11881	0.11698	0.1501	0.18427	0.17645	0.18892	0.2246	0.27678	0.29858	0.40561
1.75523	0.11898	0.10048	0.09612	0.12319	0.1718	0.13568	0.12181	0.11833	0.14984	0.18543	0.17395	0.19422	0.22484	0.27493	0.30606	0.41333
1.75438	0.12404	0.10709	0.10048	0.12351	0.17532	0.137	0.12482	0.11258	0.15489	0.1894	0.16911	0.19107	0.21818	0.27436	0.3034	0.41436
1.75352	0.11326	0.10201	0.09704	0.12632	0.16993	0.12924	0.12286	0.11478	0.15126	0.18748	0.17833	0.19465	0.2246	0.27216	0.302	0.41964
1.75267	0.11729	0.10366	0.09625	0.12697	0.1716	0.13266	0.126	0.118	0.15113	0.19516	0.16818	0.19865	0.22758	0.27274	0.3034	0.41732
1.75182	0.1217	0.10455	0.0915	0.11898	0.17033	0.13095	0.11829	0.11258	0.14776	0.18427	0.17505	0.19665	0.22841	0.27875	0.3067	0.41217
1.75096	0.11885	0.10709	0.09453	0.12373	0.17768	0.13161	0.11985	0.11563	0.15347	0.1876	0.17833	0.19937	0.21853	0.28302	0.30036	0.41089
1.75011	0.11742	0.1062	0.09625	0.12622	0.17238	0.12753	0.1226	0.11292	0.15191	0.19529	0.17708	0.19765	0.22294	0.27436	0.29756	0.40201
1.74926	0.11209	0.1015	0.09269	0.12038	0.17101	0.12911	0.12391	0.11021	0.1536	0.18607	0.17692	0.19279	0.22722	0.27332	0.29389	0.41526

## Sheet: Fig_4_b
Energy (eV) T (K)	5.5	10	20	40	60	80	100	120	140	160	180	200	220	240	260	300
2.60082	20.7326	18.7735	23.4678	23.9665	29.0034	23.0395	31.5447	37.089	28.7825	32.1623	31.6473	40.5145	43.9302	34.6597	51.7836	57.2988
2.59893	19.3869	16.9552	21.4695	21.5058	27.1172	20.9333	28.6687	35.0959	26.382	30.2807	29.6399	38.5128	41.3125	32.3674	49.6757	55.4063
2.59704	18.2264	15.3928	19.6424	19.2158	25.4292	19.0933	26.0156	33.2246	24.2436	28.5244	27.7428	36.6472	38.7699	30.3156	47.5934	53.4655
2.59516	17.2475	14.0883	17.9882	17.1131	23.9596	17.5267	23.6104	31.4831	22.3776	26.8978	25.9613	34.9223	36.3277	28.5138	45.5494	51.5013
2.59329	16.4453	13.0412	16.5084	15.2135	22.7252	16.2361	21.4743	29.8768	20.789	25.405	24.3006	33.3406	34.0099	26.9673	43.5563	49.5371
2.5914	15.8145	12.2486	15.2051	13.5317	21.7388	15.22	19.6242	28.4086	19.4774	24.0497	22.7661	31.9026	31.8388	25.6773	41.6263	47.5952
2.58953	15.349	11.7062	14.0808	12.0817	21.0089	14.4726	18.0733	27.0798	18.4375	22.8362	21.3635	30.6071	29.8358	24.6412	39.7717	45.6962
2.58766	15.0428	11.408	13.1387	10.8763	20.5395	13.9842	16.8305	25.8897	17.6594	21.7689	20.0995	29.4517	28.0201	23.8529	38.005	43.8589
2.58579	14.8902	11.347	12.3827	9.92679	20.3297	13.7422	15.9012	24.8364	17.1299	20.8525	18.9818	28.4331	26.4096	23.3028	36.3386	42.1009
2.58393	14.8859	11.5153	11.8171	9.2428	20.3735	13.7311	15.2868	23.9172	16.8329	20.0926	18.0195	27.5473	25.0204	22.9783	34.7853	40.4379
2.58206	15.0252	11.9045	11.4467	8.83199	20.6598	13.9331	14.9851	23.1287	16.7505	19.495	17.2231	26.7905	23.8667	22.8646	33.3576	38.8847
2.5802	15.3042	12.5061	11.2768	8.70011	21.1732	14.3295	14.9905	22.4673	16.8643	19.0661	16.605	26.1592	22.9612	22.9449	32.0685	37.4547
2.57834	15.7205	13.3113	11.313	8.85078	21.8939	14.9008	15.2945	21.93	17.1562	18.8128	16.179	25.6512	22.3147	23.2018	30.9306	36.1607
2.57648	16.2725	14.3121	11.5616	9.28553	22.7986	15.6275	15.8859	21.5139	17.6092	18.7426	15.9605	25.2656	21.9365	23.6177	29.9563	35.0148
2.57463	16.96	15.5007	12.0289	10.0036	23.8614	16.4912	16.7507	21.2171	18.2085	18.8629	15.9652	25.0033	21.8337	24.1755	29.158	34.0283
2.57278	17.7841	16.8698	12.7216	11.002	25.0543	17.4746	17.8727	21.0385	18.9414	19.1812	16.2091	24.867	22.0115	24.8594	28.5469	33.2116
2.57093	18.7469	18.4129	13.6465	12.2754	26.3484	18.5622	19.2335	20.9779	19.7981	19.7046	16.7072	24.8612	22.4725	25.6556	28.1338	32.5742
2.56909	19.8513	20.1241	14.8105	13.8163	27.7149	19.7409	20.8131	21.0364	20.7717	20.4399	17.4732	24.9922	23.2167	26.5527	27.9281	32.1246
2.56725	21.1018	21.9979	16.2203	15.6151	29.1265	21.0002	22.5903	21.2163	21.8583	21.3931	18.5183	25.2679	24.2418	27.5423	27.9386	31.8701
2.56541	22.5035	24.0296	17.8822	17.6605	30.558	22.3323	24.5435	21.5219	23.057	22.5696	19.8513	25.6973	25.5427	28.6191	28.1728	31.8171
2.56357	24.0625	26.2148	19.8012	19.9391	31.9872	23.7323	26.6508	21.9588	24.3694	23.9738	21.4773	26.2905	27.1115	29.7811	28.6371	31.9711
2.56173	25.7853	28.5489	21.9809	22.4361	33.3963	25.1982	28.8905	22.5344	25.7992	25.609	23.3977	27.0577	28.9378	31.0292	29.3367	32.3369
2.5599	27.6788	31.0274	24.4225	25.1348	34.7716	26.7304	31.242	23.2576	27.3523	27.4769	25.6098	28.0092	31.0082	32.3667	30.2757	32.9188
2.55807	29.7497	33.6448	27.124	28.017	36.1045	28.3317	33.6858	24.1383	29.0351	29.5772	28.1064	29.154	33.3067	33.7991	31.4563	33.7204
2.55624	32.0044	36.3954	30.0798	31.063	37.3917	30.0068	36.2037	25.1874	30.8553	31.908	30.8763	30.5002	35.8151	35.3334	32.8792	34.7458
2.55442	34.4483	39.2721	33.28	34.2519	38.6355	31.7622	38.7795	26.4162	32.8203	34.4647	33.9036	32.0541	38.5127	36.9771	34.5432	35.9991
2.5526	37.0853	42.2666	36.7099	37.5616	39.8432	33.6054	41.398	27.8355	34.9369	37.2399	37.1685	33.8198	41.3767	38.7382	36.4447	37.4843
2.55078	39.9166	45.3688	40.3496	40.9682	41.0268	35.5442	44.0456	29.4547	37.2102	40.223	40.6467	35.7984	44.3823	40.6232	38.5771	39.2051
2.54896	42.9409	48.5673	44.1743	44.4472	42.2029	37.5869	46.7092	31.2816	39.6435	43.4	44.3102	37.9884	47.5031	42.6374	40.9306	41.1647
2.54715	46.1532	51.8486	48.1547	47.9728	43.392	39.741	49.3769	33.3213	42.2374	46.7536	48.1275	40.3853	50.7115	44.7839	43.492	43.3652
2.54533	49.5442	55.1974	52.2569	51.5188	44.6172	42.0131	52.0367	35.5755	44.9891	50.2626	52.0641	42.9813	53.979	47.0627	46.244	45.8068
2.54353	53.1005	58.5967	56.4436	55.0587	45.9039	44.4083	54.6768	38.0424	47.892	53.9029	56.083	45.7655	57.2767	49.4707	49.1657	48.4871
2.54172	56.8035	62.0277	60.6751	58.5664	47.2784	46.9299	57.2857	40.7157	50.9358	57.6472	60.1456	48.7242	60.5756	52.0009	52.2323	51.4005
2.53991	60.6299	65.4704	64.9094	62.016	48.7664	49.5785	59.8514	43.5846	54.1056	61.4655	64.2118	51.8403	63.847	54.6424	55.4156	54.5374
2.53811	64.5515	68.9032	69.1037	65.3829	50.3921	52.352	62.3623	46.6337	57.3819	65.3256	68.2412	55.0938	67.0627	57.3802	58.6843	57.8831
2.53631	68.5356	72.3036	73.215	68.6439	52.1769	55.245	64.8071	49.8429	60.7414	69.1941	72.1937	58.462	70.1955	60.1953	62.0051	61.4183
2.53452	72.5458	75.6485	77.201	71.7773	54.1382	58.2489	67.1748	53.1877	64.1568	73.0366	76.0307	61.9197	73.2195	63.0652	65.3435	65.1184
2.53272	76.5424	78.9147	81.0204	74.7639	56.2881	61.3516	69.4556	56.6399	67.5974	76.8182	79.7153	65.4392	76.1104	65.9641	68.6644	68.9536
2.53093	80.4833	82.0785	84.6341	77.5862	58.6322	64.5368	71.6401	60.1671	71.0302	80.5046	83.2133	68.9909	78.846	68.8637	71.9333	72.8893
2.52914	84.3253	85.1167	88.0052	80.229	61.1697	67.785	73.7202	63.7345	74.4205	84.062	86.4942	72.5433	81.4064	71.7336	75.1174	76.8865
2.52735	88.0246	88.007	91.1003	82.6796	63.892	71.0729	75.689	67.3046	77.7332	87.4583	89.5315	76.0642	83.7746	74.5426	78.1859	80.9027
2.52557	91.5383	90.7274	93.8896	84.9274	66.783	74.3735	77.5403	70.838	80.9335	90.6631	92.3035	79.5206	85.9365	77.2592	81.1111	84.8923
2.52379	94.8254	93.2573	96.3476	86.964	69.8188	77.657	79.2689	74.2941	83.9877	93.6482	94.7928	82.8794	87.8812	79.8526	83.8684	88.8076
2.52201	97.8475	95.5775	98.4539	88.7831	72.9685	80.8906	80.8698	77.6316	86.8643	96.3883	96.9872	86.1085	89.6009	82.294	86.437	92.5992
2.52023	100.57	97.6707	100.194	90.3806	76.1946	84.0395	82.3388	80.8095	89.5346	98.8614	98.8795	89.1772	91.0915	84.557	88.7998	96.2175
2.51846	102.965	99.522	101.558	91.7547	79.4539	87.0677	83.6717	83.7876	91.9733	101.049	100.467	92.0569	92.3514	86.6187	90.9437	99.6127
2.51668	105.006	101.119	102.545	92.9056	82.6989	89.9387	84.8644	86.5272	94.1588	102.937	101.751	94.7217	93.3822	88.4603	92.8588	102.736
2.51492	106.677	102.454	103.157	93.8359	85.8782	92.6161	85.913	88.992	96.0736	104.515	102.737	97.1487	94.188	90.067	94.5388	105.539
2.51315	107.966	103.521	103.404	94.5504	88.9388	95.0654	86.8138	91.1494	97.7047	105.777	103.432	99.3189	94.775	91.429	95.9808	107.979
2.51138	108.869	104.32	103.303	95.0567	91.8274	97.2544	87.5639	92.9709	99.0438	106.724	103.849	101.217	95.1521	92.5413	97.1851	110.013
2.50962	109.388	104.854	102.875	95.3646	94.4914	99.1545	88.1615	94.4333	100.087	107.358	104	102.833	95.3297	93.4037	98.1548	111.606
2.50786	109.535	105.13	102.145	95.4857	96.8804	100.741	88.6057	95.5194	100.836	107.687	103.902	104.158	95.32	94.0204	98.896	112.728
2.5061	109.323	105.162	101.144	95.4334	98.9481	101.994	88.8973	96.2184	101.297	107.726	103.572	105.189	95.1365	94.3995	99.4169	113.356
2.50435	108.774	104.964	99.9035	95.2225	100.653	102.9	89.039	96.5267	101.479	107.489	103.029	105.927	94.7941	94.553	99.7282	113.477
2.5026	107.914	104.553	98.4591	94.8682	101.959	103.449	89.0356	96.4482	101.396	106.997	102.294	106.374	94.3087	94.496	99.8425	113.085
2.50085	106.773	103.95	96.8453	94.3863	102.839	103.638	88.894	95.9937	101.069	106.272	101.39	106.539	93.6973	94.2458	99.7743	112.188
2.4991	105.384	103.177	95.0972	93.792	103.273	103.47	88.6233	95.181	100.518	105.34	100.34	106.43	92.9775	93.8215	99.5391	110.804
2.49735	103.783	102.254	93.2484	93.0994	103.251	102.952	88.2345	94.0342	99.7675	104.225	99.1701	106.059	92.167	93.2431	99.1535	108.96
2.49561	102.003	101.202	91.3303	92.3214	102.772	102.096	87.7398	92.5825	98.845	102.957	97.9036	105.443	91.2835	92.5306	98.634	106.697
2.49387	100.08	100.04	89.3721	91.469	101.845	100.918	87.1532	90.8597	97.7775	101.562	96.566	104.597	90.3443	91.7036	97.9976	104.065
2.49213	98.0496	98.7835	87.3997	90.551	100.489	99.4382	86.489	88.9025	96.5925	100.067	95.1812	103.542	89.3653	90.7806	97.2607	101.123
2.49039	95.9423	97.4476	85.4356	89.5737	98.7326	97.6786	85.7616	86.7501	95.3165	98.4986	93.7721	102.297	88.3612	89.7783	96.4389	97.9379
2.48867	93.7877	96.0428	83.4986	88.5407	96.6127	95.6636	84.9846	84.4424	93.9741	96.8794	92.3592	100.885	87.3442	88.7112	95.5466	94.5805
2.48693	91.6116	94.5768	81.6037	87.4531	94.1735	93.4191	84.1703	82.0192	92.5871	95.2309	90.9603	99.3273	86.3241	87.5911	94.5967	91.1264
2.4852	89.4357	93.0543	79.7625	86.3092	91.4654	90.9714	83.3287	79.5192	91.174	93.5706	89.5904	97.6458	85.3084	86.4272	93.6004	87.6517
2.48348	87.2773	91.4769	77.9825	85.105	88.5425	88.3467	82.4674	76.9795	89.7494	91.9124	88.2607	95.8612	84.3016	85.2261	92.5677	84.2319
2.48176	85.1489	89.8439	76.268	83.8344	85.4612	85.5704	81.5913	74.4345	88.3238	90.2663	86.9792	93.9928	83.3063	83.9918	91.5069	80.94
2.48003	83.0579	88.1518	74.6193	82.4891	82.2779	82.6666	80.7017	71.9151	86.9031	88.6374	85.7501	92.0573	82.3223	82.7258	90.4245	77.844
2.47831	81.0066	86.395	73.033	81.0591	79.0469	79.6575	79.7965	69.4483	85.4888	87.0263	84.5736	90.0685	81.3474	81.4275	89.3255	75.0061
2.4766	78.9923	84.5658	71.5024	79.5333	75.8189	76.5631	78.8705	67.0568	84.078	85.4292	83.4463	88.0367	80.3778	80.0947	88.2138	72.481
2.47488	77.0069	82.6548	70.0169	77.899	72.6392	73.4005	77.9147	64.7577	82.6635	83.838	82.361	85.9684	79.4078	78.7238	87.0912	70.3143
2.47317	75.0378	80.651	68.5624	76.1429	69.5459	70.1841	76.9173	62.5622	81.2339	82.2403	81.3067	83.8663	78.4304	77.31	85.9585	68.5421
2.47146	73.0674	78.5414	67.1212	74.2508	66.5697	66.9251	75.8633	60.4757	79.7739	80.6202	80.2689	81.7293	77.4373	75.8477	84.8148	67.1897
2.46976	71.0735	76.3116	65.6721	72.208	63.7322	63.6315	74.735	58.4961	78.2646	78.9583	79.2292	79.5521	76.4191	74.3302	83.6573	66.2707
2.46805	69.0298	73.9453	64.1906	69.9991	61.0461	60.3074	73.5121	56.6147	76.6835	77.2324	78.1658	77.3265	75.3649	72.7499	82.4817	65.7867
2.46635	66.9061	71.425	62.6494	67.6086	58.5147	56.9542	72.1724	54.8155	75.0053	75.4182	77.0535	75.0408	74.263	71.0983	81.2813	65.7265
2.46465	64.669	68.7318	61.0185	65.0209	56.1322	53.57	70.6921	53.0759	73.2024	73.4897	75.8642	72.6813	73.1004	69.3661	80.0474	66.0657
2.46295	62.2822	65.8459	59.2658	62.2204	53.8834	50.1502	69.0459	51.3666	71.2449	71.4194	74.5668	70.2315	71.8627	67.5426	78.7687	66.7667
2.46126	59.7074	62.7465	57.3573	59.1917	51.7443	46.6872	67.208	49.6527	69.1015	69.1793	73.1279	67.6735	70.5339	65.6159	77.4309	67.7791
2.45956	56.9052	59.4128	55.2577	55.9199	49.6829	43.1718	65.1528	47.8943	66.7403	66.741	71.5128	64.9878	69.0967	63.5731	76.0169	69.0401
2.45787	53.835	55.8236	52.9307	52.3904	47.6591	39.5923	62.8548	46.048	64.129	64.0761	69.6851	62.1536	67.5318	61.3999	74.5065	70.4759
2.45618	50.4567	51.9584	50.3389	48.5891	45.626	35.9355	60.2897	44.0674	61.2359	61.1567	67.6081	59.1491	65.8182	59.0808	72.8761	72.0032
2.4545	46.7311	47.7972	47.4448	44.5027	43.5305	32.1868	57.4348	41.9056	58.0306	57.9558	65.245	55.9519	63.9334	56.5997	71.0997	73.5316
2.45281	42.621	43.3214	44.2111	40.1192	41.3148	28.3307	54.2698	39.5159	54.4849	54.4474	62.5606	52.5389	61.8538	53.9399	69.1482	74.9655
2.45113	38.0914	38.5132	40.601	35.4271	38.9178	24.3504	50.7765	36.8534	50.5733	50.6075	59.5206	48.887	59.5544	51.0839	66.9904	76.207
2.44945	33.1105	33.3558	36.5786	30.4161	36.2759	20.2281	46.9394	33.876	46.2731	46.4132	56.0934	44.9726	57.0093	48.0145	64.593	77.1585
2.44777	27.65	27.8336	32.1102	25.0768	33.3261	15.9453	42.7458	30.5457	41.5657	41.8446	52.2501	40.7726	54.1927	44.7148	61.9216	77.7257
2.4461	21.6859	21.9313	27.1641	19.4007	30.0067	11.4824	38.1857	26.8297	36.4363	36.8839	47.9651	36.2649	51.0788	41.1686	58.9416	77.8197
2.44443	15.1974	15.6334	21.7113	13.3791	26.2595	6.81822	33.2507	22.6997	30.8731	31.5155	43.216	31.4274	47.6419	37.36	55.6182	77.3595
2.44276	8.16703	8.92331	15.7252	7.00296	22.0305	1.9299	27.934	18.1328	24.8676	25.7262	37.983	26.2387	43.8566	33.2734	51.9172	76.2727
2.44109	0.581436	1.7836	9.18299	0.262921	17.2726	-3.2069	22.2298	13.1113	18.4146	19.5051	32.2495	20.6788	39.6985	28.8938	47.8061	74.4979
2.43942	-7.56896	-5.8038	2.06589	-6.85075	11.9459	-8.61772	16.1332	7.6233	11.5115	12.844	26.0019	14.7289	35.144	24.2069	43.255	71.9853
2.43776	-16.29	-13.8578	-5.6407	-14.3484	6.01933	-14.3293	9.63969	1.66161	4.1579	5.73674	19.2287	8.37173	30.1703	19.1983	38.2372	68.6968
2.4361	-25.5839	-22.3978	-13.9469	-22.2407	-0.529894	-20.3694	2.74461	-4.77597	-3.6448	-1.82064	11.9204	1.59153	24.7561	13.8537	32.7298	64.6064
2.43444	-35.4491	-31.4426	-22.8582	-30.5386	-7.71546	-26.7657	-4.55667	-11.687	-11.8937	-9.83035	4.06947	-5.62589	18.8807	8.1594	26.7146	59.7005
2.43278	-45.8802	-41.0099	-32.3751	-39.2529	-15.5425	-33.5456	-12.2689	-19.0646	-20.5845	-18.293	-4.33001	-13.2929	12.5255	2.10168	20.1791	53.9771
2.43113	-56.8697	-51.1167	-42.4945	-48.3946	-24.009	-40.7364	-20.3978	-26.8988	-29.7132	-27.2089	-13.2833	-21.4213	5.67211	-4.33327	13.1156	47.4451
2.42948	-68.4084	-61.7783	-53.2102	-57.9756	-33.1071	-48.3652	-28.9505	-35.1768	-39.2762	-36.579	-22.795	-30.0222	-1.69666	-11.1596	5.52154	40.1235
2.42783	-80.4854	-73.0081	-64.5127	-68.0072	-42.8236	-56.4577	-37.9353	-43.8835	-49.2703	-46.4049	-32.869	-39.1065	-9.5968	-18.3912	-2.60037	32.0406
2.42618	-93.0885	-84.816	-76.3895	-78.5004	-53.1411	-65.038	-47.3609	-53.0016	-59.6926	-56.6887	-43.5074	-48.6837	-18.0423	-26.0416	-11.2424	23.2336
2.42453	-106.204	-97.2088	-88.8253	-89.4646	-64.0382	-74.1279	-57.2366	-62.5123	-70.5405	-67.4333	-54.7103	-58.7627	-27.0446	-34.1228	-20.3918	13.7479
2.42289	-119.82	-110.189	-101.802	-100.908	-75.4909	-83.7469	-67.5714	-72.396	-81.8114	-78.6425	-66.4757	-69.3503	-36.612	-42.6459	-30.032	3.63559
2.42125	-133.921	-123.756	-115.3	-112.836	-87.4727	-93.9113	-78.3741	-82.6326	-93.5032	-90.3205	-78.7983	-80.4518	-46.7495	-51.6203	-40.1424	-7.04551
2.41961	-148.494	-137.904	-129.297	-125.254	-99.9552	-104.634	-89.6518	-93.2025	-105.613	-102.471	-91.6696	-92.0697	-57.4578	-61.0533	-50.7	-18.2331
2.41797	-163.527	-152.626	-143.77	-138.161	-112.91	-115.927	-101.411	-104.088	-118.141	-115.1	-105.079	-104.205	-68.7345	-70.9514	-61.6806	-29.8629
2.41634	-179.009	-167.912	-158.695	-151.559	-126.307	-127.797	-113.658	-115.276	-131.084	-128.214	-119.013	-116.855	-80.5738	-81.32	-73.0599	-41.8706
2.41471	-194.931	-183.75	-174.049	-165.445	-140.119	-140.251	-126.394	-126.753	-144.444	-141.816	-133.456	-130.016	-92.9666	-92.1634	-84.8139	-54.1933
2.41308	-211.283	-200.124	-189.807	-179.814	-154.318	-153.288	-139.622	-138.513	-158.219	-155.913	-148.391	-143.681	-105.9	-103.484	-96.9199	-66.7709
2.41145	-228.057	-217.018	-205.942	-194.657	-168.877	-166.908	-153.336	-150.552	-172.408	-170.507	-163.795	-157.837	-119.358	-115.284	-109.357	-79.5486
2.40982	-245.243	-234.41	-222.428	-209.962	-183.77	-181.103	-167.531	-162.869	-187.009	-185.602	-179.646	-172.471	-133.32	-127.564	-122.105	-92.4777
2.4082	-262.828	-252.276	-239.237	-225.712	-198.971	-195.862	-182.195	-175.468	-202.016	-201.195	-195.918	-187.565	-147.766	-140.32	-135.15	-105.517
2.40658	-280.798	-270.586	-256.339	-241.886	-214.459	-211.168	-197.311	-188.352	-217.42	-217.285	-212.583	-203.097	-162.668	-153.549	-148.476	-118.632
2.40496	-299.134	-289.31	-273.702	-258.46	-230.212	-226.999	-212.859	-201.53	-233.211	-233.865	-229.613	-219.045	-177.999	-167.245	-162.074	-131.801
2.40334	-317.816	-308.41	-291.297	-275.407	-246.212	-243.33	-228.815	-215.01	-249.374	-250.928	-246.978	-235.386	-193.731	-181.399	-175.939	-145.008
2.40173	-336.819	-327.846	-309.091	-292.696	-262.444	-260.129	-245.152	-228.802	-265.893	-268.463	-264.647	-252.097	-209.834	-196	-190.068	-158.249
2.40011	-356.111	-347.573	-327.049	-310.292	-278.892	-277.363	-261.838	-242.915	-282.744	-286.456	-282.59	-269.153	-226.278	-211.033	-204.464	-171.529
2.3985	-375.655	-367.54	-345.137	-328.157	-295.54	-294.989	-278.836	-257.355	-299.903	-304.887	-300.773	-286.528	-243.031	-226.479	-219.132	-184.859
2.39689	-395.406	-387.689	-363.316	-346.248	-312.373	-312.962	-296.108	-272.123	-317.338	-323.732	-319.165	-304.198	-260.06	-242.315	-234.077	-198.258
2.39529	-415.313	-407.961	-381.546	-364.519	-329.371	-331.229	-313.608	-287.215	-335.014	-342.957	-337.73	-322.134	-277.33	-258.513	-249.308	-211.748
2.39369	-435.317	-428.289	-399.785	-382.918	-346.512	-349.733	-331.29	-302.624	-352.893	-362.525	-356.433	-340.308	-294.807	-275.04	-264.835	-225.356
2.39209	-455.357	-448.606	-417.99	-401.396	-363.773	-368.415	-349.106	-318.336	-370.934	-382.392	-375.241	-358.694	-312.458	-291.862	-280.668	-239.115
2.39049	-475.365	-468.844	-436.118	-419.897	-381.125	-387.21	-367.006	-334.33	-389.096	-402.511	-394.119	-377.263	-330.25	-308.941	-296.82	-253.058
2.38889	-495.27	-488.931	-454.122	-438.366	-398.535	-406.049	-384.939	-350.581	-407.336	-422.825	-413.034	-395.985	-348.149	-326.239	-313.298	-267.219
2.38729	-514.994	-508.794	-471.953	-456.744	-415.965	-424.862	-402.853	-367.053	-425.607	-443.273	-431.954	-414.829	-366.123	-343.712	-330.112	-281.632
2.3857	-534.459	-528.36	-489.562	-474.969	-433.371	-443.57	-420.692	-383.705	-443.862	-463.787	-450.841	-433.759	-384.139	-361.318	-347.263	-296.328
2.38411	-553.584	-547.557	-506.898	-492.979	-450.706	-462.098	-438.404	-400.489	-462.054	-484.297	-469.665	-452.741	-402.164	-379.013	-364.752	-311.336
2.38252	-572.289	-566.313	-523.908	-510.712	-467.921	-480.366	-455.936	-417.351	-480.134	-504.731	-488.392	-471.738	-420.169	-396.755	-382.575	-326.683
2.38093	-590.494	-584.558	-540.54	-528.105	-484.961	-498.296	-473.237	-434.232	-498.056	-525.015	-506.991	-490.713	-438.126	-414.504	-400.723	-342.391
2.37935	-608.122	-602.226	-556.743	-545.096	-501.772	-515.811	-490.257	-451.067	-515.769	-545.074	-525.43	-509.624	-456.008	-432.22	-419.183	-358.476
2.37777	-625.096	-619.248	-572.461	-561.621	-518.297	-532.832	-506.946	-467.787	-533.223	-564.835	-543.677	-528.43	-473.789	-449.863	-437.932	-374.948
2.37618	-641.34	-635.557	-587.64	-577.616	-534.476	-549.286	-523.252	-484.318	-550.366	-584.222	-561.697	-547.084	-491.444	-467.395	-456.942	-391.808
2.37461	-656.785	-651.091	-602.225	-593.017	-550.25	-565.1	-539.131	-500.584	-567.146	-603.165	-579.454	-565.54	-508.95	-484.78	-476.176	-409.05
2.37303	-671.365	-665.79	-616.164	-607.764	-565.56	-580.208	-554.535	-516.507	-583.512	-621.597	-596.914	-583.748	-526.285	-501.98	-495.594	-426.66
2.37145	-685.019	-679.597	-629.403	-621.796	-580.347	-594.551	-569.424	-532.011	-599.413	-639.454	-614.04	-601.659	-543.429	-518.961	-515.148	-444.616
2.36988	-697.694	-692.461	-641.891	-635.058	-594.551	-608.073	-583.758	-547.02	-614.798	-656.676	-630.792	-619.22	-560.361	-535.69	-534.781	-462.888
2.36832	-709.341	-704.333	-653.58	-647.493	-608.115	-620.727	-597.497	-561.458	-629.617	-673.207	-647.127	-636.376	-577.06	-552.13	-554.432	-481.438
2.36675	-719.915	-715.169	-664.42	-659.048	-620.979	-632.47	-610.607	-575.254	-643.821	-688.992	-663.002	-653.071	-593.502	-568.245	-574.032	-500.217
2.36518	-729.378	-724.93	-674.364	-669.673	-633.085	-643.264	-623.053	-588.338	-657.362	-703.983	-678.368	-669.246	-609.661	-584	-593.507	-519.172
2.36362	-737.7	-733.582	-683.369	-679.322	-644.377	-653.079	-634.805	-600.65	-670.195	-718.134	-693.178	-684.843	-625.509	-599.359	-612.779	-538.246
2.36205	-744.854	-741.096	-691.394	-687.951	-654.802	-661.891	-645.834	-612.131	-682.276	-731.404	-707.381	-699.801	-641.018	-614.288	-631.768	-557.375
2.36049	-750.817	-747.447	-698.402	-695.523	-664.306	-669.68	-656.112	-622.73	-693.565	-743.754	-720.928	-714.063	-656.153	-628.75	-650.391	-576.493
2.35893	-755.572	-752.614	-704.356	-701.999	-672.842	-676.429	-665.612	-632.401	-704.02	-755.147	-733.764	-727.568	-670.876	-642.71	-668.563	-595.53
2.35738	-759.103	-756.579	-709.223	-707.347	-680.366	-682.126	-674.309	-641.105	-713.602	-765.552	-745.836	-740.26	-685.146	-656.13	-686.2	-614.415
2.35583	-761.4	-759.327	-712.977	-711.539	-686.839	-686.762	-682.179	-648.809	-722.275	-774.937	-757.094	-752.083	-698.92	-668.976	-703.223	-633.077
2.35428	-762.454	-760.847	-715.591	-714.547	-692.228	-690.329	-689.196	-655.487	-730.002	-783.276	-767.484	-762.984	-712.15	-681.212	-719.554	-651.446
2.35273	-762.257	-761.125	-717.043	-716.347	-696.503	-692.822	-695.335	-661.117	-736.746	-790.54	-776.953	-772.913	-724.785	-692.799	-735.116	-669.45
2.35118	-760.8	-760.151	-717.313	-716.916	-699.641	-694.234	-700.569	-665.682	-742.47	-796.703	-785.448	-781.82	-736.769	-703.701	-749.839	-687.02
2.34963	-758.077	-757.913	-716.382	-716.235	-701.623	-694.559	-704.87	-669.168	-747.137	-801.739	-792.915	-789.659	-748.046	-713.876	-763.659	-704.089
2.34809	-754.078	-754.398	-714.236	-714.284	-702.434	-693.79	-708.208	-671.568	-750.708	-805.618	-799.301	-796.386	-758.554	-723.285	-776.515	-720.59
2.34655	-748.794	-749.592	-710.862	-711.046	-702.062	-691.918	-710.551	-672.875	-753.145	-808.312	-804.551	-801.959	-768.229	-731.883	-788.352	-736.459
2.34501	-742.212	-743.482	-706.245	-706.505	-700.497	-688.932	-711.864	-673.083	-754.409	-809.786	-808.611	-806.336	-777.004	-739.626	-799.119	-751.633
2.34347	-734.319	-736.053	-700.377	-700.647	-697.733	-684.818	-712.11	-672.19	-754.46	-810.006	-811.426	-809.477	-784.812	-746.466	-808.77	-766.051
2.34194	-725.1	-727.29	-693.25	-693.46	-693.764	-679.561	-711.251	-670.193	-753.262	-808.935	-812.945	-811.343	-791.583	-752.357	-817.264	-779.658
2.3404	-714.537	-717.176	-684.853	-684.934	-688.585	-673.141	-709.247	-667.089	-750.778	-806.532	-813.114	-811.897	-797.248	-757.249	-824.566	-792.398
2.33888	-702.607	-705.695	-675.179	-675.058	-682.189	-665.538	-706.055	-662.872	-746.97	-802.751	-811.883	-811.099	-801.735	-761.092	-830.64	-804.216
2.33735	-689.284	-692.826	-664.217	-663.821	-674.569	-656.724	-701.63	-657.533	-741.801	-797.545	-809.199	-808.909	-804.974	-763.835	-835.456	-815.061
2.33582	-674.54	-678.55	-651.956	-651.214	-665.717	-646.671	-695.928	-651.062	-735.235	-790.864	-805.014	-805.287	-806.895	-765.425	-838.983	-824.882
2.33429	-658.342	-662.847	-638.381	-637.226	-655.624	-635.35	-688.903	-643.443	-727.234	-782.655	-799.28	-800.193	-807.429	-765.811	-841.194	-833.631
2.33277	-640.659	-645.693	-623.478	-621.848	-644.28	-622.728	-680.512	-634.658	-717.762	-772.868	-791.95	-793.585	-806.508	-764.938	-842.062	-841.258
2.33125	-621.456	-627.068	-607.228	-605.071	-631.672	-608.776	-670.714	-624.683	-706.783	-761.45	-782.98	-785.42	-804.069	-762.755	-841.561	-847.714
2.32973	-600.699	-606.951	-589.611	-586.885	-617.791	-593.464	-659.468	-613.493	-694.26	-748.352	-772.329	-775.656	-800.05	-759.209	-839.664	-852.954
2.32821	-578.353	-585.318	-570.604	-567.28	-602.619	-576.761	-646.739	-601.056	-680.153	-733.525	-759.955	-764.248	-794.393	-754.248	-836.344	-856.927
2.3267	-554.384	-562.146	-550.177	-546.243	-586.141	-558.638	-632.492	-587.338	-664.424	-716.921	-745.814	-751.147	-787.04	-747.815	-831.568	-859.582
2.32518	-528.758	-537.413	-528.302	-523.763	-568.335	-539.069	-616.693	-572.301	-647.031	-698.494	-729.867	-736.303	-777.937	-739.856	-825.305	-860.867
2.32367	-501.447	-511.097	-504.946	-499.828	-549.18	-518.03	-599.314	-555.904	-627.934	-678.203	-712.071	-719.663	-767.032	-730.316	-817.516	-860.729
2.32217	-472.427	-483.184	-480.078	-474.427	-528.654	-495.501	-580.332	-538.108	-607.095	-656.009	-692.39	-701.174	-754.278	-719.141	-808.163	-859.11
2.32066	-441.683	-453.662	-453.669	-447.555	-506.732	-471.467	-559.723	-518.873	-584.48	-631.88	-670.785	-680.783	-739.628	-706.277	-797.203	-855.952
2.31915	-409.204	-422.526	-425.694	-419.205	-483.392	-445.917	-537.472	-498.162	-560.06	-605.788	-647.222	-658.435	-723.043	-691.673	-784.59	-851.195
2.31765	-374.993	-389.78	-396.13	-389.378	-458.609	-418.848	-513.564	-475.939	-533.808	-577.709	-621.669	-634.079	-704.482	-675.282	-770.275	-844.776
2.31615	-339.056	-355.431	-364.961	-358.076	-432.362	-390.258	-487.988	-452.172	-505.706	-547.625	-594.096	-607.663	-683.909	-657.056	-754.206	-836.632
2.31465	-301.413	-319.498	-332.176	-325.308	-404.63	-360.153	-460.738	-426.833	-475.743	-515.522	-564.478	-579.14	-661.29	-636.953	-736.327	-826.695
2.31315	-262.097	-282.008	-297.776	-291.09	-375.399	-328.547	-431.811	-399.902	-443.916	-481.393	-532.794	-548.471	-636.598	-614.937	-716.582	-814.902
2.31166	-221.15	-242.999	-261.772	-255.446	-344.659	-295.46	-401.213	-371.366	-410.232	-445.24	-499.032	-515.625	-609.808	-590.975	-694.918	-801.187
2.31016	-178.632	-202.52	-224.188	-218.407	-312.408	-260.923	-368.955	-341.221	-374.711	-407.075	-463.186	-480.581	-580.903	-565.047	-671.282	-785.49
2.30867	-134.613	-160.627	-185.058	-180.016	-278.654	-224.974	-335.054	-309.474	-337.38	-366.915	-425.259	-443.332	-549.873	-537.138	-645.624	-767.75
2.30718	-89.1779	-117.387	-144.431	-140.323	-243.41	-187.661	-299.536	-276.14	-298.278	-324.788	-385.261	-403.882	-516.711	-507.238	-617.895	-747.911
2.30569	-42.4223	-72.8738	-102.367	-99.3866	-206.702	-149.037	-262.434	-241.246	-257.45	-280.731	-343.212	-362.248	-481.419	-475.349	-588.053	-725.919
2.30421	5.54258	-27.1718	-58.9428	-57.2774	-168.566	-109.17	-223.791	-204.83	-214.959	-234.794	-299.143	-318.467	-444.009	-441.48	-556.064	-701.725
2.30273	54.5934	19.6254	-14.2474	-14.0765	-129.049	-68.1356	-183.661	-166.944	-170.873	-187.039	-253.099	-272.588	-404.502	-405.654	-521.902	-675.286
2.30124	104.594	67.4151	31.6148	30.1242	-88.2145	-26.0186	-142.108	-127.653	-125.277	-137.541	-205.138	-224.683	-362.928	-367.9	-485.552	-646.567
2.29976	155.397	116.085	78.5259	75.2213	-46.1341	17.0858	-99.2078	-87.033	-78.2642	-86.3895	-155.332	-174.836	-319.331	-328.259	-447.007	-615.537
2.29828	206.845	165.516	126.357	121.102	-2.89288	61.0747	-55.0437	-45.1722	-29.94	-33.6861	-103.768	-123.15	-273.76	-286.782	-406.274	-582.175
2.29681	258.774	215.58	174.966	167.643	41.4119	105.837	-9.71127	-2.17001	19.5782	20.4518	-50.5484	-69.7425	-226.281	-243.526	-363.37	-546.468
2.29534	311.007	266.135	224.198	214.707	86.6689	151.25	36.6817	41.8609	70.1588	75.8891	4.20421	-14.7519	-176.97	-198.565	-318.328	-508.415
2.29386	363.362	317.034	273.887	262.148	132.754	197.185	84.0162	86.797	121.658	132.474	60.3499	41.6681	-125.917	-151.98	-271.194	-468.028
2.29239	415.65	368.116	323.856	309.806	179.531	243.501	132.161	132.503	173.916	190.037	117.729	99.3452	-73.229	-103.867	-222.031	-425.334
2.29093	467.681	419.215	373.921	357.516	226.853	290.054	180.977	178.836	226.768	248.395	176.165	158.095	-19.023	-54.3265	-170.913	-380.373
2.28946	519.261	470.157	423.89	405.104	274.564	336.691	230.316	225.645	280.035	307.349	235.468	217.718	36.5691	-3.47284	-117.93	-333.198
2.28799	570.196	520.76	473.564	452.391	322.497	383.252	280.016	272.77	333.528	366.685	295.426	278	93.3989	48.5693	-63.1857	-283.882
2.28653	620.291	570.837	522.74	499.19	370.477	429.572	329.907	320.042	387.049	426.175	355.815	338.714	151.302	101.664	-6.80291	-232.514
2.28507	669.349	620.193	571.209	545.314	418.319	475.477	379.807	367.283	440.391	485.579	416.393	399.619	210.097	155.663	51.0796	-179.206
2.28361	717.178	668.635	618.763	590.574	465.835	520.794	429.53	414.314	493.346	544.649	476.911	460.47	269.592	210.411	110.309	-124.08
2.28216	763.59	715.967	665.197	634.787	512.835	565.345	478.879	460.947	545.7	603.131	537.113	521.011	329.579	265.743	170.718	-67.2787
2.2807	808.395	761.993	710.305	677.768	559.123	608.95	527.651	506.989	597.236	660.762	596.732	580.984	389.838	321.484	232.12	-8.96221
2.27924	851.409	806.516	753.888	719.339	604.503	651.431	575.638	552.245	647.737	717.28	655.498	640.124	450.136	377.451	294.31	50.6931
2.2778	892.45	849.344	795.749	759.329	648.778	692.608	622.629	596.516	696.988	772.418	713.141	698.169	510.231	433.451	357.071	111.497
2.27634	931.343	890.288	835.703	797.573	691.757	732.31	668.413	639.603	744.778	825.914	769.392	754.861	569.874	489.288	420.171	173.247
2.2749	967.919	929.162	873.571	833.917	733.252	770.367	712.781	681.308	790.898	877.507	823.985	809.946	628.81	544.759	483.364	235.73
2.27345	1002.02	965.787	909.186	868.213	773.077	806.619	755.53	721.436	835.15	926.945	876.661	863.178	686.78	599.652	546.39	298.723
2.27201	1033.48	999.989	942.39	900.326	811.056	840.911	796.461	759.794	877.337	973.975	927.165	914.318	743.523	653.753	608.979	361.993
2.27056	1062.17	1031.6	973.037	930.128	847.017	873.097	835.388	796.199	917.275	1018.36	975.257	963.138	798.778	706.841	670.855	425.303
2.26913	1087.96	1060.46	1000.99	957.507	880.8	903.042	872.133	830.473	954.789	1059.87	1020.7	1009.42	852.289	758.695	731.735	488.412
2.26769	1110.72	1086.43	1026.14	982.358	912.252	930.619	906.537	862.451	989.716	1098.29	1063.29	1052.97	903.805	809.088	791.334	551.079
2.26625	1130.37	1109.37	1048.36	1004.59	941.233	955.714	938.449	891.98	1021.9	1133.42	1102.82	1093.58	953.081	857.796	849.366	613.059
2.26482	1146.81	1129.16	1067.58	1024.13	967.616	978.225	967.74	918.921	1051.22	1165.07	1139.1	1131.09	999.883	904.595	905.549	674.111
2.26338	1159.99	1145.69	1083.7	1040.92	991.289	998.062	994.295	943.153	1077.54	1193.1	1171.97	1165.32	1043.99	949.264	959.609	734
2.26195	1169.86	1158.89	1096.69	1054.91	1012.16	1015.15	1018.02	964.57	1100.76	1217.36	1201.28	1196.12	1085.2	991.591	1011.28	792.493
2.26052	1176.39	1168.69	1106.48	1066.06	1030.14	1029.43	1038.83	983.087	1120.8	1237.74	1226.92	1223.37	1123.31	1031.37	1060.31	849.366
2.25909	1179.58	1175.05	1113.06	1074.37	1045.19	1040.85	1056.66	998.637	1137.59	1254.17	1248.78	1246.95	1158.16	1068.41	1106.45	904.402
2.25767	1179.44	1177.97	1116.42	1079.83	1057.27	1049.39	1071.47	1011.17	1151.07	1266.61	1266.78	1266.76	1189.59	1102.52	1149.49	957.395
2.25624	1176	1177.44	1116.59	1082.45	1066.35	1055.03	1083.23	1020.67	1161.23	1275.03	1280.86	1282.72	1217.46	1133.54	1189.23	1008.15
2.25482	1169.33	1173.52	1113.59	1082.27	1072.46	1057.79	1091.94	1027.13	1168.05	1279.47	1291	1294.77	1241.66	1161.31	1225.46	1056.48
2.2534	1159.48	1166.25	1107.48	1079.32	1075.62	1057.68	1097.59	1030.56	1171.55	1279.97	1297.18	1302.9	1262.1	1185.71	1258.05	1102.22
2.25198	1146.55	1155.73	1098.33	1073.67	1075.88	1054.74	1100.2	1031	1171.76	1276.61	1299.41	1307.08	1278.7	1206.63	1286.84	1145.21
2.25057	1130.66	1142.05	1086.24	1065.36	1073.3	1049.02	1099.83	1028.52	1168.72	1269.5	1297.73	1307.34	1291.41	1223.96	1311.72	1185.31
2.24915	1111.92	1125.36	1071.32	1054.49	1067.96	1040.58	1096.52	1023.18	1162.5	1258.79	1292.19	1303.72	1300.2	1237.64	1332.62	1222.37
2.24774	1090.49	1105.78	1053.69	1041.14	1059.98	1029.52	1090.35	1015.08	1153.2	1244.62	1282.87	1296.29	1305.06	1247.62	1349.46	1256.28
2.24633	1066.51	1083.48	1033.49	1025.41	1049.44	1015.91	1081.4	1004.34	1140.89	1227.17	1269.89	1285.16	1306.02	1253.88	1362.22	1286.93
2.24492	1040.16	1058.62	1010.88	1007.4	1036.47	999.851	1069.77	991.081	1125.71	1206.63	1253.36	1270.45	1303.11	1256.4	1370.89	1314.22
2.24351	1011.63	1031.41	986.027	987.221	1021.2	981.458	1055.56	975.448	1107.79	1183.2	1233.43	1252.29	1296.4	1255.21	1375.51	1338.06
2.2421	981.1	1002.02	959.107	965.003	1003.74	960.846	1038.91	957.594	1087.26	1157.09	1210.29	1230.86	1285.96	1250.37	1376.12	1358.38
2.2407	948.785	970.665	930.303	940.872	984.251	938.138	1019.92	937.68	1064.28	1128.52	1184.12	1206.36	1271.91	1241.93	1372.81	1375.1
2.2393	914.89	937.562	899.805	914.966	962.854	913.468	998.736	915.876	1039.01	1097.72	1155.14	1178.99	1254.39	1230	1365.69	1388.19
2.2379	879.63	902.93	867.808	887.427	939.693	886.976	975.492	892.357	1011.63	1064.92	1123.59	1148.97	1233.53	1214.68	1354.9	1397.6
2.2365	843.218	866.995	834.51	858.404	914.911	858.809	950.326	867.298	982.325	1030.34	1089.71	1116.54	1209.54	1196.13	1340.57	1403.32
2.2351	805.87	829.986	800.109	828.049	888.647	829.12	923.38	840.877	951.268	994.23	1053.78	1081.96	1182.58	1174.5	1322.88	1405.33
2.23371	767.799	792.137	764.806	796.519	861.044	798.073	894.8	813.271	918.649	956.821	1016.05	1045.47	1152.88	1149.97	1302.01	1403.65
2.23232	729.212	753.676	728.8	763.97	832.241	765.831	864.733	784.651	884.656	918.352	976.82	1007.35	1120.67	1122.74	1278.14	1398.31
2.23092	690.308	714.831	692.288	730.559	802.376	732.568	833.328	755.187	849.472	879.055	936.353	967.84	1086.18	1093.01	1251.47	1389.35
2.22953	651.282	675.823	655.466	696.442	771.584	698.459	800.741	725.043	813.282	839.158	894.933	927.22	1049.66	1061.01	1222.19	1376.83
2.22814	612.317	636.86	618.526	661.772	739.997	663.684	767.128	694.377	776.264	798.88	852.832	885.747	1011.35	1026.97	1190.49	1360.85
2.22676	573.586	598.142	581.651	626.697	707.741	628.422	732.649	663.338	738.596	758.427	810.311	843.672	971.52	991.116	1156.56	1341.5
2.22537	535.256	559.853	545.023	591.363	674.94	592.858	697.47	632.072	700.448	717.994	767.625	801.241	930.42	953.698	1120.6	1318.9
2.22399	497.483	522.159	508.811	555.911	641.716	557.172	661.759	600.717	661.99	677.759	725.01	758.687	888.302	914.955	1082.8	1293.18
2.22261	460.412	485.211	473.176	520.477	608.185	521.543	625.688	569.402	623.387	637.882	682.689	716.23	845.417	875.126	1043.36	1264.51
2.22123	424.179	449.139	438.266	485.189	574.459	486.146	589.426	538.248	584.796	598.507	640.863	674.07	802.004	834.445	1002.45	1233.04
2.21985	388.91	414.054	404.216	450.172	540.648	451.15	553.143	507.368	546.374	559.762	599.712	632.389	758.298	793.144	960.266	1198.96
2.21848	354.72	380.049	371.149	415.545	506.866	416.719	517.01	476.867	508.271	521.761	559.401	591.348	714.527	751.447	917.01	1162.47
2.2171	321.715	347.203	339.174	381.422	473.221	383.007	481.192	446.843	470.637	484.605	520.067	551.088	670.907	709.569	872.872	1123.79
2.21573	289.986	315.574	308.385	347.91	439.825	350.16	445.85	417.382	433.613	448.385	481.83	511.726	627.646	667.718	828.048	1083.14
2.21436	259.611	285.208	278.86	315.109	406.791	318.312	411.135	388.56	397.334	413.182	444.782	473.355	584.933	626.087	782.731	1040.75
2.21299	230.653	256.134	250.662	283.113	374.229	287.586	377.195	360.443	361.93	379.067	408.996	436.047	542.949	584.859	737.116	996.862
2.21162	203.164	228.37	223.841	252.007	342.254	258.091	344.165	333.086	327.524	346.106	374.523	399.855	501.855	544.202	691.396	951.719
2.21026	177.175	201.921	198.43	221.874	310.976	229.923	312.174	306.532	294.231	314.357	341.395	364.811	461.797	504.269	645.761	905.566
2.20889	152.706	176.782	174.449	192.786	280.505	203.163	281.34	280.813	262.157	283.867	309.626	330.933	422.903	465.198	600.4	858.649
2.20753	129.758	152.936	151.904	164.81	250.944	177.873	251.77	255.949	231.4	254.675	279.213	298.225	385.279	427.108	555.495	811.209
2.20617	108.322	130.358	130.785	138.011	222.39	154.098	223.56	231.951	202.049	226.807	250.144	266.68	349.013	390.1	511.229	763.482
2.20481	88.3707	109.013	111.072	112.445	194.93	131.867	196.795	208.818	174.183	200.276	222.394	236.281	314.176	354.256	467.775	715.694
2.20345	69.8667	88.8592	92.7303	88.1653	168.643	111.188	171.545	186.545	147.871	175.083	195.935	207.008	280.817	319.643	425.305	668.065
2.2021	52.7598	69.8466	75.7148	65.2226	143.593	92.0502	147.868	165.116	123.17	151.214	170.735	178.834	248.974	286.311	383.982	620.803
2.20075	36.9889	51.921	59.9708	43.6631	119.836	74.4254	125.807	144.515	100.128	128.642	146.76	151.735	218.667	254.296	343.962	574.106
2.19939	22.4821	35.0236	45.4341	23.5284	97.412	58.2688	105.385	124.722	78.7803	107.329	123.981	125.684	189.906	223.623	305.391	528.164
2.19804	9.15871	19.0955	32.0341	4.85503	76.3505	43.5209	86.6095	105.718	59.1499	87.2261	102.371	100.658	162.69	194.306	268.405	483.154
2.19669	-3.07046	4.078	19.6949	-12.3277	56.6689	30.1095	69.4687	87.4854	41.2477	68.279	81.9075	76.6385	137.013	166.356	233.125	439.245
2.19535	-14.3007	-10.0834	8.33775	-27.9989	38.3734	17.9529	53.9304	70.0109	25.0719	50.4297	62.5718	53.6148	112.859	139.778	199.655	396.598
2.194	-24.6325	-23.4385	-2.11811	-42.1488	21.4586	6.9616	39.9435	53.2851	10.6071	33.6189	44.3507	31.5829	90.209	114.575	168.082	355.36
2.19266	-34.1682	-36.03	-11.7525	-54.78	5.90894	-2.95823	27.4393	37.3042	-2.1755	17.7899	27.2348	10.5492	69.0396	90.7471	138.471	315.672
2.19132	-43.0102	-47.8932	-20.6437	-65.9089	-8.30237	-11.9032	16.3329	22.0694	-13.3193	2.88962	11.217	-9.47044	49.3211	68.2956	110.866	277.656
2.18998	-51.2572	-59.0546	-28.8654	-75.5661	-21.2116	-19.9696	6.52711	7.58772	-22.8817	-11.1286	-3.70646	-28.4488	31.0205	47.2198	85.2839	241.423
2.18864	-59.001	-69.5327	-36.4863	-83.7967	-32.8651	-27.252	-2.08501	-6.12907	-30.9347	-24.3052	-17.5385	-46.3485	14.0993	27.5174	61.7214	207.064
2.1873	-66.3237	-79.3379	-43.5678	-90.6591	-43.3176	-33.8409	-9.61603	-19.064	-37.5642	-36.6733	-30.2804	-63.122	-1.48472	9.18379	40.1507	174.65
2.18597	-73.2946	-88.4734	-50.1631	-96.2238	-52.632	-39.8219	-16.1813	-31.1963	-42.8695	-48.2602	-41.9331	-78.7139	-15.7787	-7.7894	20.5218	144.228
2.18463	-79.9676	-96.9355	-56.3162	-100.572	-60.8769	-45.2735	-21.8949	-42.5013	-46.9614	-59.0873	-52.497	-93.0623	-28.8322	-23.4144	2.76591	115.819
2.1833	-86.3791	-104.715	-62.0606	-103.791	-68.1252	-50.266	-26.8678	-52.952	-49.9611	-69.172	-61.9732	-106.102	-40.6974	-37.7087	-13.2035	89.4184
2.18197	-92.5462	-111.795	-67.419	-105.975	-74.4508	-54.86	-31.2045	-62.5194	-51.9976	-78.5279	-70.3635	-117.766	-51.4259	-50.6938	-27.4861	64.9972
2.18064	-98.4662	-118.156	-72.403	-107.22	-79.9266	-59.1049	-35.0026	-71.1738	-53.2053	-87.1654	-77.672	-127.993	-61.0689	-62.3965	-40.193	42.5015
2.17932	-104.115	-123.77	-77.0125	-107.622	-84.6207	-63.0382	-38.3509	-78.8857	-53.7206	-95.0921	-83.9051	-136.722	-69.6735	-72.8465	-51.4415	21.8579
2.17799	-109.45	-128.605	-81.2366	-107.274	-88.5944	-66.6843	-41.3295	-85.6271	-53.6795	-102.312	-89.0742	-143.906	-77.283	-82.0775	-61.3537	2.97639
2.17666	-114.409	-132.626	-85.0546	-106.265	-91.9008	-70.0552	-44.0103	-91.3739	-53.2154	-108.827	-93.1971	-149.509	-83.9368	-90.1277	-70.0546	-14.2474
2.17534	-118.912	-135.789	-88.4359	-104.68	-94.582	-73.1501	-46.4567	-96.1061	-52.4553	-114.635	-96.2994	-153.509	-89.6691	-97.0387	-77.6684	-29.9255
2.17402	-122.865	-138.048	-91.3413	-102.594	-96.6689	-75.9565	-48.7233	-99.8105	-51.5177	-119.727	-98.4159	-155.903	-94.5102	-102.856	-84.3177	-44.1748
2.1727	-126.163	-139.354	-93.7242	-100.077	-98.1805	-78.4507	-50.8552	-102.481	-50.5106	-124.092	-99.5913	-156.702	-98.4875	-107.63	-90.1203	-57.1115
2.17139	-128.692	-139.656	-95.5321	-97.1881	-99.1249	-80.6004	-52.8874	-104.123	-49.5293	-127.715	-99.882	-155.941	-101.627	-111.415	-95.1894	-68.8492
2.17007	-130.336	-138.902	-96.7088	-93.9766	-99.5003	-82.366	-54.8439	-104.75	-48.656	-130.577	-99.3564	-153.673	-103.958	-114.27	-99.6327	-79.4975
2.16876	-130.979	-137.044	-97.1966	-90.4825	-99.2963	-83.7029	-56.7361	-104.391	-47.9586	-132.66	-98.0945	-149.969	-105.512	-116.262	-103.55	-89.1585
2.16744	-130.511	-134.039	-96.9379	-86.7344	-98.4961	-84.5635	-58.562	-103.086	-47.4896	-133.945	-96.1876	-144.919	-106.327	-117.462	-107.035	-97.9271
2.16613	-128.833	-129.854	-95.8787	-82.7496	-97.0786	-84.8992	-60.3057	-100.888	-47.287	-134.419	-93.7374	-138.633	-106.451	-117.945	-110.171	-105.891
2.16482	-125.86	-124.466	-93.9697	-78.5333	-95.0206	-84.6625	-61.9374	-97.863	-47.3732	-134.073	-90.8545	-131.235	-105.938	-117.795	-113.03	-113.131
2.16352	-121.526	-117.866	-91.1687	-74.0784	-92.2982	-83.8084	-63.414	-94.0866	-47.7557	-132.906	-87.6554	-122.864	-104.854	-117.094	-115.675	-119.717
2.16221	-115.786	-110.061	-87.4415	-69.3662	-88.8891	-82.2963	-64.6808	-89.6441	-48.4269	-130.922	-84.261	-113.67	-103.272	-115.93	-118.154	-125.711
2.16091	-108.615	-101.07	-82.7621	-64.3663	-84.7736	-80.0915	-65.6734	-84.6262	-49.3649	-128.134	-80.7929	-103.816	-101.272	-114.388	-120.499	-131.167
2.1596	-100.01	-90.9272	-77.1123	-59.038	-79.9353	-77.1665	-66.3208	-79.127	-50.534	-124.56	-77.3707	-93.4726	-98.9367	-112.549	-122.733	-136.126
2.1583	-89.9895	-79.6778	-70.4797	-53.3308	-74.3614	-73.502	-66.5476	-73.2399	-51.8853	-120.221	-74.1084	-82.8148	-96.3507	-110.492	-124.861	-140.619
2.157	-78.5863	-67.3722	-62.8548	-47.1863	-68.0425	-69.0877	-66.2782	-67.0547	-53.3581	-115.142	-71.1116	-72.0228	-93.5955	-108.284	-126.877	-144.665
2.1557	-65.8439	-54.0616	-54.2282	-40.5386	-60.9722	-63.923	-65.4393	-60.6549	-54.8816	-109.351	-68.474	-61.2767	-90.7474	-105.984	-128.766	-148.27
2.15441	-51.8099	-39.7913	-44.5858	-33.3151	-53.1467	-58.0162	-63.9632	-54.1159	-56.377	-102.876	-66.2744	-50.7542	-87.8747	-103.639	-130.503	-151.43
2.15311	-36.528	-24.5931	-33.9056	-25.437	-44.5637	-51.3847	-61.7901	-47.5026	-57.7597	-95.7466	-64.5746	-40.6273	-85.0361	-101.284	-132.06	-154.128
2.15182	-20.0289	-8.47768	-22.1532	-16.8183	-35.222	-44.0532	-58.8699	-40.8696	-58.9426	-87.9986	-63.4161	-31.058	-82.2798	-98.9429	-133.403	-156.34
2.15053	-2.32166	8.57269	-9.27879	-7.36462	-25.1195	-36.0515	-55.1624	-34.2601	-59.8383	-79.6721	-62.8187	-22.1953	-79.6431	-96.6275	-134.502	-158.037
2.14924	16.6142	26.6102	4.78511	3.02871	-14.2523	-27.4125	-50.6374	-27.7069	-60.3622	-70.8161	-62.778	-14.1713	-77.1529	-94.341	-135.323	-159.185
2.14795	36.8358	45.7261	20.1245	14.4787	-2.61208	-18.1691	-45.2732	-21.2319	-60.4352	-61.491	-63.2645	-7.09728	-74.8258	-92.0786	-135.837	-159.754
2.14666	58.4407	66.052	36.8425	27.1165	9.81626	-8.35071	-39.0548	-14.847	-59.9863	-51.7701	-64.2232	-1.06118	-72.6687	-89.8299	-136.016	-159.718
2.14538	81.5675	87.7586	55.0564	41.0884	23.0573	2.01946	-31.9721	-8.55443	-58.9548	-41.7401	-65.5729	3.87491	-70.6791	-87.5804	-135.831	-159.06
2.14409	106.395	111.054	74.8934	56.5572	37.15	12.9291	-24.017	-2.34664	-57.2913	-31.5013	-67.2086	7.67525	-68.8448	-85.3134	-135.257	-157.776
2.14281	133.133	136.174	96.4846	73.6998	52.1512	24.3801	-15.1813	3.79361	-54.9598	-21.1647	-69.0026	10.3307	-67.144	-83.0107	-134.27	-155.874
2.14153	162.013	163.375	119.955	92.7023	68.1379	36.3909	-5.45632	9.89324	-51.9371	-10.8486	-70.8083	11.858	-65.5444	-80.6533	-132.846	-153.377
2.14025	193.266	192.914	145.413	113.752	85.2089	48.9991	5.16812	15.9887	-48.2127	-0.674	-72.4641	12.2985	-64.0029	-78.2214	-130.965	-150.324
2.13897	227.104	225.032	172.939	137.027	103.484	62.2629	16.703	22.1257	-43.7879	9.24086	-73.7988	11.7153	-62.4662	-75.6946	-128.608	-146.764
2.1377	263.696	259.935	202.572	162.683	123.103	76.2617	29.1594	28.3584	-38.6735	18.7862	-74.6374	10.1915	-60.8711	-73.0515	-125.763	-142.757
2.13642	303.141	297.77	234.296	190.837	144.218	91.0954	42.5468	34.7486	-32.8876	27.8661	-74.8075	7.82828	-59.1467	-70.2696	-122.424	-138.368
2.13515	345.438	338.601	268.027	221.552	166.986	106.882	56.8713	41.364	-26.4526	36.4029	-74.1457	4.74201	-57.2172	-67.3261	-118.593	-133.665
2.13388	390.463	382.383	303.598	254.817	191.56	123.755	72.1342	48.276	-19.3914	44.3411	-72.5036	1.0624	-55.0053	-64.1982	-114.281	-128.718
2.13261	437.943	428.937	340.746	290.535	218.07	141.858	88.3305	55.5575	-11.7245	51.6486	-69.7537	-3.06966	-52.4368	-60.8651	-109.51	-123.59
2.13134	487.434	477.929	379.1	328.502	246.609	161.333	105.446	63.2797	-3.46707	58.3177	-65.7938	-7.50391	-49.4451	-57.3086	-104.31	-118.344
2.13008	538.303	528.847	418.17	368.392	277.215	182.314	123.456	71.5088	5.37267	64.3644	-60.5513	-12.0827	-45.975	-53.5159	-98.7203	-113.033
2.12881	589.72	580.987	457.341	409.749	309.844	204.912	142.319	80.3027	14.795	69.8256	-53.9853	-16.6428	-41.9864	-49.4799	-92.7886	-107.707
2.12755	640.644	633.439	495.863	451.977	344.361	229.201	161.983	89.71	24.8101	74.7582	-46.087	-21.0177	-37.4564	-45.2016	-86.566	-102.409
2.12628	689.83	685.081	532.852	494.332	380.512	255.206	182.371	99.7664	35.4378	79.2348	-36.8802	-25.0401	-32.3807	-40.6897	-80.1066	-97.179
2.12502	735.838	734.585	567.294	535.924	417.915	282.884	203.388	110.493	46.7056	83.3413	-26.4197	-28.5455	-26.7732	-35.961	-73.4651	-92.0523
2.12376	777.049	780.426	598.055	575.724	456.046	312.114	224.911	121.895	58.6466	87.1735	-14.7899	-31.3753	-20.6656	-31.0393	-66.6942	-87.0616
2.12251	811.695	820.907	623.897	612.572	494.229	342.679	246.783	133.957	71.2959	90.834	-2.10148	-33.3813	-14.1048	-25.953	-59.8432	-82.2373
2.12125	837.888	854.183	643.492	645.189	531.636	374.255	268.811	146.644	84.6882	94.4303	11.5121	-34.4287	-7.15034	-20.7331	-52.9564	-77.6068
2.12	853.661	878.296	655.454	672.196	567.285	406.403	290.762	159.902	98.8537	98.0715	25.8993	-34.4008	0.12878	-15.4105	-46.0717	-73.1936
2.11874	857.021	891.228	658.368	692.143	600.051	438.557	312.35	173.647	113.813	101.866	40.8944	-33.2018	7.65703	-10.0133	-39.2205	-69.0166
2.11749	846.014	890.959	650.835	703.541	628.683	470.031	333.243	187.772	129.575	105.918	56.3224	-30.7607	15.3553	-4.56538	-32.4274	-65.0882
2.11624	818.773	875.518	631.504	704.889	651.821	500.008	353.049	202.138	146.125	110.323	72.0045	-27.033	23.1437	0.915123	-25.7109	-61.4136
2.11499	773.596	843.053	599.121	694.72	668.02	527.551	371.32	216.575	163.43	115.166	87.7629	-22.0021	30.9434	6.41657	-19.0843	-57.9902
2.11375	709.009	791.898	552.577	671.643	675.789	551.613	387.554	230.873	181.423	120.511	103.425	-15.6804	38.6784	11.9333	-12.5573	-54.8062
2.1125	623.836	720.639	490.947	634.384	673.621	571.051	401.196	244.788	200.003	126.401	118.829	-8.10876	46.2766	17.4651	-6.13775	-51.8414
2.11126	517.258	628.175	413.538	581.836	660.035	584.643	411.644	258.03	219.026	132.847	133.825	0.644725	53.6703	23.016	0.166557	-49.0671
2.11001	388.876	513.789	319.929	513.106	633.627	591.117	418.26	270.27	238.3	139.827	148.278	10.4864	60.7965	28.5926	6.34565	-46.4475
2.10877	238.771	377.205	210.017	427.567	593.118	589.186	420.381	281.138	257.583	147.277	162.073	21.2993	67.5974	34.2024	12.3858	-43.9404
2.10753	67.5277	218.626	84.0303	324.889	537.399	577.573	417.331	290.222	276.573	155.089	175.108	32.9466	74.021	39.8525	18.2685	-41.4993
2.10629	-123.732	38.7687	-57.4372	205.08	465.575	555.052	408.43	297.075	294.912	163.11	187.296	45.275	80.0213	45.549	23.97	-39.0748
2.10506	-333.335	-161.108	-213.416	68.5173	377.021	520.491	393.021	301.217	312.18	171.141	198.564	58.1173	85.5593	51.2954	29.4616	-36.6165
2.10382	-559.069	-379.201	-382.557	-84.0368	271.412	472.889	370.474	302.146	327.896	178.939	208.845	71.2964	90.6032	57.093	34.7102	-34.0758
2.10259	-798.194	-613.169	-563.138	-251.42	148.769	411.417	340.211	299.344	341.526	186.223	218.077	84.6276	95.1299	62.9398	39.68	-31.4072
2.10136	-1047.49	-860.157	-753.078	-432.073	9.47931	335.458	301.716	292.288	352.483	192.674	226.196	97.9211	99.1253	68.8309	44.334	-28.5712
2.10013	-1303.29	-1116.84	-949.963	-624.052	-145.677	244.642	254.556	280.462	360.137	197.947	233.128	110.984	102.585	74.7577	48.6361	-25.537
2.0989	-1561.57	-1379.45	-1151.08	-825.04	-315.511	138.887	198.404	263.371	363.831	201.676	238.791	123.623	105.515	80.7069	52.5522	-22.2839
2.09767	-1818	-1643.88	-1353.44	-1032.39	-498.425	18.4213	133.045	240.551	362.884	203.48	243.086	135.641	107.928	86.6595	56.0523	-18.8047
2.09644	-2068.06	-1905.73	-1553.89	-1243.15	-692.425	-116.197	58.3993	211.585	356.617	202.97	245.891	146.843	109.845	92.5889	59.1102	-15.1072
2.09522	-2307.12	-2160.42	-1749.08	-1454.15	-895.134	-264.06	-25.4623	176.112	344.359	199.754	247.067	157.033	111.29	98.459	61.705	-11.2159
2.09399	-2530.54	-2403.26	-1935.61	-1662	-1103.83	-423.909	-118.308	133.842	325.471	193.446	246.449	166.013	112.29	104.223	63.8206	-7.17335
2.09277	-2733.79	-2629.58	-2110.07	-1863.24	-1315.49	-594.135	-219.73	84.5679	299.363	183.664	243.851	173.586	112.864	109.819	65.4461	-3.0402
2.09155	-2912.54	-2834.83	-2269.09	-2054.31	-1526.84	-772.799	-329.14	28.1725	265.506	170.04	239.062	179.553	113.026	115.173	66.5756	1.10468
2.09033	-3062.79	-3014.66	-2409.46	-2231.71	-1734.42	-957.649	-445.762	-35.3541	223.461	152.223	231.855	183.718	112.775	120.193	67.2084	5.1658
2.08911	-3180.93	-3165.06	-2528.16	-2392.03	-1934.64	-1146.16	-568.63	-105.908	172.885	129.885	221.983	185.882	112.094	124.772	67.3488	9.03319
2.0879	-3263.89	-3282.45	-2622.49	-2532.03	-2123.89	-1335.56	-696.59	-183.257	113.562	102.731	209.185	185.849	110.948	128.786	67.0062	12.5858
2.08668	-3309.14	-3363.76	-2690.08	-2648.73	-2298.58	-1522.89	-828.311	-267.036	45.4057	70.5056	193.195	183.428	109.277	132.101	66.1943	15.6957
2.08547	-3314.83	-3406.52	-2728.97	-2739.46	-2455.24	-1705.08	-962.297	-356.74	-31.5146	33.0032	173.739	178.428	107.002	134.569	64.9307	18.2326
2.08426	-3279.83	-3408.92	-2737.7	-2801.92	-2590.59	-1878.96	-1096.9	-451.712	-116.964	-9.91657	150.552	170.67	104.022	136.038	63.2358	20.07
2.08305	-3203.75	-3369.9	-2715.3	-2834.27	-2701.64	-2041.38	-1230.35	-551.148	-210.533	-58.3221	123.38	159.979	100.214	136.353	61.1312	21.0908
2.08184	-3086.98	-3289.14	-2661.37	-2835.16	-2785.73	-2189.24	-1360.78	-654.1	-311.631	-112.198	91.9923	146.192	95.438	135.362	58.6376	21.1922
2.08063	-2930.7	-3167.12	-2576.06	-2803.75	-2840.63	-2319.58	-1486.25	-759.48	-419.486	-171.437	56.1844	129.16	89.5378	132.922	55.7732	20.2909
2.07943	-2736.85	-3005.08	-2460.12	-2739.79	-2864.57	-2429.63	-1604.82	-866.069	-533.146	-235.833	15.7943	108.748	82.3424	128.9	52.5513	18.3275
2.07822	-2508.13	-2805.06	-2314.83	-2643.59	-2856.3	-2516.9	-1714.53	-972.54	-651.482	-305.077	-29.2912	84.8383	73.6699	123.178	48.9783	15.2693
2.07702	-2247.88	-2569.82	-2142.06	-2516.04	-2815.14	-2579.22	-1813.48	-1077.47	-773.202	-378.752	-79.1237	57.3385	63.3312	115.658	45.0522	11.113
2.07582	-1960.12	-2302.79	-1944.16	-2358.62	-2740.98	-2614.79	-1899.85	-1179.36	-896.864	-456.335	-133.685	26.1825	51.1329	106.258	40.7611	5.88507
2.07462	-1649.35	-2008.03	-1723.94	-2173.33	-2634.31	-2622.24	-1971.94	-1276.69	-1020.9	-537.204	-192.881	-8.66594	36.8804	94.9207	36.0815	-0.358127
2.07342	-1320.54	-1690.1	-1484.64	-1962.69	-2496.19	-2600.67	-2028.23	-1367.89	-1143.64	-620.636	-256.53	-47.2056	20.3841	81.6053	30.9785	-7.532
2.07222	-978.985	-1354.01	-1229.81	-1729.71	-2328.29	-2549.67	-2067.34	-1451.45	-1263.33	-705.822	-324.361	-89.3939	1.46459	66.2928	25.4047	-15.5265
2.07102	-630.18	-1005.1	-963.3	-1477.78	-2132.8	-2469.33	-2088.18	-1525.86	-1378.17	-791.87	-396.007	-135.139	-20.0396	48.9839	19.301	-24.21
2.06983	-279.732	-648.889	-689.127	-1210.63	-1912.42	-2360.27	-2089.84	-1589.72	-1486.35	-877.815	-471.001	-184.299	-44.2656	29.6978	12.5962	-33.4339
2.06864	66.7827	-291.022	-411.424	-932.272	-1670.34	-2223.65	-2071.73	-1641.72	-1586.08	-962.633	-548.78	-236.67	-71.3176	8.47336	5.20878	-43.0382
2.06744	403.936	62.9065	-134.341	-646.875	-1410.09	-2061.11	-2033.53	-1680.71	-1675.64	-1045.26	-628.689	-291.993	-101.261	-14.6327	-2.95297	-52.8572
2.06625	726.565	407.447	138.039	-358.711	-1135.57	-1874.75	-1975.21	-1705.66	-1753.39	-1124.58	-709.987	-349.949	-134.117	-39.547	-11.9898	-62.7257
2.06506	1029.88	737.416	401.78	-72.0513	-850.865	-1667.15	-1897.08	-1715.76	-1817.81	-1199.5	-791.857	-410.159	-169.859	-66.1784	-22.0078	-72.4843
2.06388	1309.55	1048	653.169	208.913	-560.266	-1441.23	-1799.75	-1710.39	-1867.56	-1268.89	-873.418	-472.186	-208.404	-94.4196	-33.1159	-81.9852
2.06269	1561.81	1334.84	888.796	480.16	-268.112	-1200.29	-1684.12	-1689.15	-1901.49	-1331.67	-953.73	-535.537	-249.613	-124.147	-45.4207	-91.0966
2.06151	1783.52	1594.14	1105.61	737.915	21.271	-947.864	-1551.44	-1651.88	-1918.66	-1386.8	-1031.82	-599.668	-293.29	-155.221	-59.0231	-99.7076
2.06032	1972.22	1822.74	1301.01	978.73	303.666	-687.692	-1403.21	-1598.67	-1918.37	-1433.29	-1106.68	-663.992	-339.186	-187.494	-74.015	-107.732
2.05914	2126.17	2018.14	1472.82	1199.54	575.043	-423.629	-1241.22	-1529.86	-1900.19	-1470.25	-1177.32	-727.886	-386.997	-220.806	-90.474	-115.112
2.05796	2244.37	2178.54	1619.39	1397.73	831.64	-159.573	-1067.47	-1446.02	-1863.96	-1496.88	-1242.73	-790.695	-436.367	-254.991	-108.46	-121.817
2.05678	2326.58	2302.91	1739.61	1571.15	1070.04	100.624	-884.173	-1347.99	-1809.78	-1512.51	-1301.93	-851.745	-486.902	-289.879	-128.013	-127.851
2.0556	2373.27	2390.93	1832.86	1718.19	1287.24	353.23	-693.71	-1236.84	-1738.07	-1516.62	-1354	-910.351	-538.165	-325.298	-149.152	-133.245
2.05442	2385.62	2443	1899.08	1837.77	1480.69	594.705	-498.561	-1113.83	-1649.49	-1508.83	-1398.07	-965.825	-589.685	-361.075	-171.87	-138.061
2.05325	2365.44	2460.23	1938.7	1929.36	1648.36	821.777	-301.274	-980.462	-1544.99	-1488.93	-1433.34	-1017.49	-640.969	-397.04	-196.137	-142.387
2.05207	2315.12	2444.34	1952.65	1992.98	1788.74	1031.5	-104.409	-838.373	-1425.77	-1456.88	-1459.09	-1064.68	-691.501	-433.025	-221.896	-146.338
2.0509	2237.57	2397.66	1942.28	2029.15	1900.9	1221.32	89.5044	-689.36	-1293.27	-1412.8	-1474.73	-1106.76	-740.752	-468.862	-249.067	-150.046
2.04973	2136.07	2322.97	1909.32	2038.9	1984.44	1389.1	278.022	-535.324	-1149.14	-1356.99	-1479.79	-1143.14	-788.191	-504.383	-277.543	-153.664
2.04856	2014.21	2223.5	1855.86	2023.68	2039.52	1533.17	458.828	-378.236	-995.202	-1289.91	-1473.9	-1173.27	-833.286	-539.421	-307.191	-157.353
2.04739	1875.79	2102.77	1784.21	1985.36	2066.83	1652.34	629.774	-220.101	-833.436	-1212.17	-1456.86	-1196.64	-875.516	-573.802	-337.852	-161.283
2.04622	1724.7	1964.5	1696.92	1926.13	2067.52	1745.93	788.919	-62.9148	-665.92	-1124.52	-1428.63	-1212.82	-914.375	-607.346	-369.339	-165.625
2.04506	1564.81	1812.55	1596.64	1848.45	2043.22	1813.74	934.557	91.3745	-494.803	-1027.84	-1389.3	-1221.45	-949.381	-639.869	-401.443	-170.547
2.04389	1399.89	1650.75	1486.09	1754.98	1995.91	1856.09	1065.25	240.903	-322.261	-923.141	-1339.12	-1222.25	-980.084	-671.174	-433.924	-176.204
2.04273	1233.52	1482.9	1367.99	1648.52	1927.91	1873.74	1179.83	383.929	-150.452	-811.505	-1278.5	-1215.01	-1006.07	-701.056	-466.522	-182.735
2.04157	1069	1312.58	1245	1531.91	1841.81	1867.9	1277.45	518.862	18.5206	-694.11	-1207.99	-1199.62	-1026.95	-729.296	-498.951	-190.256
2.04041	909.293	1143.16	1119.66	1407.98	1740.36	1840.16	1357.55	644.289	182.645	-572.195	-1128.28	-1176.08	-1042.41	-755.666	-530.911	-198.856
2.03925	756.992	977.67	994.335	1279.48	1626.44	1792.46	1419.88	759.002	340.04	-447.05	-1040.15	-1144.45	-1052.17	-779.929	-562.088	-208.591
2.03809	614.256	818.81	871.199	1149.04	1502.97	1727.03	1464.49	862.01	488.983	-319.994	-944.534	-1104.91	-1056	-801.834	-592.155	-219.485
2.03694	482.809	668.865	752.179	1019.08	1372.84	1646.29	1491.74	952.549	627.933	-192.364	-842.407	-1057.74	-1053.73	-821.127	-620.787	-231.521
2.03578	363.929	529.706	638.942	891.82	1238.86	1552.85	1502.23	1030.1	755.564	-65.4888	-734.831	-1003.3	-1045.27	-837.546	-647.659	-244.649
2.03463	258.463	402.779	532.879	769.194	1103.68	1449.38	1496.85	1094.36	870.77	59.3235	-622.917	-942.042	-1030.56	-850.828	-672.453	-258.782
2.03348	166.837	289.109	435.097	652.867	969.774	1338.58	1476.71	1145.29	972.685	180.809	-507.806	-874.501	-1009.62	-860.71	-694.866	-273.797
2.03232	89.1004	189.315	346.419	544.2	839.378	1223.1	1443.12	1183.04	1060.69	297.764	-390.656	-801.279	-982.536	-866.936	-714.608	-289.542
2.03118	24.9539	103.636	267.391	444.256	714.458	1105.5	1397.54	1208	1134.42	409.07	-272.621	-723.042	-949.444	-869.258	-731.412	-305.839
2.03003	-26.1961	31.9677	198.296	353.796	596.697	988.164	1341.59	1220.73	1193.74	513.706	-154.837	-640.506	-910.542	-867.444	-745.034	-322.492
2.02888	-65.1932	-26.1025	139.171	273.294	487.47	873.278	1276.95	1221.98	1238.77	610.769	-38.4071	-554.425	-866.081	-861.282	-755.259	-339.289
2.02773	-93.0734	-71.2458	89.8352	202.955	387.847	762.783	1205.39	1212.64	1269.87	699.485	75.6126	-465.585	-816.364	-850.587	-761.902	-356.009
2.02659	-111.009	-104.342	49.9163	142.739	298.594	658.348	1128.64	1193.71	1287.59	779.214	186.22	-374.792	-761.744	-835.208	-764.81	-372.43
2.02545	-120.26	-126.435	18.8807	92.3882	220.185	561.346	1048.43	1166.32	1292.66	849.464	292.483	-282.861	-702.614	-815.035	-763.867	-388.327
2.0243	-122.122	-138.684	-3.93186	51.4604	152.816	472.848	966.442	1131.62	1286.02	909.887	393.549	-190.606	-639.41	-790.002	-758.995	-403.485
2.02317	-117.883	-142.318	-19.2775	19.359	96.4337	393.624	884.23	1090.83	1268.69	960.287	488.657	-98.8284	-572.597	-760.096	-750.154	-417.693
2.02202	-108.781	-138.591	-27.9729	-4.62972	50.7594	324.144	803.24	1045.15	1241.86	1000.61	577.141	-8.30647	-502.674	-725.362	-737.346	-430.751
2.02089	-95.9697	-128.747	-30.8669	-21.305	15.3223	264.602	724.771	995.786	1206.76	1030.94	658.442	80.2144	-430.162	-685.903	-720.615	-442.471
2.01975	-80.4943	-113.983	-28.8094	-31.5159	-10.5052	214.937	649.953	943.878	1164.69	1051.5	732.103	166.031	-355.603	-641.891	-700.044	-452.681
2.01862	-63.27	-95.4235	-22.6311	-36.134	-27.4769	174.857	579.744	890.511	1116.94	1062.62	797.784	248.492	-279.551	-593.56	-675.758	-461.22
2.01748	-45.0752	-74.1003	-13.1263	-36.0292	-36.4417	143.87	514.914	836.682	1064.82	1064.76	855.255	327.013	-202.569	-541.211	-647.919	-467.95
2.01635	-26.5442	-50.9365	-1.03515	-32.0414	-38.3084	121.325	456.048	783.286	1009.6	1058.47	904.394	401.074	-125.221	-485.207	-616.725	-472.75
2.01522	-8.17152	-26.7367	12.9642	-24.9633	-34.0189	106.439	403.546	731.104	952.463	1044.39	945.185	470.233	-48.0724	-425.969	-582.409	-475.526
2.01409	9.68078	-2.18202	28.2646	-15.5206	-24.5196	98.3393	357.632	680.795	894.528	1023.24	977.708	534.122	28.3222	-363.973	-545.229	-476.21
2.01296	26.7684	22.1672	44.3312	-4.36176	-10.7406	96.0958	318.363	632.889	836.802	995.799	1002.14	592.456	103.42	-299.738	-505.469	-474.769
2.01183	42.9488	45.8662	60.7039	7.95284	6.42515	98.7564	285.642	587.793	780.174	962.899	1018.73	645.027	176.695	-233.819	-463.432	-471.2
2.01071	58.1599	68.5733	76.9932	20.9527	26.1339	105.374	259.235	545.789	725.404	925.402	1027.81	691.703	247.644	-166.797	-419.43	-465.54
2.00958	72.3987	90.0349	92.8748	34.2554	47.5994	115.03	238.782	507.04	673.116	884.186	1029.77	732.427	315.79	-99.269	-373.782	-457.86
2.00845	85.7018	110.072	108.087	47.5654	70.1032	126.861	223.821	471.603	623.798	840.132	1025.08	767.208	380.681	-31.8362	-326.805	-448.264
2.00733	98.1271	128.563	122.424	60.6666	92.9981	140.075	213.807	439.443	577.801	794.103	1014.23	796.113	441.9	34.9021	-278.814	-436.889
2.00621	109.738	145.43	135.731	73.4146	115.712	153.967	208.132	410.446	535.348	746.93	997.745	819.26	499.061	100.359	-230.118	-423.894
2.00509	120.593	160.626	147.899	85.7251	137.747	167.929	206.143	384.433	496.542	699.395	976.201	836.812	551.812	163.969	-181.012	-409.451
2.00398	130.733	174.124	158.858	97.5627	158.677	181.449	207.167	361.179	461.378	652.222	950.179	848.971	599.847	225.2	-131.781	-393.743
2.00286	140.181	185.908	168.57	108.93	178.143	194.118	210.526	340.429	429.756	606.06	920.28	855.968	642.899	283.557	-82.6973	-376.946
2.00174	148.939	195.97	177.031	119.855	195.857	205.626	215.561	321.915	401.495	561.476	887.111	858.062	680.752	338.592	-34.0193	-359.228
2.00063	156.987	204.308	184.258	130.384	211.587	215.753	221.642	305.364	376.352	518.953	851.28	855.536	713.244	389.913	14.0081	-340.737
1.99951	164.292	210.929	190.288	140.57	225.162	224.369	228.187	290.521	354.037	478.884	813.388	848.693	740.267	437.19	61.1524	-321.598
1.9984	170.803	215.844	195.173	150.464	236.463	231.417	234.672	277.15	334.227	441.574	774.023	837.849	761.773	480.154	107.194	-301.913
1.99729	176.467	219.081	198.977	160.113	245.421	236.905	240.639	265.044	316.583	407.239	733.75	823.338	777.774	518.61	151.926	-281.756
1.99618	181.227	220.678	201.769	169.55	252.012	240.895	245.702	254.03	300.765	376.018	693.104	805.502	788.345	552.434	195.156	-261.175
1.99507	185.029	220.693	203.625	178.795	256.257	243.492	249.55	243.974	286.445	347.973	652.585	784.696	793.623	581.573	236.708	-240.202
1.99397	187.826	219.204	204.62	187.85	258.215	244.829	251.944	234.773	273.315	323.1	612.647	761.278	793.807	606.047	276.42	-218.845
1.99286	189.584	216.307	204.832	196.698	257.984	245.059	252.721	226.362	261.103	301.337	573.695	735.613	789.153	625.942	314.146	-197.103
1.99176	190.282	212.12	204.335	205.306	255.694	244.345	251.785	218.705	249.576	282.571	536.081	708.065	779.974	641.402	349.754	-174.968
1.99065	189.917	206.774	203.205	213.619	251.507	242.846	249.106	211.792	238.544	266.643	500.103	678.998	766.633	652.629	383.126	-152.426
1.98955	188.503	200.417	201.517	221.565	245.613	240.714	244.708	205.63	227.863	253.358	466	648.771	749.54	659.87	414.158	-129.464
1.98845	186.074	193.21	199.345	229.056	238.224	238.086	238.67	200.244	217.434	242.49	433.959	617.733	729.144	663.409	442.754	-106.075
1.98735	182.683	185.318	196.765	235.988	229.571	235.077	231.115	195.666	207.204	233.789	404.112	586.225	705.926	663.559	468.827	-82.2573
1.98625	178.398	176.912	193.856	242.246	219.901	231.781	222.204	191.928	197.158	226.984	376.545	554.57	680.387	660.653	492.295	-58.0185
1.98515	173.306	168.166	190.696	247.703	209.468	228.263	212.129	189.057	187.315	221.791	351.296	523.077	653.044	655.038	513.086	-33.377
1.98406	167.506	159.25	187.369	252.23	198.529	224.565	201.106	187.07	177.722	217.921	328.361	492.032	624.419	647.067	531.133	-8.36356
1.98296	161.11	150.331	183.955	255.693	187.339	220.704	189.367	185.968	168.446	215.085	307.699	461.701	595.026	637.091	546.381	16.9762
1.98187	154.237	141.569	180.531	257.96	176.141	216.673	177.152	185.73	159.566	213	289.234	432.324	565.366	625.456	558.782	42.5809
1.98078	147.014	133.115	177.17	258.906	165.165	212.447	164.703	186.312	151.165	211.397	272.85	404.116	535.908	612.494	568.307	68.3707
1.97969	139.569	125.106	173.932	258.418	154.616	207.985	152.256	187.643	143.327	210.027	258.407	377.261	507.091	598.521	574.943	94.2452
1.9786	132.031	117.667	170.861	256.396	144.674	203.235	140.036	189.63	136.126	208.669	245.735	351.918	479.307	583.83	578.701	120.083
1.97751	124.524	110.903	167.986	252.763	135.484	198.143	128.252	192.154	129.625	207.134	234.639	328.213	452.898	568.69	579.617	145.742
1.97642	117.167	104.899	165.312	247.466	127.159	192.649	117.091	195.075	123.872	205.264	224.905	306.24	428.148	553.341	577.757	171.061
1.97533	110.067	99.7166	162.821	240.479	119.77	186.702	106.715	198.234	118.894	202.935	216.303	286.057	405.276	537.991	573.216	195.862
1.97425	103.316	95.3881	160.474	231.811	113.352	180.255	97.2613	201.461	114.697	200.06	208.596	267.688	384.439	522.811	566.122	219.953
1.97316	96.9924	91.9184	158.209	221.505	107.901	173.277	88.8379	204.576	111.268	196.58	201.548	251.124	365.726	507.941	556.629	243.137
1.97208	91.1538	89.282	155.948	209.639	103.378	165.753	81.5251	207.399	108.57	192.47	194.933	236.326	349.163	493.482	544.922	265.212
1.971	85.8395	87.4235	153.601	196.331	99.7126	157.686	75.3746	209.757	106.548	187.728	188.543	223.224	334.712	479.497	531.209	285.985
1.96992	81.068	86.2596	151.069	181.729	96.8078	149.101	70.4106	211.486	105.127	182.371	182.193	211.72	322.277	466.017	515.722	305.271
1.96884	76.838	85.6832	148.25	166.017	94.5463	140.047	66.6303	212.443	104.217	176.438	175.731	201.696	311.707	453.032	498.707	322.909
1.96777	73.1302	85.569	145.049	149.407	92.7977	130.597	64.006	212.503	103.714	169.978	169.04	193.013	302.805	440.504	480.427	338.763
1.96669	69.9095	85.78	141.376	132.133	91.4248	120.846	62.4868	211.57	103.508	163.052	162.04	185.522	295.335	428.363	461.155	352.727
1.96561	67.1279	86.1757	137.157	114.449	90.2902	110.909	62.0001	209.572	103.486	155.732	154.689	179.064	289.031	416.516	441.168	364.731
1.96454	64.7281	86.6192	132.332	96.6208	89.2617	100.923	62.4547	206.466	103.534	148.095	146.985	173.478	283.607	404.852	420.744	374.741
1.96347	62.6462	86.9838	126.861	78.9206	88.2174	91.0356	63.742	202.236	103.544	140.224	138.96	168.603	278.765	393.247	400.161	382.759
1.96239	60.8158	87.1596	120.728	61.6214	87.0504	81.4056	65.7397	196.889	103.417	132.207	130.678	164.286	274.209	381.576	379.687	388.82
1.96132	59.1703	87.0568	113.936	44.9909	85.6711	72.1952	68.3139	190.46	103.066	124.137	122.234	160.385	269.655	369.717	359.582	392.991
1.96026	57.6454	86.6077	106.514	29.2862	84.01	63.5638	71.3214	183.003	102.416	116.105	113.741	156.768	264.839	357.559	340.09	395.364
1.95919	56.1806	85.7662	98.5088	14.7482	82.0181	55.6615	74.612	174.592	101.408	108.201	105.331	153.321	259.523	345.005	321.436	396.053
1.95812	54.7205	84.5063	89.992	1.59646	79.6677	48.6225	78.0316	165.319	99.9984	100.51	97.1461	149.94	253.506	331.978	303.821	395.19
1.95706	53.2161	82.8191	81.0534	-9.97481	76.9523	42.5592	81.4252	155.287	98.1564	93.1113	89.3287	146.541	246.624	318.427	287.415	392.921
1.95599	51.6252	80.7093	71.8013	-19.8018	73.8843	37.5567	84.6403	144.615	95.8655	86.0693	82.0192	143.054	238.759	304.32	272.355	389.401
1.95493	49.9131	78.1923	62.3599	-27.7548	70.4938	33.6689	87.5305	133.426	93.1214	79.4359	75.3491	139.427	229.84	289.654	258.742	384.793
1.95387	48.0523	75.2901	52.8663	-33.7419	66.8255	30.9153	89.9595	121.851	89.9303	73.2455	69.4353	135.621	219.842	274.448	246.635	379.266
1.95281	46.0229	72.0297	43.4667	-37.7127	62.9352	29.2797	91.804	110.022	86.308	67.5145	64.3766	131.614	208.789	258.745	236.054	372.988
1.95174	43.8123	68.4413	34.3114	-39.6605	58.8865	28.7102	92.958	98.069	82.278	62.2402	60.2488	127.397	196.748	242.61	226.976	366.13
1.95069	41.4151	64.5577	25.5499	-39.6246	54.7476	29.1211	93.3352	86.1187	77.8707	57.4027	57.1018	122.975	183.833	226.127	219.341	358.853
1.94963	38.8325	60.4144	17.3247	-37.691	50.5873	30.396	92.8717	74.2887	73.1221	52.9664	54.9558	118.363	170.192	209.396	213.05	351.313
1.94857	36.0719	56.0503	9.76555	-33.9914	46.4725	32.3914	91.5273	62.6859	68.0731	48.883	53.799	113.583	156.009	192.533	207.977	343.652
1.94752	33.146	51.5073	2.98378	-28.7019	42.465	34.9422	89.2855	51.4036	62.7686	45.0954	53.5849	108.667	141.494	175.664	203.967	335.994
1.94646	30.0718	46.8309	-2.93284	-22.0387	38.6191	37.8664	86.1534	40.5199	57.2566	41.542	54.2322	103.647	126.876	158.926	200.85	328.447
1.94541	26.8697	42.0692	-7.92387	-14.2535	34.9795	40.9722	82.1601	30.0973	51.5874	38.1605	55.6247	98.5592	112.395	142.459	198.443	321.092
1.94436	23.5622	37.2709	-11.9593	-5.6267	31.58	44.0626	77.3543	20.1833	45.8125	34.8917	57.6138	93.4397	98.2964	126.407	196.558	313.991
1.94331	20.1728	32.4829	-15.0412	3.5388	28.4412	46.9419	71.8012	10.8115	39.9832	31.6819	60.0211	88.3208	84.8172	110.91	195.008	307.181
1.94226	16.7239	27.7466	-17.2041	12.9262	25.5698	49.4203	65.5793	2.00437	34.1487	28.485	62.6447	83.2317	72.1803	96.0997	193.61	300.676
1.94121	13.2364	23.0952	-18.5133	22.2135	22.958	51.32	58.7777	-6.22344	28.3555	25.2634	65.2662	78.1965	60.5852	82.0978	192.19	294.471
1.94016	9.72737	18.5502	-19.0618	31.0831	20.5832	52.4792	51.493	-13.8623	22.6457	21.9879	67.6596	73.2342	50.2007	69.0111	190.588	288.542
1.93912	6.20969	14.1193	-18.9664	39.2302	18.408	52.7562	43.8268	-20.905	17.0559	18.637	69.6008	68.358	41.1585	56.929	188.655	282.851
1.93807	2.68991	9.79498	-18.3632	46.3717	16.3811	52.0329	35.8835	-27.3455	11.6161	15.1955	70.8774	63.5753	33.5478	45.9214	186.265	277.352
1.93703	-0.83254	5.55478	-17.4011	52.2538	14.4381	50.2172	27.7685	-33.179	6.34961	11.6532	71.2985	58.8877	27.4126	36.0378	183.308	271.987
1.93599	-4.36655	1.36242	-16.2372	56.6574	12.5033	47.2444	19.5852	-38.4024	1.27219	8.00347	70.702	54.2904	22.7496	27.3073	179.693	266.698
1.93495	-7.92958	-2.82913	-15.0303	59.4037	10.4929	43.0788	11.4333	-43.0162	-3.60771	4.24271	68.9621	49.7731	19.5086	19.7395	175.352	261.422
1.93391	-11.5478	-7.07409	-13.9367	60.3559	8.31741	37.713	3.40572	-47.0276	-8.28868	0.369974	65.9921	45.3188	17.5949	13.3256	170.241	256.097
1.93287	-15.2551	-11.4294	-13.1055	59.4212	5.88578	31.1672	-4.41387	-50.4525	-12.7758	-3.61304	61.7469	40.9042	16.8711	8.03843	164.334	250.663
1.93183	-19.0921	-15.9505	-12.6756	56.5502	3.10906	23.4867	-11.954	-53.3187	-17.0796	-7.7016	56.2218	36.4994	17.1626	3.83439	157.631	245.06
1.93079	-23.1034	-20.6863	-12.7714	51.7368	-0.0955403	14.7392	-19.1576	-55.6668	-21.2146	-11.8872	49.4506	32.0681	18.2638	0.655324	150.15	239.232
1.92976	-27.3357	-25.6765	-13.5015	45.0156	-3.80166	5.0105	-25.9838	-57.551	-25.1981	-16.1575	41.5018	27.5687	19.945	-1.56976	141.932	233.127
1.92872	-31.8347	-30.9491	-14.9561	36.4603	-8.07095	-5.59961	-32.4093	-59.0385	-29.0491	-20.4967	32.4742	22.9547	21.9612	-2.92262	133.036	226.699
1.92769	-36.6434	-36.5204	-17.2061	26.1807	-12.9516	-16.9826	-38.4297	-60.2083	-32.7872	-24.8867	22.4918	18.1767	24.0601	-3.49407	123.537	219.908
1.92666	-41.7997	-42.3962	-20.3032	14.3202	-18.4776	-29.0254	-44.0591	-61.1488	-36.4327	-29.3092	11.6986	13.1838	25.9908	-3.38301	113.522	212.725
1.92563	-47.3354	-48.5742	-24.2795	1.05145	-24.6684	-41.6143	-49.33	-61.9547	-40.0061	-33.7479	0.254149	7.9257	27.5129	-2.69487	103.092	205.128
1.9246	-53.2746	-55.0471	-29.1486	-13.4267	-31.5294	-54.6376	-54.2918	-62.723	-43.5288	-38.1908	-11.6713	2.35577	28.4042	-1.54008	92.3505	197.108
1.92357	-59.634	-61.8061	-34.907	-28.8951	-39.0525	-67.9873	-59.009	-63.5496	-47.0234	-42.6331	-23.901	-3.56696	28.4682	-0.0335113	81.4066	188.671
1.92254	-66.4234	-68.845	-41.5367	-45.1194	-47.2183	-81.5605	-63.5597	-64.5277	-50.5151	-47.0794	-36.2564	-9.87625	27.5387	1.70513	70.3683	179.834
1.92151	-73.6458	-76.1616	-49.0071	-61.8566	-55.9966	-95.2576	-68.0319	-65.7444	-54.032	-51.5443	-48.5613	-16.5963	25.4847	3.5519	59.3399	170.627
1.92049	-81.2989	-83.7592	-57.2777	-78.8619	-65.3473	-108.982	-72.5206	-67.2805	-57.6059	-56.0534	-60.6464	-23.7402	22.2129	5.37903	48.4197	161.094
1.91946	-89.3744	-91.6458	-66.3005	-95.8957	-75.2209	-122.637	-77.1237	-69.2099	-61.2711	-60.6412	-72.3529	-31.3085	17.67	7.05613	37.6983	151.292
1.91844	-97.8596	-99.8329	-76.0229	-112.732	-85.5595	-136.127	-81.9377	-71.6005	-65.0652	-65.3503	-83.5371	-39.2888	11.8424	8.45142	27.256	141.286
1.91742	-106.738	-108.334	-86.3909	-129.163	-96.2981	-149.355	-87.0552	-74.5161	-69.0284	-70.2293	-94.075	-47.6563	4.75415	9.43314	17.1609	131.146
1.9164	-115.989	-117.161	-97.3503	-145.01	-107.364	-162.221	-92.5602	-78.0172	-73.2028	-75.3298	-103.865	-56.3743	-3.53402	9.87284	7.46855	120.944
1.91538	-125.586	-126.322	-108.849	-160.122	-118.678	-174.629	-98.5251	-82.162	-77.6314	-80.7043	-112.831	-65.3951	-12.9284	9.64838	-1.77907	110.752
1.91436	-135.501	-135.818	-120.836	-174.383	-130.153	-186.483	-105.007	-87.0058	-82.3571	-86.4028	-120.924	-74.6615	-23.3058	8.64763	-10.5541	100.633
1.91334	-145.696	-145.642	-133.265	-187.71	-141.699	-197.691	-112.048	-92.6011	-87.4225	-92.471	-128.124	-84.1092	-34.5177	6.77162	-18.8428	90.641
1.91233	-156.132	-155.78	-146.09	-200.055	-153.221	-208.174	-119.67	-98.9971	-92.8703	-98.9491	-134.441	-93.6687	-46.3968	3.93714	-26.6456	80.8178
1.91131	-166.762	-166.209	-159.27	-211.404	-164.622	-217.861	-127.881	-106.236	-98.742	-105.87	-139.913	-103.268	-58.7614	0.0798371	-33.976	71.1909
1.9103	-177.532	-176.897	-172.76	-221.771	-175.809	-226.702	-136.668	-114.353	-105.079	-113.258	-144.606	-112.834	-71.4226	-4.8445	-40.8609	61.7728
1.90928	-188.388	-187.812	-186.518	-231.195	-186.693	-234.665	-146.005	-123.371	-111.924	-121.129	-148.61	-122.296	-84.191	-10.8595	-47.3387	52.5626
1.90827	-199.271	-198.915	-200.499	-239.74	-197.198	-241.743	-155.849	-133.3	-119.319	-129.491	-152.038	-131.589	-96.883	-17.9678	-53.4577	43.548
1.90726	-210.118	-210.171	-214.653	-247.487	-207.26	-247.953	-166.147	-144.133	-127.305	-138.339	-155.021	-140.652	-109.327	-26.1515	-59.2739	34.7079
1.90625	-220.871	-221.543	-228.929	-254.535	-216.836	-253.339	-176.836	-155.847	-135.923	-147.662	-157.705	-149.436	-121.37	-35.3752	-64.8491	26.015
1.90524	-231.476	-233.001	-243.274	-260.993	-225.905	-257.97	-187.847	-168.402	-145.212	-157.438	-160.244	-157.9	-132.882	-45.5872	-70.2483	17.4392
1.90423	-241.884	-244.516	-257.63	-266.984	-234.471	-261.939	-199.103	-181.741	-155.204	-167.634	-162.801	-166.021	-143.76	-56.7212	-75.5368	8.94905
1.90322	-252.059	-256.064	-271.94	-272.637	-242.562	-265.357	-210.529	-195.792	-165.924	-178.21	-165.538	-173.786	-153.933	-68.6986	-80.7782	0.514235
1.90222	-261.972	-267.62	-286.146	-278.088	-250.23	-268.353	-222.047	-210.472	-177.385	-189.116	-168.614	-181.2	-163.356	-81.4301	-86.0332	-7.89427
1.90121	-271.611	-279.162	-300.193	-283.478	-257.549	-271.068	-233.58	-225.688	-189.586	-200.292	-172.181	-188.283	-172.019	-94.8172	-91.3573	-16.3027
1.90021	-280.974	-290.666	-314.027	-288.949	-264.611	-273.65	-245.058	-241.339	-202.508	-211.675	-176.38	-195.069	-179.936	-108.753	-96.7997	-24.7338
1.89921	-290.076	-302.109	-327.599	-294.643	-271.521	-276.249	-256.418	-257.324	-216.113	-223.192	-181.336	-201.609	-187.15	-123.127	-102.404	-33.2077
1.89821	-298.943	-313.464	-340.864	-300.699	-278.392	-279.018	-267.607	-273.54	-230.344	-234.773	-187.16	-207.965	-193.726	-137.822	-108.209	-41.7414
1.89721	-307.612	-324.707	-353.782	-307.247	-285.34	-282.104	-278.584	-289.886	-245.123	-246.343	-193.939	-214.207	-199.749	-152.723	-114.248	-50.3481
1.89621	-316.131	-335.81	-366.319	-314.406	-292.477	-285.65	-289.322	-306.262	-260.352	-257.83	-201.736	-220.415	-205.319	-167.713	-120.55	-59.0369
1.89521	-324.55	-346.751	-378.447	-322.279	-299.908	-289.789	-299.808	-322.569	-275.918	-269.169	-210.591	-226.67	-210.547	-182.68	-127.142	-67.812
1.89421	-332.925	-357.511	-390.145	-330.948	-307.729	-294.647	-310.045	-338.712	-291.694	-280.303	-220.516	-233.055	-215.553	-197.519	-134.048	-76.6728
1.89322	-341.314	-368.08	-401.401	-340.474	-316.019	-300.337	-320.052	-354.6	-307.541	-291.189	-231.496	-239.653	-220.464	-212.132	-141.294	-85.6135
1.89222	-349.774	-378.456	-412.207	-350.89	-324.846	-306.962	-329.86	-370.144	-323.318	-301.797	-243.489	-246.54	-225.404	-226.435	-148.902	-94.6228
1.89123	-358.36	-388.645	-422.567	-362.204	-334.259	-314.605	-339.513	-385.265	-338.878	-312.114	-256.427	-253.784	-230.498	-240.357	-156.897	-103.684
1.89024	-367.122	-398.664	-432.494	-374.395	-344.293	-323.336	-349.063	-399.889	-354.079	-322.145	-270.216	-261.446	-235.864	-253.837	-165.297	-112.776
1.88924	-376.108	-408.538	-442.01	-387.418	-354.969	-333.204	-358.572	-413.958	-368.786	-331.913	-284.743	-269.576	-241.612	-266.836	-174.125	-121.875
1.88825	-385.365	-418.302	-451.151	-401.205	-366.293	-344.238	-368.108	-427.43	-382.879	-341.457	-299.88	-278.213	-247.84	-279.327	-183.396	-130.957
1.88726	-394.931	-427.996	-459.963	-415.67	-378.259	-356.446	-377.74	-440.28	-396.248	-350.831	-315.482	-287.387	-254.635	-291.3	-193.125	-139.997
1.88628	-404.843	-437.662	-468.501	-430.71	-390.844	-369.808	-387.537	-452.506	-408.805	-360.095	-331.403	-297.114	-262.065	-302.761	-203.321	-148.975
1.88529	-415.129	-447.341	-476.829	-446.21	-404.015	-384.283	-397.566	-464.125	-420.48	-369.318	-347.49	-307.401	-270.181	-313.73	-213.987	-157.873
1.8843	-425.808	-457.07	-485.017	-462.046	-417.72	-399.809	-407.891	-475.176	-431.226	-378.57	-363.6	-318.244	-279.015	-324.239	-225.122	-166.682
1.88332	-436.894	-466.886	-493.141	-478.093	-431.897	-416.301	-418.568	-485.721	-441.022	-387.921	-379.597	-329.629	-288.579	-334.331	-236.719	-175.398
1.88233	-448.389	-476.815	-501.276	-494.222	-446.472	-433.659	-429.647	-495.837	-449.871	-397.436	-395.362	-341.531	-298.866	-344.055	-248.766	-184.029
1.88135	-460.283	-486.882	-509.497	-510.308	-461.356	-451.771	-441.169	-505.617	-457.801	-407.175	-410.792	-353.918	-309.848	-353.467	-261.245	-192.59
1.88037	-472.555	-497.104	-517.873	-526.227	-476.453	-470.514	-453.163	-515.162	-464.868	-417.188	-425.805	-366.746	-321.479	-362.625	-274.132	-201.106
1.87939	-485.169	-507.491	-526.464	-541.861	-491.653	-489.757	-465.641	-524.576	-471.151	-427.518	-440.338	-379.963	-333.694	-371.583	-287.397	-209.608
1.8784	-498.077	-518.051	-535.32	-557.095	-506.846	-509.369	-478.603	-533.961	-476.751	-438.196	-454.348	-393.506	-346.411	-380.397	-301.001	-218.135
1.87743	-511.221	-528.789	-544.482	-571.824	-521.917	-529.217	-492.033	-543.418	-481.79	-449.246	-467.815	-407.309	-359.538	-389.12	-314.902	-226.729
1.87645	-524.533	-539.707	-553.981	-585.951	-536.756	-549.171	-505.898	-553.037	-486.409	-460.685	-480.739	-421.302	-372.975	-397.805	-329.053	-235.439
1.87547	-537.941	-550.807	-563.836	-599.394	-551.26	-569.104	-520.15	-562.901	-490.763	-472.519	-493.136	-435.412	-386.617	-406.506	-343.4	-244.312
1.87449	-551.371	-562.088	-574.06	-612.087	-565.341	-588.895	-534.725	-573.078	-495.018	-484.748	-505.044	-449.569	-400.361	-415.278	-357.889	-253.396
1.87352	-564.749	-573.547	-584.656	-623.982	-578.922	-608.426	-549.549	-583.626	-499.342	-497.359	-516.511	-463.708	-414.108	-424.181	-372.46	-262.737
1.87255	-578.002	-585.175	-595.62	-635.054	-591.947	-627.584	-564.535	-594.586	-503.904	-510.333	-527.601	-477.768	-427.771	-433.275	-387.053	-272.374
1.87157	-591.066	-596.958	-606.944	-645.301	-604.38	-646.262	-579.59	-605.986	-508.866	-523.636	-538.383	-491.698	-441.272	-442.625	-401.608	-282.344
1.8706	-603.882	-608.878	-618.613	-654.751	-616.203	-664.36	-594.62	-617.838	-514.378	-537.227	-548.935	-505.458	-454.552	-452.3	-416.068	-292.677
1.86963	-616.397	-620.904	-630.607	-663.453	-627.417	-681.781	-609.529	-630.137	-520.574	-551.05	-559.336	-519.018	-467.566	-462.366	-430.375	-303.396
1.86866	-628.565	-632.998	-642.899	-671.48	-638.037	-698.437	-624.223	-642.857	-527.564	-565.041	-569.659	-532.354	-480.288	-472.884	-444.478	-314.516
1.86769	-640.346	-645.113	-655.454	-678.925	-648.091	-714.248	-638.615	-655.958	-535.433	-579.125	-579.972	-545.456	-492.706	-483.91	-458.328	-326.048
1.86672	-651.705	-657.193	-668.231	-685.897	-657.62	-729.145	-652.628	-669.38	-544.241	-593.223	-590.332	-558.319	-504.827	-495.488	-471.886	-337.996
1.86576	-662.612	-669.182	-681.179	-692.515	-666.671	-743.071	-666.195	-683.052	-554.022	-607.255	-600.786	-570.95	-516.672	-507.652	-485.12	-350.359
1.86479	-673.044	-681.017	-694.244	-698.907	-675.3	-755.987	-679.264	-696.89	-564.783	-621.139	-611.364	-583.358	-528.272	-520.416	-498.01	-363.13
1.86383	-682.979	-692.642	-707.36	-705.198	-683.566	-767.87	-691.794	-710.801	-576.507	-634.797	-622.083	-595.562	-539.671	-533.779	-510.543	-376.297
1.86286	-692.4	-704.001	-720.455	-711.512	-691.532	-778.714	-703.757	-724.684	-589.156	-648.16	-632.943	-607.581	-550.915	-547.723	-522.719	-389.841
1.8619	-701.297	-715.049	-733.456	-717.96	-699.265	-788.535	-715.137	-738.439	-602.671	-661.165	-643.927	-619.437	-562.056	-562.21	-534.548	-403.735
1.86094	-709.662	-725.75	-746.283	-724.643	-706.83	-797.366	-725.925	-751.966	-616.974	-673.757	-655.009	-631.153	-573.145	-577.185	-546.051	-417.949
1.85998	-717.497	-736.076	-758.86	-731.645	-714.298	-805.258	-736.122	-765.175	-631.976	-685.895	-666.149	-642.751	-584.232	-592.581	-557.256	-432.443
1.85902	-724.81	-746.015	-771.112	-739.036	-721.737	-812.282	-745.738	-777.983	-647.57	-697.544	-677.3	-654.255	-595.363	-608.318	-568.202	-447.174
1.85806	-731.618	-755.561	-782.973	-746.866	-729.215	-818.52	-754.786	-790.326	-663.642	-708.681	-688.411	-665.682	-606.575	-624.306	-578.934	-462.095
1.8571	-737.949	-764.718	-794.384	-755.166	-736.798	-824.067	-763.287	-802.15	-680.064	-719.289	-699.429	-677.05	-617.9	-640.447	-589.501	-477.156
1.85615	-743.836	-773.492	-805.294	-763.947	-744.545	-829.025	-771.265	-813.425	-696.702	-729.359	-710.302	-688.368	-629.357	-656.638	-599.954	-492.306
1.85519	-749.322	-781.894	-815.664	-773.2	-752.506	-833.499	-778.753	-824.132	-713.413	-738.883	-720.98	-699.641	-640.956	-672.771	-610.344	-507.493
1.85424	-754.454	-789.934	-825.464	-782.897	-760.724	-837.595	-785.787	-834.272	-730.051	-747.861	-731.418	-710.865	-652.694	-688.74	-620.718	-522.669
1.85328	-759.285	-797.62	-834.672	-792.989	-769.227	-841.416	-792.411	-843.858	-746.468	-756.292	-741.58	-722.032	-664.561	-704.437	-631.122	-537.789
1.85233	-763.867	-804.958	-843.276	-803.407	-778.029	-845.056	-798.679	-852.912	-762.518	-764.181	-751.434	-733.123	-676.532	-719.761	-641.592	-552.811
1.85138	-768.249	-811.945	-851.266	-814.061	-787.127	-848.6	-804.643	-861.462	-778.057	-771.532	-760.953	-744.108	-688.574	-734.611	-652.154	-567.7
1.85043	-772.473	-818.573	-858.634	-824.839	-796.495	-852.114	-810.361	-869.534	-792.946	-778.348	-770.113	-754.948	-700.646	-748.89	-662.822	-582.42
1.84948	-776.569	-824.827	-865.37	-835.611	-806.091	-855.648	-815.889	-877.148	-807.053	-784.636	-778.893	-765.595	-712.697	-762.51	-673.6	-596.94
1.84853	-780.559	-830.687	-871.464	-846.234	-815.849	-859.231	-821.281	-884.323	-820.259	-790.407	-787.272	-775.991	-724.672	-775.386	-684.476	-611.231
1.84758	-784.45	-836.127	-876.903	-856.55	-825.69	-862.871	-826.585	-891.064	-832.457	-795.672	-795.232	-786.072	-736.514	-787.444	-695.425	-625.265
1.84663	-788.234	-841.118	-881.67	-866.397	-835.514	-866.555	-831.838	-897.37	-843.553	-800.448	-802.753	-795.768	-748.163	-798.615	-706.409	-639.016
1.84569	-791.89	-845.625	-885.745	-875.609	-845.208	-870.249	-837.065	-903.232	-853.471	-804.752	-809.812	-805.002	-759.556	-808.842	-717.381	-652.458
1.84474	-795.387	-849.612	-889.107	-884.024	-854.648	-873.899	-842.275	-908.63	-862.148	-808.607	-816.386	-813.697	-770.633	-818.079	-728.278	-665.563
1.8438	-798.682	-853.041	-891.733	-891.49	-863.705	-877.437	-847.465	-913.543	-869.543	-812.036	-822.452	-821.778	-781.337	-826.292	-739.037	-678.306
1.84286	-801.725	-855.873	-893.605	-897.871	-872.247	-880.784	-852.614	-917.947	-875.63	-815.063	-827.986	-829.172	-791.613	-833.465	-749.586	-690.661
1.84192	-804.456	-858.065	-894.701	-903.047	-880.138	-883.85	-857.686	-921.812	-880.399	-817.711	-832.964	-835.81	-801.41	-839.593	-759.854	-702.604
1.84098	-806.811	-859.571	-895.003	-906.92	-887.249	-886.539	-862.632	-925.109	-883.853	-819.996	-837.362	-841.628	-810.678	-844.686	-769.764	-714.107
1.84004	-808.718	-860.344	-894.491	-909.414	-893.451	-888.755	-867.389	-927.806	-886.008	-821.927	-841.156	-846.571	-819.371	-848.77	-779.244	-725.143
1.8391	-810.105	-860.332	-893.147	-910.477	-898.626	-890.403	-871.885	-929.869	-886.892	-823.506	-844.323	-850.591	-827.442	-851.877	-788.223	-735.682
1.83816	-810.891	-859.482	-890.95	-910.082	-902.663	-891.392	-876.043	-931.26	-886.541	-824.721	-846.838	-853.648	-834.849	-854.052	-796.633	-745.692
1.83722	-810.997	-857.741	-887.878	-908.223	-905.465	-891.642	-879.778	-931.941	-884.999	-825.553	-848.679	-855.71	-841.547	-855.344	-804.411	-755.141
1.83629	-810.34	-855.057	-883.906	-904.916	-906.946	-891.082	-883.006	-931.869	-882.318	-825.973	-849.822	-856.755	-847.495	-855.805	-811.496	-763.996
1.83535	-808.839	-851.38	-879.006	-900.193	-907.035	-889.652	-885.642	-930.999	-878.555	-825.944	-850.244	-856.771	-852.65	-855.488	-817.837	-772.225
1.83442	-806.412	-846.665	-873.148	-894.104	-905.676	-887.303	-887.596	-929.286	-873.772	-825.422	-849.917	-855.75	-856.97	-854.443	-823.383	-779.794
1.83348	-802.983	-840.877	-866.304	-886.706	-902.831	-883.999	-888.783	-926.682	-868.033	-824.359	-848.817	-853.692	-860.41	-852.716	-828.091	-786.671
1.83255	-798.482	-833.989	-858.448	-878.073	-898.483	-879.715	-889.117	-923.148	-861.406	-822.707	-846.919	-850.605	-862.926	-850.348	-831.921	-792.825
1.83162	-792.851	-825.988	-849.56	-868.281	-892.636	-874.44	-888.518	-918.65	-853.962	-820.419	-844.199	-846.504	-864.475	-847.377	-834.842	-798.228
1.83069	-786.041	-816.874	-839.627	-857.414	-885.314	-868.169	-886.905	-913.162	-845.769	-817.446	-840.634	-841.407	-865.014	-843.833	-836.83	-802.853
1.82976	-778.017	-806.657	-828.647	-845.556	-876.56	-860.905	-884.202	-906.67	-836.894	-813.743	-836.206	-835.337	-864.5	-839.743	-837.862	-806.674
1.82884	-768.761	-795.362	-816.629	-832.793	-866.437	-852.656	-880.338	-899.172	-827.398	-809.265	-830.896	-828.321	-862.891	-835.128	-837.922	-809.669
1.82791	-758.267	-783.025	-803.595	-819.208	-855.022	-843.437	-875.249	-890.676	-817.335	-803.966	-824.689	-820.384	-860.15	-830.005	-837.001	-811.817
1.82698	-746.546	-769.691	-789.581	-804.88	-842.407	-833.262	-868.882	-881.203	-806.752	-797.803	-817.575	-811.556	-856.244	-824.388	-835.092	-813.102
1.82606	-733.625	-755.411	-774.637	-789.88	-828.692	-822.15	-861.195	-870.785	-795.685	-790.731	-809.545	-801.864	-851.147	-818.286	-832.193	-813.511
1.82513	-719.539	-740.241	-758.821	-774.27	-813.982	-810.118	-852.158	-859.455	-784.158	-782.705	-800.594	-791.335	-844.837	-811.702	-828.306	-813.035
1.82421	-704.333	-724.235	-742.202	-758.098	-798.383	-797.182	-841.754	-847.251	-772.184	-773.68	-790.717	-779.992	-837.303	-804.634	-823.434	-811.671
1.82329	-688.063	-707.448	-724.853	-741.402	-781.997	-783.359	-829.986	-834.214	-759.768	-763.615	-779.915	-767.861	-828.546	-797.074	-817.585	-809.423
1.82237	-670.789	-689.932	-706.853	-724.203	-764.926	-768.666	-816.873	-820.382	-746.907	-752.475	-768.191	-754.966	-818.577	-789.011	-810.773	-806.302
1.82145	-652.571	-671.735	-688.281	-706.511	-747.259	-753.115	-802.447	-805.786	-733.592	-740.226	-755.549	-741.331	-807.417	-780.423	-803.009	-802.321
1.82053	-633.474	-652.895	-669.21	-688.319	-729.077	-736.721	-786.753	-790.452	-719.81	-726.845	-741.998	-726.979	-795.098	-771.283	-794.311	-797.502
1.81961	-613.556	-633.449	-649.708	-669.606	-710.45	-719.494	-769.849	-774.398	-705.546	-712.315	-727.544	-711.936	-781.665	-761.557	-784.696	-791.866
1.81869	-592.874	-613.426	-629.836	-650.344	-691.435	-701.445	-751.798	-757.635	-690.784	-696.631	-712.199	-696.225	-767.166	-751.206	-774.182	-785.439
1.81777	-571.482	-592.848	-609.643	-630.495	-672.079	-682.583	-732.671	-740.167	-675.512	-679.796	-695.977	-679.872	-751.662	-740.188	-762.793	-778.245
1.81686	-549.429	-571.74	-589.168	-610.02	-652.416	-662.92	-712.543	-721.991	-659.716	-661.826	-678.894	-662.904	-735.218	-728.459	-750.549	-770.31
1.81594	-526.763	-550.119	-568.441	-588.88	-632.472	-642.47	-691.488	-703.104	-643.389	-642.747	-660.972	-645.345	-717.902	-715.975	-737.475	-761.656
1.81503	-503.527	-528.005	-547.479	-567.039	-612.259	-621.247	-669.582	-683.498	-626.523	-622.595	-642.239	-627.223	-699.786	-702.692	-723.595	-752.304
1.81411	-479.764	-505.417	-526.288	-544.471	-591.782	-599.275	-646.898	-663.166	-609.112	-601.411	-622.725	-608.563	-680.939	-688.571	-708.934	-742.27
1.8132	-455.516	-482.374	-504.863	-521.157	-571.037	-576.58	-623.509	-642.102	-591.152	-579.247	-602.467	-589.387	-661.433	-673.576	-693.515	-731.572
1.81229	-430.825	-458.899	-483.191	-497.09	-550.009	-553.196	-599.485	-620.301	-572.639	-556.157	-581.507	-569.718	-641.332	-657.68	-677.362	-720.222
1.81138	-405.737	-435.014	-461.247	-472.276	-528.679	-529.166	-574.895	-597.76	-553.569	-532.204	-559.891	-549.576	-620.7	-640.861	-660.501	-708.233
1.81047	-380.294	-410.744	-439.001	-446.73	-507.023	-504.539	-549.807	-574.48	-533.941	-507.452	-537.667	-528.98	-599.593	-623.108	-642.957	-695.616
1.80956	-354.545	-386.117	-416.413	-420.483	-485.013	-479.37	-524.286	-550.463	-513.752	-481.969	-514.888	-507.95	-578.064	-604.42	-624.755	-682.381
1.80866	-328.534	-361.159	-393.436	-393.571	-462.615	-453.717	-498.394	-525.71	-492.999	-455.826	-491.601	-486.503	-556.159	-584.801	-605.921	-668.539
1.80775	-302.307	-335.898	-370.017	-366.04	-439.796	-427.638	-472.187	-500.222	-471.68	-429.095	-467.854	-464.657	-533.918	-564.267	-586.481	-654.095
1.80685	-275.906	-310.358	-346.101	-337.943	-416.523	-401.192	-445.717	-473.999	-449.792	-401.85	-443.689	-442.431	-511.374	-542.837	-566.462	-639.056
1.80594	-249.373	-284.567	-321.628	-309.339	-392.763	-374.429	-419.031	-447.044	-427.335	-374.164	-419.145	-419.845	-488.56	-520.541	-545.891	-623.425
1.80504	-222.746	-258.549	-296.543	-280.294	-368.49	-347.398	-392.166	-419.358	-404.312	-346.116	-394.253	-396.922	-465.501	-497.415	-524.797	-607.208
1.80413	-196.062	-232.329	-270.795	-250.876	-343.685	-320.136	-365.155	-390.951	-380.729	-317.785	-369.041	-373.687	-442.221	-473.499	-503.209	-590.404
1.80323	-169.354	-205.932	-244.341	-221.162	-318.333	-292.673	-338.02	-361.836	-356.594	-289.251	-343.531	-350.166	-418.742	-448.843	-481.157	-573.018
1.80233	-142.655	-179.383	-217.151	-191.228	-292.433	-265.029	-310.78	-332.034	-331.92	-260.596	-317.743	-326.387	-395.084	-423.5	-458.672	-555.049
1.80143	-115.994	-152.706	-189.212	-161.156	-265.992	-237.214	-283.444	-301.577	-306.722	-231.903	-291.69	-302.378	-371.265	-397.531	-435.787	-536.503
1.80053	-89.3998	-125.928	-160.527	-131.03	-239.027	-209.233	-256.018	-270.509	-281.022	-203.254	-265.388	-278.169	-347.304	-371.002	-412.532	-517.382
1.79963	-62.9002	-99.0713	-131.121	-100.932	-211.568	-181.081	-228.506	-238.887	-254.84	-174.727	-238.851	-253.787	-323.219	-343.987	-388.943	-497.696

## Sheet: Fig_4_c
Temperature (K)	RC gap (eV)	RC A (eV)	PL A (eV)	FWHM (eV)	PL A' (eV)	FWHM (eV)
5.5	2.258	2.054	2.05576	0.03508	2.01492	0.09724
10	2.257	2.053	2.05456	0.03633	2.01491	0.09501
20	2.257	2.052	2.05294	0.03816	2.01242	0.09486
40	2.255	2.05	2.05181	0.03668	2.00949	0.09825
60	2.252	2.046	2.04407	0.04024	1.99942	0.10658
80	2.253	2.042	2.04152	0.04392	1.99836	0.10198
100	2.252	2.035	2.03248	0.04935	1.98136	0.11875
120	2.252	2.029	2.02743	0.05209	1.97361	0.12559
140	2.252	2.025	2.02225	0.05262	1.9641	0.12039
160	2.254	2.017	2.01496	0.05518	1.95669	0.12412
180	2.252	2.01	2.01072	0.05611	1.95149	0.12151
200	2.251	2.002	2.00248	0.05879	1.94318	0.11671
220	2.246	1.994	1.99281	0.06229	1.93332	0.11798
240	2.245	1.987	1.98136	0.06648	1.9249	0.11498
260	2.242	1.978	1.96713	0.07064	1.91995	0.11528
300	2.235	1.96	1.93111	0.05887	1.89777	0.10893
